# Supplementary material for: ciRS-7 is a prognostic biomarker and potential gene therapy target for renal cell carcinoma
Source: Mol Cancer. 2021 Nov 5;20:142. doi: 10.1186/s12943-021-01443-2 (PMC8570002; doi:10.1186/s12943-021-01443-2)
Supplement: Supplementary file 2 — Additional file 2: Excel S1. Differentially expressed circRNAs in GSE100186, GSE108735 and GSE137836. [file 12943_2021_1443_MOESM2_ESM.xlsx]

## Sheet: GSE100186
	logFC	AveExpr	t	P.Value	adj.P.Val	B	Symbol	Change
hsa_circRNA_104651	-3.12666	6.1926	-11.9749	5.85992e-07	0.00788453	6.15671	hsa_circRNA_104651	DOWN
hsa_circRNA_101202	4.06211	7.45631	9.93724	2.95695e-06	0.0116331	4.89096	hsa_circRNA_101202	UP
hsa_circRNA_101529	-3.16925	6.34933	-9.61365	3.92345e-06	0.0116331	4.65765	hsa_circRNA_101529	DOWN
hsa_circRNA_039238	3.26776	7.31889	9.59289	3.99638e-06	0.0116331	4.64234	hsa_circRNA_039238	UP
hsa_circRNA_101001	-4.04361	8.0694	-9.50475	4.32297e-06	0.0116331	4.57688	hsa_circRNA_101001	DOWN
hsa_circRNA_402031	2.93717	6.63025	9.06819	6.43759e-06	0.013395	4.24123	hsa_circRNA_402031	UP
hsa_circRNA_101341	5.32037	9.23907	8.98326	6.9688e-06	0.013395	4.17365	hsa_circRNA_101341	UP
hsa_circRNA_103093	-2.4438	6.51624	-8.27118	1.38892e-05	0.0203722	3.57602	hsa_circRNA_103093	DOWN
hsa_circRNA_407098	-3.06923	8.75767	-7.98132	1.86404e-05	0.0203722	3.31597	hsa_circRNA_407098	DOWN
hsa_circRNA_101204	2.78875	6.24593	7.91259	2.00112e-05	0.0203722	3.25282	hsa_circRNA_101204	UP
hsa_circRNA_402294	3.78144	10.3846	7.90858	2.00947e-05	0.0203722	3.24911	hsa_circRNA_402294	UP
hsa_circRNA_030352	-3.6655	7.68049	-7.80388	2.24105e-05	0.0203722	3.15172	hsa_circRNA_030352	DOWN
hsa_circRNA_403287	1.94731	7.56389	7.77909	2.30003e-05	0.0203722	3.12846	hsa_circRNA_403287	UP
hsa_circRNA_101530	-2.14711	5.99956	-7.73068	2.42022e-05	0.0203722	3.08281	hsa_circRNA_101530	DOWN
hsa_circRNA_067130	-3.35788	9.71352	-7.63908	2.66683e-05	0.0203722	2.99561	hsa_circRNA_067130	DOWN
hsa_circRNA_104156	-2.00398	7.17126	-7.61288	2.74232e-05	0.0203722	2.97048	hsa_circRNA_104156	DOWN
hsa_circRNA_405285	-2.50282	7.09192	-7.6025	2.77288e-05	0.0203722	2.96049	hsa_circRNA_405285	DOWN
hsa_circRNA_405161	-2.17267	6.38416	-7.59423	2.7975e-05	0.0203722	2.95252	hsa_circRNA_405161	DOWN
hsa_circRNA_103885	2.49147	8.22274	7.56811	2.87679e-05	0.0203722	2.92731	hsa_circRNA_103885	UP
hsa_circRNA_005875	3.65973	10.2094	7.41155	3.40672e-05	0.0214378	2.77431	hsa_circRNA_005875	UP
hsa_circRNA_022917	-2.43732	9.43981	-7.32794	3.73267e-05	0.0214378	2.69127	hsa_circRNA_022917	DOWN
hsa_circRNA_406501	-2.10933	6.26336	-7.31432	3.78892e-05	0.0214378	2.67766	hsa_circRNA_406501	DOWN
hsa_circRNA_062709	1.92589	7.9709	7.26793	3.9876e-05	0.0214378	2.63108	hsa_circRNA_062709	UP
hsa_circRNA_405198	5.12455	11.2743	7.26094	4.01851e-05	0.0214378	2.62404	hsa_circRNA_405198	UP
hsa_circRNA_000317	3.3439	12.3075	7.22302	4.19077e-05	0.0214378	2.58573	hsa_circRNA_000317	UP
hsa_circRNA_092363	2.1708	8.7354	7.21269	4.23908e-05	0.0214378	2.57526	hsa_circRNA_092363	UP
hsa_circRNA_103886	2.8994	8.45317	7.19461	4.32512e-05	0.0214378	2.55689	hsa_circRNA_103886	UP
hsa_circRNA_039239	1.86533	5.50773	7.14064	4.59348e-05	0.0214378	2.5018	hsa_circRNA_039239	UP
hsa_circRNA_102585	2.00257	7.17898	7.01172	5.31089e-05	0.0214378	2.36859	hsa_circRNA_102585	UP
hsa_circRNA_101803	2.95363	7.82473	6.95547	5.66145e-05	0.0214378	2.30974	hsa_circRNA_101803	UP
hsa_circRNA_100093	2.38516	9.31973	6.90678	5.98528e-05	0.0214378	2.25844	hsa_circRNA_100093	UP
hsa_circRNA_405950	-2.80724	7.28747	-6.9051	5.99678e-05	0.0214378	2.25666	hsa_circRNA_405950	DOWN
hsa_circRNA_103933	-2.07185	6.59897	-6.88169	6.16001e-05	0.0214378	2.23187	hsa_circRNA_103933	DOWN
hsa_circRNA_400187	-2.68125	8.08755	-6.8514	6.37831e-05	0.0214378	2.19968	hsa_circRNA_400187	DOWN
hsa_circRNA_101096	2.2602	10.1234	6.82122	6.60428e-05	0.0214378	2.16747	hsa_circRNA_101096	UP
hsa_circRNA_101974	2.32895	7.93884	6.7839	6.89587e-05	0.0214378	2.12746	hsa_circRNA_101974	UP
hsa_circRNA_102623	2.19895	7.70057	6.77973	6.92935e-05	0.0214378	2.12297	hsa_circRNA_102623	UP
hsa_circRNA_044065	-2.85439	6.82896	-6.76634	7.03792e-05	0.0214378	2.10856	hsa_circRNA_044065	DOWN
hsa_circRNA_403267	-2.98024	6.83442	-6.74218	7.23852e-05	0.0214378	2.08249	hsa_circRNA_403267	DOWN
hsa_circRNA_062139	-3.36991	8.22428	-6.72764	7.36228e-05	0.0214378	2.06676	hsa_circRNA_062139	DOWN
hsa_circRNA_000926	2.72769	9.01842	6.71959	7.43169e-05	0.0214378	2.05805	hsa_circRNA_000926	UP
hsa_circRNA_003380	-1.98299	6.78313	-6.71862	7.44017e-05	0.0214378	2.05699	hsa_circRNA_003380	DOWN
hsa_circRNA_006497	2.0028	8.531	6.69158	7.67909e-05	0.0214378	2.02762	hsa_circRNA_006497	UP
hsa_circRNA_101306	-3.99823	7.77509	-6.62934	8.26162e-05	0.0214378	1.95961	hsa_circRNA_101306	DOWN
hsa_circRNA_407273	-3.02082	8.18945	-6.61071	8.44511e-05	0.0214378	1.93915	hsa_circRNA_407273	DOWN
hsa_circRNA_102755	2.45561	8.27216	6.58988	8.65566e-05	0.0214378	1.9162	hsa_circRNA_102755	UP
hsa_circRNA_102810	-2.91854	8.19783	-6.52735	9.32257e-05	0.0214378	1.84693	hsa_circRNA_102810	DOWN
hsa_circRNA_102747	2.69528	9.32828	6.52018	9.4026e-05	0.0214378	1.83895	hsa_circRNA_102747	UP
hsa_circRNA_101663	3.01205	7.45647	6.51692	9.43917e-05	0.0214378	1.83532	hsa_circRNA_101663	UP
hsa_circRNA_104106	-2.86781	8.7203	-6.50691	9.55259e-05	0.0214378	1.82416	hsa_circRNA_104106	DOWN
hsa_circRNA_406399	-4.25052	7.91654	-6.50064	9.62437e-05	0.0214378	1.81716	hsa_circRNA_406399	DOWN
hsa_circRNA_037366	-4.36951	9.20109	-6.49888	9.64461e-05	0.0214378	1.8152	hsa_circRNA_037366	DOWN
hsa_circRNA_000966	-2.93855	7.62503	-6.48218	9.83907e-05	0.0214378	1.79654	hsa_circRNA_000966	DOWN
hsa_circRNA_001428	1.6233	7.4864	6.48177	9.84396e-05	0.0214378	1.79607	hsa_circRNA_001428	UP
hsa_circRNA_405868	-4.1478	8.70863	-6.47986	9.86643e-05	0.0214378	1.79394	hsa_circRNA_405868	DOWN
hsa_circRNA_406857	-3.07892	7.57067	-6.47103	9.97137e-05	0.0214378	1.78404	hsa_circRNA_406857	DOWN
hsa_circRNA_045799	-4.18468	7.68641	-6.46141	0.00010087	0.0214378	1.77326	hsa_circRNA_045799	DOWN
hsa_circRNA_405698	-2.40474	6.98298	-6.44783	0.000102527	0.0214378	1.758	hsa_circRNA_405698	DOWN
hsa_circRNA_101532	-2.23164	6.19841	-6.425	0.000105379	0.0214378	1.7323	hsa_circRNA_101532	DOWN
hsa_circRNA_081979	2.75581	6.66809	6.41844	0.000106215	0.0214378	1.7249	hsa_circRNA_081979	UP
hsa_circRNA_101832	-3.76766	9.24043	-6.39734	0.000108952	0.0214378	1.70105	hsa_circRNA_101832	DOWN
hsa_circRNA_000416	2.33263	9.75955	6.39492	0.000109272	0.0214378	1.69831	hsa_circRNA_000416	UP
hsa_circRNA_001978	-3.4276	7.88789	-6.39102	0.000109787	0.0214378	1.6939	hsa_circRNA_001978	DOWN
hsa_circRNA_405330	2.51426	9.66686	6.38837	0.00011014	0.0214378	1.69089	hsa_circRNA_405330	UP
hsa_circRNA_103608	-2.25042	7.51844	-6.38356	0.000110781	0.0214378	1.68544	hsa_circRNA_103608	DOWN
hsa_circRNA_047807	2.1872	7.01415	6.35679	0.00011443	0.0214378	1.65503	hsa_circRNA_047807	UP
hsa_circRNA_002149	-1.81211	7.61297	-6.34096	0.000116649	0.0214378	1.637	hsa_circRNA_002149	DOWN
hsa_circRNA_056459	-3.83303	7.93184	-6.33987	0.000116804	0.0214378	1.63575	hsa_circRNA_056459	DOWN
hsa_circRNA_102881	2.13319	8.47853	6.32363	0.000119133	0.0214378	1.61721	hsa_circRNA_102881	UP
hsa_circRNA_405963	-4.29689	9.08545	-6.31325	0.000120647	0.0214378	1.60534	hsa_circRNA_405963	DOWN
hsa_circRNA_404818	-4.54774	8.06817	-6.30965	0.000121177	0.0214378	1.60122	hsa_circRNA_404818	DOWN
hsa_circRNA_405781	-2.87481	8.05354	-6.30329	0.00012212	0.0214378	1.59394	hsa_circRNA_405781	DOWN
hsa_circRNA_101043	2.46136	9.44561	6.29249	0.00012374	0.0214378	1.58154	hsa_circRNA_101043	UP
hsa_circRNA_011491	-3.37144	9.87687	-6.28939	0.000124209	0.0214378	1.57799	hsa_circRNA_011491	DOWN
hsa_circRNA_102584	2.30238	6.10036	6.28002	0.000125639	0.0214378	1.56722	hsa_circRNA_102584	UP
hsa_circRNA_035619	2.28892	7.15131	6.27414	0.000126544	0.0214378	1.56046	hsa_circRNA_035619	UP
hsa_circRNA_007192	-4.55766	9.80294	-6.25027	0.000130298	0.0214378	1.53295	hsa_circRNA_007192	DOWN
hsa_circRNA_004121	-4.37734	11.2319	-6.23598	0.000132602	0.0214378	1.51644	hsa_circRNA_004121	DOWN
hsa_circRNA_051778	-3.98071	9.70073	-6.23014	0.000133556	0.0214378	1.50968	hsa_circRNA_051778	DOWN
hsa_circRNA_101504	2.15814	10.3734	6.2201	0.000135215	0.0214378	1.49806	hsa_circRNA_101504	UP
hsa_circRNA_080831	2.83067	7.88313	6.21697	0.000135737	0.0214378	1.49442	hsa_circRNA_080831	UP
hsa_circRNA_103561	-3.39183	10.0212	-6.21518	0.000136035	0.0214378	1.49236	hsa_circRNA_103561	DOWN
hsa_circRNA_001405	-4.85765	8.84607	-6.2	0.000138602	0.0214378	1.47474	hsa_circRNA_001405	DOWN
hsa_circRNA_100966	1.91467	9.21215	6.17158	0.000143549	0.0214378	1.44165	hsa_circRNA_100966	UP
hsa_circRNA_100882	-3.48506	8.99853	-6.15732	0.000146104	0.0214378	1.425	hsa_circRNA_100882	DOWN
hsa_circRNA_405118	1.76715	7.50653	6.14178	0.000148945	0.0214378	1.40682	hsa_circRNA_405118	UP
hsa_circRNA_101664	2.3601	6.48147	6.14138	0.000149019	0.0214378	1.40635	hsa_circRNA_101664	UP
hsa_circRNA_400987	-1.6275	6.79364	-6.14137	0.000149021	0.0214378	1.40634	hsa_circRNA_400987	DOWN
hsa_circRNA_400040	-3.36258	8.72779	-6.13633	0.000149955	0.0214378	1.40044	hsa_circRNA_400040	DOWN
hsa_circRNA_101566	2.20237	11.0978	6.11532	0.000153919	0.0214378	1.37579	hsa_circRNA_101566	UP
hsa_circRNA_103277	2.05111	8.0169	6.10468	0.00015597	0.0214378	1.36328	hsa_circRNA_103277	UP
hsa_circRNA_406500	-2.66908	8.45082	-6.10277	0.000156341	0.0214378	1.36103	hsa_circRNA_406500	DOWN
hsa_circRNA_100070	-1.87358	6.96054	-6.10268	0.000156358	0.0214378	1.36093	hsa_circRNA_100070	DOWN
hsa_circRNA_404978	-2.34777	7.3194	-6.07643	0.000161561	0.0214378	1.32997	hsa_circRNA_404978	DOWN
hsa_circRNA_101531	-4.20936	8.42974	-6.07632	0.000161583	0.0214378	1.32984	hsa_circRNA_101531	DOWN
hsa_circRNA_026426	-2.34662	6.32825	-6.07548	0.000161753	0.0214378	1.32885	hsa_circRNA_026426	DOWN
hsa_circRNA_001240	-2.67577	7.44968	-6.07393	0.000162066	0.0214378	1.32702	hsa_circRNA_001240	DOWN
hsa_circRNA_402438	2.44832	8.76223	6.04801	0.000167405	0.0214378	1.29634	hsa_circRNA_402438	UP
hsa_circRNA_003988	2.58664	6.95862	6.03944	0.000169211	0.0214378	1.28618	hsa_circRNA_003988	UP
hsa_circRNA_092423	2.00735	7.6345	6.03835	0.000169442	0.0214378	1.28489	hsa_circRNA_092423	UP
hsa_circRNA_406067	-3.13662	10.829	-6.03136	0.000170935	0.0214378	1.27658	hsa_circRNA_406067	DOWN
hsa_circRNA_000626	-1.91082	6.85334	-6.031	0.000171011	0.0214378	1.27616	hsa_circRNA_000626	DOWN
hsa_circRNA_100470	-2.23425	6.92901	-6.02691	0.000171892	0.0214378	1.27129	hsa_circRNA_100470	DOWN
hsa_circRNA_007850	-3.0406	10.6201	-6.01857	0.0001737	0.0214378	1.26138	hsa_circRNA_007850	DOWN
hsa_circRNA_406377	1.65481	7.61638	6.00655	0.000176344	0.0214378	1.24706	hsa_circRNA_406377	UP
hsa_circRNA_404289	2.48707	10.1305	5.99901	0.000178025	0.0214378	1.23807	hsa_circRNA_404289	UP
hsa_circRNA_407041	-2.86176	9.38107	-5.99847	0.000178148	0.0214378	1.23742	hsa_circRNA_407041	DOWN
hsa_circRNA_101121	1.86167	8.00511	5.99076	0.000179884	0.0214378	1.22822	hsa_circRNA_101121	UP
hsa_circRNA_405710	-2.68093	7.70508	-5.98459	0.000181289	0.0214378	1.22084	hsa_circRNA_405710	DOWN
hsa_circRNA_402188	-4.14878	9.20454	-5.97759	0.000182895	0.0214378	1.21248	hsa_circRNA_402188	DOWN
hsa_circRNA_405069	-3.76803	9.68103	-5.97301	0.000183956	0.0214378	1.20699	hsa_circRNA_405069	DOWN
hsa_circRNA_001287	1.53562	7.06775	5.96309	0.000186274	0.0214378	1.19511	hsa_circRNA_001287	UP
hsa_circRNA_405622	-1.62063	6.4303	-5.96274	0.000186356	0.0214378	1.19469	hsa_circRNA_405622	DOWN
hsa_circRNA_063013	-4.49213	9.37449	-5.96261	0.000186387	0.0214378	1.19454	hsa_circRNA_063013	DOWN
hsa_circRNA_018609	-2.48178	7.45793	-5.95308	0.000188646	0.0214378	1.1831	hsa_circRNA_018609	DOWN
hsa_circRNA_403044	-4.04622	12.864	-5.93927	0.000191973	0.0214378	1.16651	hsa_circRNA_403044	DOWN
hsa_circRNA_101685	-2.49214	7.5023	-5.91974	0.000196787	0.0214378	1.14299	hsa_circRNA_101685	DOWN
hsa_circRNA_407148	-4.24754	8.92404	-5.9144	0.000198125	0.0214378	1.13655	hsa_circRNA_407148	DOWN
hsa_circRNA_000319	3.72067	10.0125	5.9136	0.000198326	0.0214378	1.13558	hsa_circRNA_000319	UP
hsa_circRNA_403192	-1.58222	5.92357	-5.90892	0.00019951	0.0214378	1.12993	hsa_circRNA_403192	DOWN
hsa_circRNA_401901	-3.31169	10.08	-5.90751	0.000199867	0.0214378	1.12823	hsa_circRNA_401901	DOWN
hsa_circRNA_405051	2.97985	7.49688	5.90218	0.000201225	0.0214378	1.1218	hsa_circRNA_405051	UP
hsa_circRNA_404595	-3.70323	7.92554	-5.89946	0.000201922	0.0214378	1.11851	hsa_circRNA_404595	DOWN
hsa_circRNA_406463	1.85756	6.10711	5.89595	0.000202826	0.0214378	1.11426	hsa_circRNA_406463	UP
hsa_circRNA_405535	-2.50136	6.52328	-5.88381	0.000205986	0.0214378	1.09957	hsa_circRNA_405535	DOWN
hsa_circRNA_088200	-2.54354	7.40325	-5.88169	0.000206543	0.0214378	1.097	hsa_circRNA_088200	DOWN
hsa_circRNA_400744	-2.98989	9.6091	-5.85513	0.000213663	0.0214378	1.06476	hsa_circRNA_400744	DOWN
hsa_circRNA_089558	-2.48495	7.64901	-5.84564	0.00021627	0.0214378	1.05322	hsa_circRNA_089558	DOWN
hsa_circRNA_001991	-2.12862	7.57566	-5.84513	0.000216411	0.0214378	1.0526	hsa_circRNA_001991	DOWN
hsa_circRNA_091183	2.23507	6.33106	5.8363	0.000218871	0.0214378	1.04184	hsa_circRNA_091183	UP
hsa_circRNA_000480	-3.39383	12.0917	-5.8248	0.000222119	0.0214378	1.02782	hsa_circRNA_000480	DOWN
hsa_circRNA_104115	1.69617	6.68094	5.82466	0.00022216	0.0214378	1.02764	hsa_circRNA_104115	UP
hsa_circRNA_101038	-3.45751	8.55231	-5.81896	0.000223791	0.0214378	1.02068	hsa_circRNA_101038	DOWN
hsa_circRNA_024615	1.92625	7.78238	5.81511	0.000224897	0.0214378	1.01598	hsa_circRNA_024615	UP
hsa_circRNA_091761	-3.85194	8.00206	-5.80808	0.000226938	0.0214378	1.00738	hsa_circRNA_091761	DOWN
hsa_circRNA_406951	4.35801	13.5888	5.8019	0.000228747	0.0214378	0.999813	hsa_circRNA_406951	UP
hsa_circRNA_055440	-3.82729	9.56418	-5.7973	0.000230102	0.0214378	0.994185	hsa_circRNA_055440	DOWN
hsa_circRNA_403409	2.46897	11.8504	5.79396	0.000231093	0.0214378	0.990089	hsa_circRNA_403409	UP
hsa_circRNA_406752	4.66447	13.0565	5.79132	0.000231879	0.0214378	0.986854	hsa_circRNA_406752	UP
hsa_circRNA_101976	-2.19841	9.25766	-5.78509	0.000233746	0.0214378	0.979211	hsa_circRNA_101976	DOWN
hsa_circRNA_022969	-2.92413	8.34182	-5.77182	0.000237774	0.0214378	0.962925	hsa_circRNA_022969	DOWN
hsa_circRNA_000551	-2.23498	6.91497	-5.76761	0.000239069	0.0214378	0.957746	hsa_circRNA_000551	DOWN
hsa_circRNA_102921	2.14119	6.98497	5.76453	0.000240021	0.0214378	0.953955	hsa_circRNA_102921	UP
hsa_circRNA_102237	-2.89533	12.5647	-5.75905	0.000241726	0.0214378	0.947205	hsa_circRNA_102237	DOWN
hsa_circRNA_102838	-4.73929	8.65629	-5.75766	0.000242159	0.0214378	0.945498	hsa_circRNA_102838	DOWN
hsa_circRNA_001389	-3.33103	7.3906	-5.75552	0.000242828	0.0214378	0.942866	hsa_circRNA_001389	DOWN
hsa_circRNA_404972	-2.3147	7.99106	-5.75196	0.000243949	0.0214378	0.938472	hsa_circRNA_404972	DOWN
hsa_circRNA_100368	2.03794	6.72913	5.74665	0.000245627	0.0214378	0.931934	hsa_circRNA_100368	UP
hsa_circRNA_400070	-2.87458	12.4929	-5.73686	0.000248756	0.0214378	0.919855	hsa_circRNA_400070	DOWN
hsa_circRNA_006562	4.41577	13.4245	5.73405	0.000249664	0.0214378	0.916378	hsa_circRNA_006562	UP
hsa_circRNA_088780	-2.80799	7.88908	-5.72755	0.000251774	0.0214378	0.908346	hsa_circRNA_088780	DOWN
hsa_circRNA_101203	3.38494	6.90854	5.72355	0.000253082	0.0214378	0.903402	hsa_circRNA_101203	UP
hsa_circRNA_102086	-3.35221	9.32697	-5.71881	0.000254641	0.0214378	0.89754	hsa_circRNA_102086	DOWN
hsa_circRNA_402565	4.53956	13.6017	5.71848	0.000254751	0.0214378	0.897127	hsa_circRNA_402565	UP
hsa_circRNA_101125	1.61328	9.45998	5.70973	0.000257659	0.0214378	0.886291	hsa_circRNA_101125	UP
hsa_circRNA_025522	-5.25614	9.52619	-5.70954	0.000257721	0.0214378	0.886059	hsa_circRNA_025522	DOWN
hsa_circRNA_103650	1.68612	7.11857	5.70142	0.00026045	0.0214378	0.875999	hsa_circRNA_103650	UP
hsa_circRNA_001533	-1.6988	5.60132	-5.69449	0.000262808	0.0214378	0.867393	hsa_circRNA_001533	DOWN
hsa_circRNA_101282	-3.99646	10.2109	-5.69286	0.000263365	0.0214378	0.865371	hsa_circRNA_101282	DOWN
hsa_circRNA_082547	1.81801	6.57075	5.68956	0.000264496	0.0214378	0.861275	hsa_circRNA_082547	UP
hsa_circRNA_103182	-1.86523	8.6663	-5.67894	0.000268177	0.0214378	0.84807	hsa_circRNA_103182	DOWN
hsa_circRNA_031972	2.11022	7.78718	5.67818	0.000268443	0.0214378	0.847124	hsa_circRNA_031972	UP
hsa_circRNA_102125	2.09127	7.82559	5.67604	0.000269193	0.0214378	0.844456	hsa_circRNA_102125	UP
hsa_circRNA_102445	-4.30985	8.95706	-5.67473	0.000269652	0.0214378	0.84283	hsa_circRNA_102445	DOWN
hsa_circRNA_405929	2.42081	9.48372	5.67438	0.000269776	0.0214378	0.842389	hsa_circRNA_405929	UP
hsa_circRNA_100986	2.20612	9.95371	5.6738	0.00026998	0.0214378	0.841668	hsa_circRNA_100986	UP
hsa_circRNA_043944	-4.22434	9.66842	-5.66924	0.000271588	0.0214378	0.835994	hsa_circRNA_043944	DOWN
hsa_circRNA_406171	-2.54512	7.27609	-5.66333	0.000273688	0.0214378	0.828628	hsa_circRNA_406171	DOWN
hsa_circRNA_407172	-1.85421	8.51778	-5.66308	0.000273776	0.0214378	0.828322	hsa_circRNA_407172	DOWN
hsa_circRNA_001225	-2.50607	8.43908	-5.6616	0.000274306	0.0214378	0.826473	hsa_circRNA_001225	DOWN
hsa_circRNA_103794	2.04876	7.80183	5.6593	0.000275131	0.0214378	0.823603	hsa_circRNA_103794	UP
hsa_circRNA_045179	-2.93982	7.87275	-5.65113	0.000278078	0.0214378	0.813415	hsa_circRNA_045179	DOWN
hsa_circRNA_043943	-4.37902	9.66914	-5.65026	0.000278396	0.0214378	0.812324	hsa_circRNA_043943	DOWN
hsa_circRNA_102617	1.64986	6.42751	5.64624	0.000279859	0.0214378	0.80731	hsa_circRNA_102617	UP
hsa_circRNA_401641	-1.46836	7.50473	-5.64385	0.000280735	0.0214378	0.804322	hsa_circRNA_401641	DOWN
hsa_circRNA_100983	-3.19352	11.9157	-5.64371	0.000280789	0.0214378	0.80414	hsa_circRNA_100983	DOWN
hsa_circRNA_406276	2.56006	9.6603	5.64019	0.000282084	0.0214378	0.799739	hsa_circRNA_406276	UP
hsa_circRNA_012346	-2.12626	8.78406	-5.63607	0.000283606	0.0214378	0.79459	hsa_circRNA_012346	DOWN
hsa_circRNA_405952	-3.95974	10.0885	-5.62191	0.000288911	0.0214478	0.77686	hsa_circRNA_405952	DOWN
hsa_circRNA_103010	-2.02542	7.35942	-5.61676	0.000290867	0.0214478	0.770405	hsa_circRNA_103010	DOWN
hsa_circRNA_406799	-2.42501	6.44999	-5.61445	0.000291749	0.0214478	0.767505	hsa_circRNA_406799	DOWN
hsa_circRNA_007672	-2.45708	9.24609	-5.60488	0.000295433	0.0214478	0.755496	hsa_circRNA_007672	DOWN
hsa_circRNA_010206	-2.38928	8.17037	-5.60485	0.000295445	0.0214478	0.755457	hsa_circRNA_010206	DOWN
hsa_circRNA_103405	-3.53199	11.9728	-5.60459	0.000295546	0.0214478	0.75513	hsa_circRNA_103405	DOWN
hsa_circRNA_101563	2.47948	10.2231	5.59975	0.000297429	0.0214478	0.749051	hsa_circRNA_101563	UP
hsa_circRNA_101674	-2.08132	7.39568	-5.59815	0.000298053	0.0214478	0.747045	hsa_circRNA_101674	DOWN
hsa_circRNA_405818	-3.49115	9.87929	-5.58995	0.000301283	0.0214478	0.736725	hsa_circRNA_405818	DOWN
hsa_circRNA_104150	-3.47682	9.52576	-5.58955	0.000301439	0.0214478	0.736227	hsa_circRNA_104150	DOWN
hsa_circRNA_027914	1.62212	9.76672	5.58687	0.000302503	0.0214478	0.732855	hsa_circRNA_027914	UP
hsa_circRNA_101093	-4.27674	11.1202	-5.57971	0.000305364	0.0214478	0.723838	hsa_circRNA_101093	DOWN
hsa_circRNA_004555	-1.9558	7.067	-5.57732	0.000306325	0.0214478	0.72083	hsa_circRNA_004555	DOWN
hsa_circRNA_071736	-2.2674	6.79053	-5.57698	0.000306462	0.0214478	0.720403	hsa_circRNA_071736	DOWN
hsa_circRNA_024490	2.89079	9.01743	5.57025	0.000309189	0.0214478	0.711917	hsa_circRNA_024490	UP
hsa_circRNA_006910	-2.66538	7.73438	-5.56521	0.000311248	0.0214478	0.705557	hsa_circRNA_006910	DOWN
hsa_circRNA_101788	-3.40274	8.44882	-5.55894	0.000313831	0.0214478	0.697639	hsa_circRNA_101788	DOWN
hsa_circRNA_100703	4.46848	13.3788	5.55852	0.000314007	0.0214478	0.697101	hsa_circRNA_100703	UP
hsa_circRNA_406796	-4.11356	8.97044	-5.55802	0.000314215	0.0214478	0.696465	hsa_circRNA_406796	DOWN
hsa_circRNA_100909	1.97442	10.6331	5.55196	0.000316734	0.0214478	0.688814	hsa_circRNA_100909	UP
hsa_circRNA_000055	-3.65762	8.94225	-5.54614	0.000319177	0.0214478	0.68145	hsa_circRNA_000055	DOWN
hsa_circRNA_103801	-5.23689	10.7551	-5.54402	0.000320073	0.0214478	0.678762	hsa_circRNA_103801	DOWN
hsa_circRNA_064687	1.75919	6.11231	5.54324	0.000320403	0.0214478	0.677777	hsa_circRNA_064687	UP
hsa_circRNA_403738	-3.41836	10.2035	-5.53025	0.000325951	0.0216052	0.661317	hsa_circRNA_403738	DOWN
hsa_circRNA_404449	-4.50529	10.7942	-5.52308	0.000329055	0.0216052	0.652229	hsa_circRNA_404449	DOWN
hsa_circRNA_001241	-3.75968	9.84473	-5.52014	0.000330338	0.0216052	0.648497	hsa_circRNA_001241	DOWN
hsa_circRNA_005187	-2.92253	7.15741	-5.51423	0.000332935	0.0216052	0.640986	hsa_circRNA_005187	DOWN
hsa_circRNA_005019	-5.31371	9.90939	-5.511	0.000334362	0.0216052	0.636885	hsa_circRNA_005019	DOWN
hsa_circRNA_406988	-3.77318	10.8429	-5.50459	0.000337215	0.0216052	0.628732	hsa_circRNA_406988	DOWN
hsa_circRNA_004655	1.27384	7.33564	5.5035	0.000337703	0.0216052	0.627347	hsa_circRNA_004655	UP
hsa_circRNA_404776	-2.02657	7.67473	-5.50113	0.000338766	0.0216052	0.624331	hsa_circRNA_404776	DOWN
hsa_circRNA_000858	-2.82578	7.47068	-5.50067	0.000338972	0.0216052	0.623747	hsa_circRNA_000858	DOWN
hsa_circRNA_401440	-2.04684	6.69174	-5.49096	0.00034337	0.0216052	0.611377	hsa_circRNA_401440	DOWN
hsa_circRNA_003799	2.75676	6.86619	5.47189	0.000352186	0.0216052	0.587045	hsa_circRNA_003799	UP
hsa_circRNA_400705	2.01965	6.55375	5.4713	0.000352461	0.0216052	0.586296	hsa_circRNA_400705	UP
hsa_circRNA_404635	-3.55818	7.92007	-5.47114	0.000352535	0.0216052	0.586093	hsa_circRNA_404635	DOWN
hsa_circRNA_103456	-3.59394	8.33447	-5.47	0.000353071	0.0216052	0.584633	hsa_circRNA_103456	DOWN
hsa_circRNA_089761	-2.70795	13.5512	-5.46892	0.000353576	0.0216052	0.583261	hsa_circRNA_089761	DOWN
hsa_circRNA_406717	-2.82675	8.74679	-5.46879	0.000353641	0.0216052	0.583085	hsa_circRNA_406717	DOWN
hsa_circRNA_001781	-3.50393	8.92999	-5.46841	0.00035382	0.0216052	0.582599	hsa_circRNA_001781	DOWN
hsa_circRNA_100430	-2.35795	11.7225	-5.46763	0.000354184	0.0216052	0.581612	hsa_circRNA_100430	DOWN
hsa_circRNA_100139	-3.1274	11.8384	-5.46148	0.0003571	0.0216052	0.573739	hsa_circRNA_100139	DOWN
hsa_circRNA_008842	-5.15659	8.90641	-5.45812	0.000358699	0.0216052	0.569449	hsa_circRNA_008842	DOWN
hsa_circRNA_007923	1.56763	7.17715	5.45247	0.000361411	0.0216052	0.562215	hsa_circRNA_007923	UP
hsa_circRNA_077296	-2.20493	10.4987	-5.45227	0.000361507	0.0216052	0.561959	hsa_circRNA_077296	DOWN
hsa_circRNA_001842	2.40338	7.53805	5.45166	0.0003618	0.0216052	0.561181	hsa_circRNA_001842	UP
hsa_circRNA_006296	-5.15582	9.54748	-5.44922	0.000362984	0.0216052	0.558044	hsa_circRNA_006296	DOWN
hsa_circRNA_001873	4.6664	12.5682	5.44263	0.000366189	0.0216052	0.5496	hsa_circRNA_001873	UP
hsa_circRNA_403515	-1.54025	8.382	-5.43543	0.000369726	0.0216052	0.540365	hsa_circRNA_403515	DOWN
hsa_circRNA_100207	-2.10912	9.27235	-5.43096	0.000371938	0.0216052	0.534632	hsa_circRNA_100207	DOWN
hsa_circRNA_400107	-2.29137	7.22381	-5.42826	0.000373282	0.0216052	0.531166	hsa_circRNA_400107	DOWN
hsa_circRNA_000930	-2.47987	10.8168	-5.4244	0.000375216	0.0216052	0.526201	hsa_circRNA_000930	DOWN
hsa_circRNA_087800	-3.14659	8.19768	-5.42019	0.000377331	0.0216052	0.520798	hsa_circRNA_087800	DOWN
hsa_circRNA_000644	-2.00706	6.93516	-5.41793	0.000378473	0.0216052	0.517892	hsa_circRNA_000644	DOWN
hsa_circRNA_404567	-5.13252	10.3878	-5.41297	0.000380996	0.0216052	0.511507	hsa_circRNA_404567	DOWN
hsa_circRNA_000435	-4.35197	8.45058	-5.40436	0.000385414	0.0216052	0.500424	hsa_circRNA_000435	DOWN
hsa_circRNA_002643	-1.97161	9.06809	-5.40269	0.00038628	0.0216052	0.498266	hsa_circRNA_002643	DOWN
hsa_circRNA_103349	3.61889	13.7634	5.39744	0.000389006	0.0216052	0.491504	hsa_circRNA_103349	UP
hsa_circRNA_001950	-4.13633	8.58339	-5.39689	0.000389297	0.0216052	0.490785	hsa_circRNA_001950	DOWN
hsa_circRNA_404825	-4.09645	8.38582	-5.39562	0.000389957	0.0216052	0.489157	hsa_circRNA_404825	DOWN
hsa_circRNA_013071	-2.85446	6.6019	-5.39381	0.000390908	0.0216052	0.486812	hsa_circRNA_013071	DOWN
hsa_circRNA_000046	-2.32069	7.82525	-5.39122	0.000392266	0.0216052	0.483478	hsa_circRNA_000046	DOWN
hsa_circRNA_103462	2.71368	7.81894	5.38973	0.000393053	0.0216052	0.481551	hsa_circRNA_103462	UP
hsa_circRNA_104350	1.7423	7.17475	5.38576	0.000395153	0.0216052	0.476425	hsa_circRNA_104350	UP
hsa_circRNA_001504	1.83268	9.14836	5.38461	0.000395763	0.0216052	0.474943	hsa_circRNA_001504	UP
hsa_circRNA_101578	1.85971	8.8454	5.38295	0.000396644	0.0216052	0.472803	hsa_circRNA_101578	UP
hsa_circRNA_016476	-5.00886	9.62099	-5.38246	0.000396909	0.0216052	0.472161	hsa_circRNA_016476	DOWN
hsa_circRNA_103228	1.40679	6.74818	5.38223	0.00039703	0.0216052	0.471868	hsa_circRNA_103228	UP
hsa_circRNA_092378	-2.30471	6.79761	-5.37653	0.000400084	0.0216052	0.464495	hsa_circRNA_092378	DOWN
hsa_circRNA_101011	1.71551	8.28323	5.37466	0.000401088	0.0216052	0.462085	hsa_circRNA_101011	UP
hsa_circRNA_406583	-3.11058	6.93334	-5.37211	0.000402467	0.0216052	0.458783	hsa_circRNA_406583	DOWN
hsa_circRNA_003099	-2.63448	7.60678	-5.36939	0.000403942	0.0216052	0.455263	hsa_circRNA_003099	DOWN
hsa_circRNA_000829	-2.06862	11.4143	-5.3689	0.000404208	0.0216052	0.454629	hsa_circRNA_000829	DOWN
hsa_circRNA_404975	-2.39797	7.30125	-5.3681	0.000404645	0.0216052	0.45359	hsa_circRNA_404975	DOWN
hsa_circRNA_001724	-3.1349	8.24512	-5.36002	0.000409064	0.0217044	0.443139	hsa_circRNA_001724	DOWN
hsa_circRNA_406010	-3.62932	7.28905	-5.35881	0.000409731	0.0217044	0.441571	hsa_circRNA_406010	DOWN
hsa_circRNA_001063	-4.1405	9.02117	-5.35341	0.000412725	0.0217161	0.434565	hsa_circRNA_001063	DOWN
hsa_circRNA_400689	1.94152	8.02664	5.35259	0.00041318	0.0217161	0.433504	hsa_circRNA_400689	UP
hsa_circRNA_103852	-5.13039	10.7883	-5.34388	0.000418057	0.0218829	0.422207	hsa_circRNA_103852	DOWN
hsa_circRNA_100323	-4.91137	10.9621	-5.33927	0.00042067	0.0218829	0.41621	hsa_circRNA_100323	DOWN
hsa_circRNA_402369	2.07905	8.16983	5.33671	0.000422123	0.0218829	0.41289	hsa_circRNA_402369	UP
hsa_circRNA_102825	2.29787	7.25477	5.33542	0.000422857	0.0218829	0.411216	hsa_circRNA_102825	UP
hsa_circRNA_101969	-4.92317	10.3066	-5.3293	0.000426365	0.0219799	0.403262	hsa_circRNA_101969	DOWN
hsa_circRNA_102217	-2.61697	8.46302	-5.32471	0.000429022	0.0220121	0.39728	hsa_circRNA_102217	DOWN
hsa_circRNA_405297	-2.24532	7.45493	-5.32257	0.000430263	0.0220121	0.394498	hsa_circRNA_405297	DOWN
hsa_circRNA_402697	-2.12997	6.78851	-5.31252	0.000436152	0.0221123	0.381404	hsa_circRNA_402697	DOWN
hsa_circRNA_033198	-1.75417	6.65691	-5.31173	0.000436617	0.0221123	0.380378	hsa_circRNA_033198	DOWN
hsa_circRNA_406768	-2.14788	6.62557	-5.31082	0.000437151	0.0221123	0.3792	hsa_circRNA_406768	DOWN
hsa_circRNA_001648	1.80428	10.2467	5.30306	0.000441771	0.0221508	0.369072	hsa_circRNA_001648	UP
hsa_circRNA_401126	-2.62086	8.18214	-5.30126	0.000442848	0.0221508	0.366727	hsa_circRNA_401126	DOWN
hsa_circRNA_405685	-3.33116	9.07386	-5.30093	0.000443048	0.0221508	0.366291	hsa_circRNA_405685	DOWN
hsa_circRNA_026467	-1.36389	6.46079	-5.29852	0.000444498	0.0221508	0.363143	hsa_circRNA_026467	DOWN
hsa_circRNA_057360	-1.9002	8.61628	-5.29362	0.000447457	0.022216	0.356749	hsa_circRNA_057360	DOWN
hsa_circRNA_009435	-2.35904	8.63928	-5.28807	0.000450838	0.0223016	0.349496	hsa_circRNA_009435	DOWN
hsa_circRNA_100378	1.77516	7.00034	5.28346	0.000453668	0.0223593	0.343466	hsa_circRNA_100378	UP
hsa_circRNA_092437	3.76498	12.9238	5.27688	0.000457735	0.0224195	0.334862	hsa_circRNA_092437	UP
hsa_circRNA_405156	-3.31001	7.80685	-5.27165	0.000461002	0.0224195	0.328005	hsa_circRNA_405156	DOWN
hsa_circRNA_104984	-2.10347	5.8413	-5.27025	0.000461876	0.0224195	0.326179	hsa_circRNA_104984	DOWN
hsa_circRNA_001459	-4.55418	9.10378	-5.26969	0.000462232	0.0224195	0.325438	hsa_circRNA_001459	DOWN
hsa_circRNA_405376	-2.29337	6.26987	-5.26343	0.000466182	0.0224195	0.317233	hsa_circRNA_405376	DOWN
hsa_circRNA_404855	-1.94791	6.96102	-5.26301	0.00046645	0.0224195	0.316679	hsa_circRNA_404855	DOWN
hsa_circRNA_008672	1.74981	8.03813	5.26228	0.000466914	0.0224195	0.31572	hsa_circRNA_008672	UP
hsa_circRNA_045850	2.52908	7.62144	5.25815	0.00046954	0.0224195	0.310312	hsa_circRNA_045850	UP
hsa_circRNA_012494	2.29551	8.18128	5.2555	0.000471238	0.0224195	0.30683	hsa_circRNA_012494	UP
hsa_circRNA_046298	-1.51442	6.25662	-5.24766	0.000476297	0.0224195	0.296532	hsa_circRNA_046298	DOWN
hsa_circRNA_002861	3.33285	7.64123	5.24529	0.000477838	0.0224195	0.293417	hsa_circRNA_002861	UP
hsa_circRNA_100072	-2.55834	7.56199	-5.24311	0.000479261	0.0224195	0.29055	hsa_circRNA_100072	DOWN
hsa_circRNA_000942	-2.53125	7.19244	-5.24245	0.000479692	0.0224195	0.289682	hsa_circRNA_000942	DOWN
hsa_circRNA_002554	-2.88238	8.01504	-5.23898	0.000481966	0.0224195	0.285119	hsa_circRNA_002554	DOWN
hsa_circRNA_102764	-1.71555	7.98248	-5.23883	0.000482061	0.0224195	0.284929	hsa_circRNA_102764	DOWN
hsa_circRNA_404790	2.19083	8.2751	5.23386	0.000485339	0.0224195	0.278391	hsa_circRNA_404790	UP
hsa_circRNA_102602	-3.979	9.80116	-5.23313	0.000485828	0.0224195	0.277421	hsa_circRNA_102602	DOWN
hsa_circRNA_406325	-2.12138	10.9496	-5.23201	0.000486566	0.0224195	0.275955	hsa_circRNA_406325	DOWN
hsa_circRNA_021620	2.63213	9.46321	5.22835	0.000489007	0.0224195	0.271127	hsa_circRNA_021620	UP
hsa_circRNA_405241	-2.18579	7.2482	-5.226	0.000490575	0.0224195	0.268038	hsa_circRNA_405241	DOWN
hsa_circRNA_004662	4.22052	9.88258	5.22294	0.000492626	0.0224195	0.264012	hsa_circRNA_004662	UP
hsa_circRNA_004100	-1.91929	8.61979	-5.22165	0.000493499	0.0224195	0.262304	hsa_circRNA_004100	DOWN
hsa_circRNA_103457	-2.63613	9.93154	-5.21864	0.000495531	0.0224195	0.258338	hsa_circRNA_103457	DOWN
hsa_circRNA_406320	2.70847	8.59003	5.21713	0.000496558	0.0224195	0.256341	hsa_circRNA_406320	UP
hsa_circRNA_044287	2.17021	6.92077	5.21655	0.000496947	0.0224195	0.255584	hsa_circRNA_044287	UP
hsa_circRNA_103648	2.27218	9.58407	5.2102	0.000501283	0.0224195	0.2472	hsa_circRNA_103648	UP
hsa_circRNA_082546	1.43654	8.10611	5.2065	0.000503823	0.0224195	0.242321	hsa_circRNA_082546	UP
hsa_circRNA_102063	-1.49554	9.06531	-5.20482	0.000504984	0.0224195	0.240099	hsa_circRNA_102063	DOWN
hsa_circRNA_100965	1.52894	7.84507	5.20467	0.000505086	0.0224195	0.239905	hsa_circRNA_100965	UP
hsa_circRNA_104855	-3.12645	9.48502	-5.20399	0.000505558	0.0224195	0.239003	hsa_circRNA_104855	DOWN
hsa_circRNA_101332	-1.63399	7.75428	-5.1991	0.000508951	0.0224195	0.232545	hsa_circRNA_101332	DOWN
hsa_circRNA_081594	-2.06656	7.01219	-5.19839	0.00050945	0.0224195	0.2316	hsa_circRNA_081594	DOWN
hsa_circRNA_406790	-2.58792	10.0985	-5.19778	0.000509875	0.0224195	0.230795	hsa_circRNA_406790	DOWN
hsa_circRNA_103864	-4.31389	10.3051	-5.19154	0.00051425	0.0225382	0.222546	hsa_circRNA_103864	DOWN
hsa_circRNA_102774	-3.79122	7.77529	-5.1868	0.000517603	0.0226115	0.21627	hsa_circRNA_102774	DOWN
hsa_circRNA_104772	1.99328	7.38379	5.18281	0.000520444	0.0226305	0.210984	hsa_circRNA_104772	UP
hsa_circRNA_104713	1.59294	6.07611	5.18083	0.000521856	0.0226305	0.208368	hsa_circRNA_104713	UP
hsa_circRNA_066596	-4.0789	7.76359	-5.17606	0.000525287	0.0226305	0.202039	hsa_circRNA_066596	DOWN
hsa_circRNA_001915	-1.8842	7.86825	-5.17465	0.000526305	0.0226305	0.200168	hsa_circRNA_001915	DOWN
hsa_circRNA_404876	-2.67725	7.16275	-5.17336	0.000527233	0.0226305	0.198467	hsa_circRNA_404876	DOWN
hsa_circRNA_403782	-1.52423	9.05479	-5.17018	0.000529544	0.0226305	0.194242	hsa_circRNA_403782	DOWN
hsa_circRNA_101505	1.55408	9.18522	5.16981	0.000529811	0.0226305	0.193755	hsa_circRNA_101505	UP
hsa_circRNA_081481	-5.29622	9.5705	-5.16625	0.000532408	0.0226407	0.189031	hsa_circRNA_081481	DOWN
hsa_circRNA_401696	5.42698	11.6367	5.16225	0.00053534	0.0226407	0.183726	hsa_circRNA_401696	UP
hsa_circRNA_100344	1.57916	6.85832	5.1621	0.000535454	0.0226407	0.183521	hsa_circRNA_100344	UP
hsa_circRNA_400655	-3.35803	7.18705	-5.15887	0.000537836	0.0226407	0.179233	hsa_circRNA_400655	DOWN
hsa_circRNA_022764	-1.84618	8.06068	-5.15775	0.000538661	0.0226407	0.177752	hsa_circRNA_022764	DOWN
hsa_circRNA_400038	1.53435	7.26661	5.15575	0.000540146	0.0226407	0.175092	hsa_circRNA_400038	UP
hsa_circRNA_026428	-1.66372	7.42909	-5.14545	0.000547859	0.0228632	0.161391	hsa_circRNA_026428	DOWN
hsa_circRNA_404495	-1.94481	6.35219	-5.13936	0.000552473	0.0228632	0.153286	hsa_circRNA_404495	DOWN
hsa_circRNA_009503	-3.14636	7.71527	-5.13872	0.000552959	0.0228632	0.152436	hsa_circRNA_009503	DOWN
hsa_circRNA_102809	-2.29231	8.21739	-5.13724	0.000554088	0.0228632	0.150465	hsa_circRNA_102809	DOWN
hsa_circRNA_101129	1.90174	7.43921	5.1356	0.000555341	0.0228632	0.148281	hsa_circRNA_101129	UP
hsa_circRNA_006751	-2.99463	7.4179	-5.1352	0.00055565	0.0228632	0.147744	hsa_circRNA_006751	DOWN
hsa_circRNA_102949	4.42088	12.7199	5.12711	0.000561879	0.0229483	0.136968	hsa_circRNA_102949	UP
hsa_circRNA_000278	-1.96158	6.99752	-5.12661	0.000562273	0.0229483	0.13629	hsa_circRNA_000278	DOWN
hsa_circRNA_404904	-2.02767	8.21053	-5.12588	0.000562834	0.0229483	0.135326	hsa_circRNA_404904	DOWN
hsa_circRNA_402129	-1.96577	8.64631	-5.11738	0.00056948	0.0231491	0.123977	hsa_circRNA_402129	DOWN
hsa_circRNA_051749	-1.94655	6.1454	-5.11321	0.000572767	0.0232126	0.118412	hsa_circRNA_051749	DOWN
hsa_circRNA_102906	1.52181	8.64408	5.10856	0.000576462	0.0232922	0.112193	hsa_circRNA_102906	UP
hsa_circRNA_404807	-4.3188	9.40157	-5.10214	0.000581598	0.0233844	0.103615	hsa_circRNA_404807	DOWN
hsa_circRNA_405164	-1.7788	7.41721	-5.09767	0.000585205	0.0233844	0.0976359	hsa_circRNA_405164	DOWN
hsa_circRNA_403266	3.12409	7.6833	5.09661	0.000586067	0.0233844	0.0962115	hsa_circRNA_403266	UP
hsa_circRNA_104942	-1.8715	9.20826	-5.09298	0.000589016	0.0233844	0.0913561	hsa_circRNA_104942	DOWN
hsa_circRNA_102950	4.66817	12.6094	5.09163	0.00059012	0.0233844	0.0895451	hsa_circRNA_102950	UP
hsa_circRNA_101965	3.72293	14.5021	5.09152	0.000590207	0.0233844	0.089403	hsa_circRNA_101965	UP
hsa_circRNA_034093	-4.33299	7.73244	-5.0903	0.000591207	0.0233844	0.0877643	hsa_circRNA_034093	DOWN
hsa_circRNA_042488	1.75843	7.87035	5.08765	0.000593383	0.0233844	0.0842108	hsa_circRNA_042488	UP
hsa_circRNA_101943	-2.9244	8.18455	-5.0861	0.000594657	0.0233844	0.0821366	hsa_circRNA_101943	DOWN
hsa_circRNA_001737	-2.13443	7.63067	-5.08432	0.000596124	0.0233844	0.0797518	hsa_circRNA_001737	DOWN
hsa_circRNA_022767	-1.89621	7.88854	-5.08105	0.000598835	0.0234225	0.0753619	hsa_circRNA_022767	DOWN
hsa_circRNA_405261	-5.15617	9.55309	-5.07735	0.000601911	0.023454	0.0704053	hsa_circRNA_405261	DOWN
hsa_circRNA_404885	1.53865	6.62254	5.07589	0.000603127	0.023454	0.0684518	hsa_circRNA_404885	UP
hsa_circRNA_017077	-2.7707	8.42633	-5.06982	0.000608228	0.0235439	0.0603036	hsa_circRNA_017077	DOWN
hsa_circRNA_401852	1.87046	7.68694	5.06874	0.000609144	0.0235439	0.058847	hsa_circRNA_401852	UP
hsa_circRNA_104865	-2.64452	7.14497	-5.06691	0.00061069	0.0235439	0.0563931	hsa_circRNA_104865	DOWN
hsa_circRNA_101164	-1.79827	8.84744	-5.06307	0.00061396	0.0236024	0.0512253	hsa_circRNA_101164	DOWN
hsa_circRNA_103986	-2.37029	8.46225	-5.05844	0.000617916	0.0236868	0.0450091	hsa_circRNA_103986	DOWN
hsa_circRNA_045751	-1.87866	8.28468	-5.05587	0.000620125	0.0237039	0.0415553	hsa_circRNA_045751	DOWN
hsa_circRNA_008816	2.60542	9.258	5.05043	0.000624832	0.0237869	0.0342349	hsa_circRNA_008816	UP
hsa_circRNA_000250	-3.53042	7.89274	-5.04383	0.000630597	0.0237869	0.0253437	hsa_circRNA_000250	DOWN
hsa_circRNA_104031	2.1442	9.35632	5.04322	0.000631137	0.0237869	0.0245152	hsa_circRNA_104031	UP
hsa_circRNA_405638	-2.59418	7.07006	-5.03958	0.000634337	0.0237869	0.0196191	hsa_circRNA_405638	DOWN
hsa_circRNA_104434	-3.51468	10.7953	-5.0395	0.000634412	0.0237869	0.0195049	hsa_circRNA_104434	DOWN
hsa_circRNA_053339	1.50663	7.19314	5.03792	0.000635811	0.0237869	0.0173721	hsa_circRNA_053339	UP
hsa_circRNA_000442	-2.32605	7.18287	-5.0374	0.000636264	0.0237869	0.0166826	hsa_circRNA_000442	DOWN
hsa_circRNA_103891	-2.16935	6.74773	-5.03693	0.000636688	0.0237869	0.0160373	hsa_circRNA_103891	DOWN
hsa_circRNA_407228	1.88453	7.52213	5.03295	0.000640221	0.0237869	0.0106794	hsa_circRNA_407228	UP
hsa_circRNA_100186	1.8397	9.93066	5.0329	0.000640271	0.0237869	0.0106034	hsa_circRNA_100186	UP
hsa_circRNA_034776	1.30544	7.20798	5.0307	0.000642232	0.0237869	0.00764108	hsa_circRNA_034776	UP
hsa_circRNA_000947	-4.61705	9.14856	-5.02775	0.00064488	0.0237869	0.00365722	hsa_circRNA_000947	DOWN
hsa_circRNA_001397	-5.18521	10.4552	-5.02408	0.00064819	0.0237869	-0.00130042	hsa_circRNA_001397	DOWN
hsa_circRNA_104116	2.18487	6.25038	5.02357	0.000648649	0.0237869	-0.00198683	hsa_circRNA_104116	UP
hsa_circRNA_104848	1.59708	5.66641	5.02339	0.000648814	0.0237869	-0.00223282	hsa_circRNA_104848	UP
hsa_circRNA_101205	-2.91373	8.08531	-5.01757	0.000654098	0.0238217	-0.0100884	hsa_circRNA_101205	DOWN
hsa_circRNA_001689	-1.67912	7.17428	-5.01671	0.000654887	0.0238217	-0.0112557	hsa_circRNA_001689	DOWN
hsa_circRNA_026072	-1.52058	7.6516	-5.01433	0.00065706	0.0238217	-0.0144643	hsa_circRNA_026072	DOWN
hsa_circRNA_059550	-2.06221	7.32792	-5.01332	0.000657986	0.0238217	-0.0158288	hsa_circRNA_059550	DOWN
hsa_circRNA_404467	3.23021	8.24642	5.01227	0.000658954	0.0238217	-0.017253	hsa_circRNA_404467	UP
hsa_circRNA_100372	3.46433	14.0353	5.00989	0.000661151	0.0238217	-0.0204772	hsa_circRNA_100372	UP
hsa_circRNA_404621	-2.61653	7.30507	-5.00663	0.000664169	0.0238217	-0.0248888	hsa_circRNA_404621	DOWN
hsa_circRNA_102369	-1.19166	5.96898	-5.00517	0.000665516	0.0238217	-0.0268525	hsa_circRNA_102369	DOWN
hsa_circRNA_033572	-3.83659	12.8914	-5.00498	0.000665698	0.0238217	-0.0271167	hsa_circRNA_033572	DOWN
hsa_circRNA_100688	-2.99171	7.07069	-4.99717	0.000673005	0.0239093	-0.0376934	hsa_circRNA_100688	DOWN
hsa_circRNA_087162	1.30052	7.0142	4.9965	0.000673638	0.0239093	-0.0386042	hsa_circRNA_087162	UP
hsa_circRNA_071935	1.655	7.04345	4.99446	0.000675558	0.0239093	-0.0413632	hsa_circRNA_071935	UP
hsa_circRNA_105055	3.46172	14.5249	4.99305	0.000676887	0.0239093	-0.0432674	hsa_circRNA_105055	UP
hsa_circRNA_405990	-3.49412	9.17346	-4.99106	0.000678774	0.0239093	-0.045965	hsa_circRNA_405990	DOWN
hsa_circRNA_001785	1.79006	8.14532	4.99103	0.000678806	0.0239093	-0.0460104	hsa_circRNA_001785	UP
hsa_circRNA_029554	-2.83459	9.32241	-4.98416	0.000685363	0.0239474	-0.0553262	hsa_circRNA_029554	DOWN
hsa_circRNA_000123	3.20403	9.56939	4.98351	0.00068599	0.0239474	-0.056213	hsa_circRNA_000123	UP
hsa_circRNA_406750	-2.92703	6.99157	-4.9831	0.000686387	0.0239474	-0.0567724	hsa_circRNA_406750	DOWN
hsa_circRNA_103162	-2.09685	7.06319	-4.97914	0.000690198	0.0239474	-0.0621392	hsa_circRNA_103162	DOWN
hsa_circRNA_404446	1.74966	8.46136	4.97797	0.000691334	0.0239474	-0.0637333	hsa_circRNA_404446	UP
hsa_circRNA_102853	2.18937	7.12355	4.97663	0.00069263	0.0239474	-0.065548	hsa_circRNA_102853	UP
hsa_circRNA_405656	1.63449	8.73434	4.97642	0.000692835	0.0239474	-0.0658356	hsa_circRNA_405656	UP
hsa_circRNA_072954	2.28431	6.2543	4.97377	0.000695417	0.0239474	-0.0694404	hsa_circRNA_072954	UP
hsa_circRNA_102095	1.24567	9.83522	4.97214	0.000697006	0.0239474	-0.0716526	hsa_circRNA_102095	UP
hsa_circRNA_406424	1.84084	6.15231	4.96864	0.000700427	0.0239474	-0.0763994	hsa_circRNA_406424	UP
hsa_circRNA_100571	-2.63908	9.11445	-4.96415	0.000704857	0.0239474	-0.0825114	hsa_circRNA_100571	DOWN
hsa_circRNA_102492	-1.94584	6.95567	-4.96084	0.000708143	0.0239474	-0.08702	hsa_circRNA_102492	DOWN
hsa_circRNA_100911	2.0757	8.88858	4.96078	0.000708198	0.0239474	-0.0870963	hsa_circRNA_100911	UP
hsa_circRNA_000881	-5.80062	10.3136	-4.95956	0.000709416	0.0239474	-0.0887617	hsa_circRNA_000881	DOWN
hsa_circRNA_001596	-4.64978	9.69027	-4.95661	0.000712358	0.0239474	-0.0927748	hsa_circRNA_001596	DOWN
hsa_circRNA_404724	-3.62463	7.26313	-4.95291	0.000716065	0.0239474	-0.0978068	hsa_circRNA_404724	DOWN
hsa_circRNA_000060	-1.99015	7.03522	-4.9528	0.000716174	0.0239474	-0.0979545	hsa_circRNA_000060	DOWN
hsa_circRNA_100270	-3.541	7.20597	-4.94985	0.000719151	0.0239474	-0.101976	hsa_circRNA_100270	DOWN
hsa_circRNA_001082	-3.17012	8.72999	-4.94983	0.000719175	0.0239474	-0.102009	hsa_circRNA_001082	DOWN
hsa_circRNA_003040	-1.6605	7.13318	-4.94674	0.000722302	0.0239474	-0.106216	hsa_circRNA_003040	DOWN
hsa_circRNA_102128	3.06161	9.17807	4.94484	0.000724229	0.0239474	-0.1088	hsa_circRNA_102128	UP
hsa_circRNA_101621	-1.89502	7.60575	-4.94156	0.000727583	0.0239474	-0.113281	hsa_circRNA_101621	DOWN
hsa_circRNA_401876	-1.77186	7.35947	-4.93982	0.000729362	0.0239474	-0.11565	hsa_circRNA_401876	DOWN
hsa_circRNA_104288	1.84647	8.08017	4.9389	0.000730308	0.0239474	-0.116907	hsa_circRNA_104288	UP
hsa_circRNA_072732	3.03297	7.7377	4.93781	0.000731432	0.0239474	-0.118397	hsa_circRNA_072732	UP
hsa_circRNA_405133	-3.17439	10.0474	-4.93669	0.000732583	0.0239474	-0.119923	hsa_circRNA_405133	DOWN
hsa_circRNA_101525	-2.25311	8.31297	-4.9365	0.000732776	0.0239474	-0.120178	hsa_circRNA_101525	DOWN
hsa_circRNA_001363	-2.59556	7.22957	-4.93398	0.000735374	0.0239474	-0.123611	hsa_circRNA_001363	DOWN
hsa_circRNA_101802	-1.62799	6.57468	-4.9318	0.000737638	0.0239474	-0.126592	hsa_circRNA_101802	DOWN
hsa_circRNA_061985	1.36254	5.92026	4.93161	0.000737835	0.0239474	-0.126851	hsa_circRNA_061985	UP
hsa_circRNA_090650	-2.41284	7.93479	-4.93059	0.000738901	0.0239474	-0.128252	hsa_circRNA_090650	DOWN
hsa_circRNA_007273	-3.20255	8.16077	-4.93042	0.000739072	0.0239474	-0.128476	hsa_circRNA_007273	DOWN
hsa_circRNA_053944	-5.88067	10.8613	-4.93013	0.000739375	0.0239474	-0.128874	hsa_circRNA_053944	DOWN
hsa_circRNA_003997	-6.29312	10.3489	-4.92914	0.000740403	0.0239474	-0.130222	hsa_circRNA_003997	DOWN
hsa_circRNA_000884	2.57987	6.92193	4.92183	0.000748067	0.0241219	-0.140212	hsa_circRNA_000884	UP
hsa_circRNA_000042	-3.155	8.37526	-4.91925	0.000750797	0.0241219	-0.143745	hsa_circRNA_000042	DOWN
hsa_circRNA_009502	-2.80664	7.52824	-4.91889	0.000751176	0.0241219	-0.144235	hsa_circRNA_009502	DOWN
hsa_circRNA_001257	-3.33425	10.0122	-4.91387	0.000756505	0.024224	-0.151094	hsa_circRNA_001257	DOWN
hsa_circRNA_006397	-2.60332	10.2024	-4.90975	0.000760919	0.024224	-0.156739	hsa_circRNA_006397	DOWN
hsa_circRNA_102434	-1.87696	8.89845	-4.90665	0.000764254	0.024224	-0.160982	hsa_circRNA_102434	DOWN
hsa_circRNA_100852	-3.11948	6.80135	-4.9055	0.000765495	0.024224	-0.162556	hsa_circRNA_100852	DOWN
hsa_circRNA_103170	2.11688	10.0997	4.90477	0.000766285	0.024224	-0.163557	hsa_circRNA_103170	UP
hsa_circRNA_007738	-3.37109	7.40553	-4.90285	0.000768369	0.024224	-0.166192	hsa_circRNA_007738	DOWN
hsa_circRNA_037621	-3.04948	7.53998	-4.90103	0.000770337	0.024224	-0.168675	hsa_circRNA_037621	DOWN
hsa_circRNA_402891	2.31508	7.94015	4.89962	0.000771874	0.024224	-0.170609	hsa_circRNA_402891	UP
hsa_circRNA_000975	1.41201	6.96004	4.89956	0.000771942	0.024224	-0.170694	hsa_circRNA_000975	UP
hsa_circRNA_074712	1.61803	7.01038	4.89918	0.000772359	0.024224	-0.171218	hsa_circRNA_074712	UP
hsa_circRNA_102093	1.24978	8.80121	4.89595	0.000775893	0.0242546	-0.17565	hsa_circRNA_102093	UP
hsa_circRNA_102511	1.39468	8.50926	4.88758	0.000785125	0.0242546	-0.187129	hsa_circRNA_102511	UP
hsa_circRNA_101428	-1.64594	6.1066	-4.88703	0.000785735	0.0242546	-0.187883	hsa_circRNA_101428	DOWN
hsa_circRNA_406092	-1.34312	6.78954	-4.88616	0.000786699	0.0242546	-0.189074	hsa_circRNA_406092	DOWN
hsa_circRNA_400019	-2.96953	7.62166	-4.88413	0.000788965	0.0242546	-0.191865	hsa_circRNA_400019	DOWN
hsa_circRNA_001026	-2.66654	7.63506	-4.88393	0.000789184	0.0242546	-0.192134	hsa_circRNA_001026	DOWN
hsa_circRNA_001388	-1.34879	6.50965	-4.8833	0.000789893	0.0242546	-0.193007	hsa_circRNA_001388	DOWN
hsa_circRNA_101066	-3.31526	10.1777	-4.88319	0.000790011	0.0242546	-0.193151	hsa_circRNA_101066	DOWN
hsa_circRNA_403359	-2.1784	6.64013	-4.88106	0.000792399	0.0242546	-0.196081	hsa_circRNA_403359	DOWN
hsa_circRNA_400961	-2.62153	8.68943	-4.87993	0.000793662	0.0242546	-0.197627	hsa_circRNA_400961	DOWN
hsa_circRNA_012787	1.71578	6.62098	4.87879	0.000794948	0.0242546	-0.199199	hsa_circRNA_012787	UP
hsa_circRNA_104484	-4.56424	12.92	-4.87398	0.000800379	0.0242546	-0.205808	hsa_circRNA_104484	DOWN
hsa_circRNA_058695	-2.09589	6.63993	-4.87379	0.000800593	0.0242546	-0.206068	hsa_circRNA_058695	DOWN
hsa_circRNA_101373	-3.93956	8.52901	-4.87203	0.000802588	0.0242546	-0.208485	hsa_circRNA_101373	DOWN
hsa_circRNA_092386	-1.83482	8.5768	-4.86826	0.000806888	0.0242546	-0.213673	hsa_circRNA_092386	DOWN
hsa_circRNA_000424	-3.46789	8.69805	-4.86783	0.00080738	0.0242546	-0.214265	hsa_circRNA_000424	DOWN
hsa_circRNA_404564	2.08943	8.02912	4.86749	0.000807771	0.0242546	-0.214735	hsa_circRNA_404564	UP
hsa_circRNA_014239	-1.97887	9.09758	-4.86503	0.000810589	0.0242546	-0.218116	hsa_circRNA_014239	DOWN
hsa_circRNA_406698	-5.50183	9.86122	-4.86464	0.000811034	0.0242546	-0.218649	hsa_circRNA_406698	DOWN
hsa_circRNA_405872	-2.27406	7.68157	-4.86313	0.00081278	0.0242546	-0.220737	hsa_circRNA_405872	DOWN
hsa_circRNA_405199	2.25866	6.38351	4.86019	0.000816175	0.0242546	-0.224784	hsa_circRNA_405199	UP
hsa_circRNA_102036	1.51572	7.4159	4.85908	0.000817459	0.0242546	-0.226312	hsa_circRNA_102036	UP
hsa_circRNA_063681	-3.58054	9.70619	-4.85664	0.000820294	0.0242546	-0.229674	hsa_circRNA_063681	DOWN
hsa_circRNA_100908	1.79052	10.6043	4.85639	0.000820581	0.0242546	-0.230012	hsa_circRNA_100908	UP
hsa_circRNA_100519	-2.85681	9.12989	-4.85523	0.000821932	0.0242546	-0.23161	hsa_circRNA_100519	DOWN
hsa_circRNA_000286	2.61548	11.2823	4.85217	0.000825503	0.0242546	-0.23582	hsa_circRNA_000286	UP
hsa_circRNA_407304	-2.17849	6.37594	-4.85207	0.000825621	0.0242546	-0.23596	hsa_circRNA_407304	DOWN
hsa_circRNA_000792	-1.86158	7.21613	-4.85103	0.000826846	0.0242546	-0.237399	hsa_circRNA_000792	DOWN
hsa_circRNA_400673	2.1282	9.27977	4.85068	0.000827257	0.0242546	-0.237882	hsa_circRNA_400673	UP
hsa_circRNA_101017	-1.93187	6.23457	-4.85054	0.000827414	0.0242546	-0.238066	hsa_circRNA_101017	DOWN
hsa_circRNA_006909	-3.43637	8.29917	-4.84796	0.00083045	0.0242907	-0.241624	hsa_circRNA_006909	DOWN
hsa_circRNA_407310	-2.47637	6.81685	-4.83614	0.000844515	0.0245416	-0.257936	hsa_circRNA_407310	DOWN
hsa_circRNA_101564	1.97862	8.84948	4.8358	0.000844929	0.0245416	-0.258413	hsa_circRNA_101564	UP
hsa_circRNA_104787	2.22189	8.30563	4.83477	0.000846168	0.0245416	-0.259835	hsa_circRNA_104787	UP
hsa_circRNA_016771	-2.12577	8.58802	-4.83429	0.000846742	0.0245416	-0.260494	hsa_circRNA_016771	DOWN
hsa_circRNA_000314	-4.80584	9.09568	-4.83312	0.00084815	0.0245416	-0.262108	hsa_circRNA_000314	DOWN
hsa_circRNA_081751	2.43051	7.64674	4.82942	0.000852622	0.0246181	-0.267217	hsa_circRNA_081751	UP
hsa_circRNA_103607	-2.0558	7.801	-4.82514	0.000857829	0.024646	-0.273132	hsa_circRNA_103607	DOWN
hsa_circRNA_006855	-3.14979	7.39766	-4.82462	0.000858463	0.024646	-0.273851	hsa_circRNA_006855	DOWN
hsa_circRNA_104416	1.44311	8.02337	4.82412	0.000859085	0.024646	-0.274554	hsa_circRNA_104416	UP
hsa_circRNA_104712	2.36088	6.75078	4.82259	0.000860958	0.0246472	-0.27667	hsa_circRNA_104712	UP
hsa_circRNA_001587	-3.96409	9.77312	-4.82023	0.000863849	0.0246775	-0.279927	hsa_circRNA_001587	DOWN
hsa_circRNA_103920	-2.064	8.95379	-4.81852	0.000865956	0.0246852	-0.282294	hsa_circRNA_103920	DOWN
hsa_circRNA_001350	-5.90289	10.323	-4.81666	0.000868256	0.0246985	-0.284871	hsa_circRNA_001350	DOWN
hsa_circRNA_049784	-1.63017	8.81554	-4.81326	0.000872469	0.0247238	-0.289574	hsa_circRNA_049784	DOWN
hsa_circRNA_051640	-1.76001	9.36392	-4.81294	0.000872862	0.0247238	-0.290013	hsa_circRNA_051640	DOWN
hsa_circRNA_102668	2.61346	8.46741	4.80965	0.000876968	0.0247238	-0.294574	hsa_circRNA_102668	UP
hsa_circRNA_004077	-5.01019	10.1142	-4.80899	0.000877796	0.0247238	-0.29549	hsa_circRNA_004077	DOWN
hsa_circRNA_029375	-2.88142	7.79864	-4.80856	0.000878332	0.0247238	-0.296083	hsa_circRNA_029375	DOWN
hsa_circRNA_030788	-1.61131	6.40837	-4.79644	0.000893642	0.0250264	-0.312878	hsa_circRNA_030788	DOWN
hsa_circRNA_400065	-1.50023	7.20699	-4.79401	0.000896758	0.0250264	-0.316261	hsa_circRNA_400065	DOWN
hsa_circRNA_400717	3.39851	7.77739	4.793	0.000898045	0.0250264	-0.317655	hsa_circRNA_400717	UP
hsa_circRNA_027819	1.38659	8.90868	4.79205	0.000899259	0.0250264	-0.318969	hsa_circRNA_027819	UP
hsa_circRNA_103530	1.80174	9.25889	4.7915	0.000899977	0.0250264	-0.319744	hsa_circRNA_103530	UP
hsa_circRNA_015513	1.81474	6.9132	4.79129	0.000900242	0.0250264	-0.320031	hsa_circRNA_015513	UP
hsa_circRNA_406655	-5.54392	9.46023	-4.78874	0.00090352	0.0250657	-0.323564	hsa_circRNA_406655	DOWN
hsa_circRNA_062439	2.23005	8.91117	4.78595	0.000907131	0.0251141	-0.32744	hsa_circRNA_062439	UP
hsa_circRNA_092523	-6.06915	10.218	-4.78099	0.000913581	0.0251977	-0.334329	hsa_circRNA_092523	DOWN
hsa_circRNA_003265	-1.76376	6.02016	-4.7794	0.00091566	0.0251977	-0.336538	hsa_circRNA_003265	DOWN
hsa_circRNA_102082	-2.89404	8.01433	-4.77932	0.00091577	0.0251977	-0.336655	hsa_circRNA_102082	DOWN
hsa_circRNA_104501	2.99255	8.59835	4.77497	0.000921479	0.0252615	-0.342697	hsa_circRNA_104501	UP
hsa_circRNA_024190	2.23246	7.36693	4.7747	0.000921844	0.0252615	-0.343083	hsa_circRNA_024190	UP
hsa_circRNA_405041	1.92073	6.41564	4.77309	0.000923962	0.0252681	-0.345314	hsa_circRNA_405041	UP
hsa_circRNA_000173	1.73808	7.25231	4.76881	0.000929639	0.0253718	-0.351269	hsa_circRNA_000173	UP
hsa_circRNA_005940	2.14312	9.06529	4.7658	0.00093366	0.025403	-0.355466	hsa_circRNA_005940	UP
hsa_circRNA_022920	-2.86089	11.6128	-4.76513	0.000934558	0.025403	-0.356402	hsa_circRNA_022920	DOWN
hsa_circRNA_405848	-1.69729	8.97065	-4.76228	0.00093837	0.0254552	-0.36036	hsa_circRNA_405848	DOWN
hsa_circRNA_009160	1.29364	6.71688	4.76072	0.00094047	0.0254608	-0.362533	hsa_circRNA_009160	UP
hsa_circRNA_101301	3.01304	8.16954	4.75682	0.000945749	0.0255523	-0.367977	hsa_circRNA_101301	UP
hsa_circRNA_005778	2.99053	10.6742	4.75357	0.000950163	0.0256123	-0.372505	hsa_circRNA_005778	UP
hsa_circRNA_003137	2.73525	9.64442	4.75221	0.000952012	0.0256123	-0.374396	hsa_circRNA_003137	UP
hsa_circRNA_100748	-3.57238	9.45684	-4.75099	0.00095368	0.0256123	-0.376099	hsa_circRNA_100748	DOWN
hsa_circRNA_101787	-2.39503	10.4492	-4.74443	0.000962697	0.0257425	-0.385251	hsa_circRNA_101787	DOWN
hsa_circRNA_025353	1.72953	6.3422	4.74299	0.000964683	0.0257425	-0.387256	hsa_circRNA_025353	UP
hsa_circRNA_004953	1.46034	7.03391	4.74258	0.000965246	0.0257425	-0.387824	hsa_circRNA_004953	UP
hsa_circRNA_405405	-1.568	6.71233	-4.74191	0.000966181	0.0257425	-0.388766	hsa_circRNA_405405	DOWN
hsa_circRNA_030453	-1.912	8.34995	-4.73587	0.000974598	0.0259155	-0.397204	hsa_circRNA_030453	DOWN
hsa_circRNA_400463	-2.06482	8.0338	-4.73268	0.000979064	0.0259828	-0.401651	hsa_circRNA_400463	DOWN
hsa_circRNA_404837	-1.91376	10.7664	-4.72455	0.000990579	0.0261554	-0.413027	hsa_circRNA_404837	DOWN
hsa_circRNA_004389	2.31304	7.5969	4.7216	0.000994793	0.0261554	-0.417157	hsa_circRNA_004389	UP
hsa_circRNA_406930	1.98515	9.09977	4.72105	0.000995575	0.0261554	-0.417921	hsa_circRNA_406930	UP
hsa_circRNA_057362	-1.77953	8.62795	-4.72096	0.000995707	0.0261554	-0.418051	hsa_circRNA_057362	DOWN
hsa_circRNA_014551	-2.34168	8.95813	-4.71847	0.000999278	0.0261554	-0.421534	hsa_circRNA_014551	DOWN
hsa_circRNA_403994	-1.2759	5.93314	-4.7176	0.00100052	0.0261554	-0.422746	hsa_circRNA_403994	DOWN
hsa_circRNA_405426	-2.11546	7.54512	-4.71399	0.00100574	0.0261554	-0.427808	hsa_circRNA_405426	DOWN
hsa_circRNA_405007	-1.94497	9.43688	-4.71119	0.0010098	0.0261554	-0.431729	hsa_circRNA_405007	DOWN
hsa_circRNA_101116	-1.19474	5.66115	-4.70921	0.00101268	0.0261554	-0.434497	hsa_circRNA_101116	DOWN
hsa_circRNA_102891	1.50271	9.55938	4.7086	0.00101357	0.0261554	-0.435357	hsa_circRNA_102891	UP
hsa_circRNA_001734	-2.30672	7.71403	-4.70781	0.00101472	0.0261554	-0.436457	hsa_circRNA_001734	DOWN
hsa_circRNA_100390	3.06943	9.03577	4.70714	0.00101571	0.0261554	-0.437404	hsa_circRNA_100390	UP
hsa_circRNA_101403	-2.57768	8.72043	-4.70598	0.00101741	0.0261554	-0.439032	hsa_circRNA_101403	DOWN
hsa_circRNA_104193	-2.93757	9.33162	-4.70527	0.00101844	0.0261554	-0.440021	hsa_circRNA_104193	DOWN
hsa_circRNA_087964	-3.0188	7.2093	-4.70519	0.00101856	0.0261554	-0.440131	hsa_circRNA_087964	DOWN
hsa_circRNA_103662	1.92478	9.35235	4.70481	0.00101912	0.0261554	-0.440663	hsa_circRNA_103662	UP
hsa_circRNA_102436	-1.22148	7.46385	-4.7032	0.00102148	0.0261554	-0.442918	hsa_circRNA_102436	DOWN
hsa_circRNA_000407	-4.77277	9.54228	-4.70232	0.00102279	0.0261554	-0.444161	hsa_circRNA_000407	DOWN
hsa_circRNA_403288	1.43743	7.08933	4.70161	0.00102383	0.0261554	-0.445158	hsa_circRNA_403288	UP
hsa_circRNA_100850	-2.99534	7.96839	-4.70119	0.00102444	0.0261554	-0.445738	hsa_circRNA_100850	DOWN
hsa_circRNA_102035	1.87444	9.07817	4.69089	0.00103977	0.0264442	-0.460191	hsa_circRNA_102035	UP
hsa_circRNA_400027	-6.33682	10.6489	-4.69037	0.00104055	0.0264442	-0.460926	hsa_circRNA_400027	DOWN
hsa_circRNA_067938	2.05859	7.03393	4.68964	0.00104165	0.0264442	-0.46195	hsa_circRNA_067938	UP
hsa_circRNA_100687	-2.69179	6.82689	-4.6837	0.00105061	0.0265437	-0.470291	hsa_circRNA_100687	DOWN
hsa_circRNA_405302	-1.94831	10.7841	-4.68304	0.00105162	0.0265437	-0.471223	hsa_circRNA_405302	DOWN
hsa_circRNA_400742	2.44711	7.61987	4.68219	0.00105291	0.0265437	-0.472419	hsa_circRNA_400742	UP
hsa_circRNA_101335	2.15264	8.11987	4.68106	0.00105463	0.0265437	-0.474002	hsa_circRNA_101335	UP
hsa_circRNA_103760	1.61395	7.43196	4.68053	0.00105544	0.0265437	-0.474749	hsa_circRNA_103760	UP
hsa_circRNA_103841	2.6662	8.22374	4.67342	0.00106633	0.0267303	-0.484747	hsa_circRNA_103841	UP
hsa_circRNA_024770	1.92061	6.43018	4.67052	0.00107082	0.0267303	-0.488832	hsa_circRNA_024770	UP
hsa_circRNA_104481	-1.98299	7.2166	-4.66998	0.00107164	0.0267303	-0.489586	hsa_circRNA_104481	DOWN
hsa_circRNA_062996	-1.53276	6.89231	-4.66805	0.00107465	0.0267303	-0.492311	hsa_circRNA_062996	DOWN
hsa_circRNA_405259	1.50191	6.69301	4.66782	0.001075	0.0267303	-0.492631	hsa_circRNA_405259	UP
hsa_circRNA_400828	2.33358	8.97433	4.66772	0.00107515	0.0267303	-0.492769	hsa_circRNA_400828	UP
hsa_circRNA_000256	2.48745	7.15602	4.66669	0.00107676	0.0267303	-0.494225	hsa_circRNA_000256	UP
hsa_circRNA_101945	-3.06317	8.51458	-4.6606	0.00108629	0.0269171	-0.502801	hsa_circRNA_101945	DOWN
hsa_circRNA_102398	-2.03323	8.27964	-4.65737	0.00109138	0.0269935	-0.507353	hsa_circRNA_102398	DOWN
hsa_circRNA_101733	1.47931	7.58676	4.6549	0.00109528	0.0270404	-0.510829	hsa_circRNA_101733	UP
hsa_circRNA_000498	2.47176	6.63047	4.65326	0.00109788	0.027055	-0.513142	hsa_circRNA_000498	UP
hsa_circRNA_000259	1.7794	9.69094	4.65022	0.00110273	0.0271026	-0.517427	hsa_circRNA_000259	UP
hsa_circRNA_051638	-1.82343	8.77634	-4.64952	0.00110384	0.0271026	-0.518413	hsa_circRNA_051638	DOWN
hsa_circRNA_103892	-2.51872	6.80426	-4.64538	0.00111049	0.0271718	-0.524261	hsa_circRNA_103892	DOWN
hsa_circRNA_101754	1.63099	8.2449	4.64498	0.00111114	0.0271718	-0.524827	hsa_circRNA_101754	UP
hsa_circRNA_002086	-4.26248	10.4614	-4.64399	0.00111272	0.0271718	-0.526217	hsa_circRNA_002086	DOWN
hsa_circRNA_103595	-1.35784	8.88772	-4.64076	0.00111795	0.02725	-0.530779	hsa_circRNA_103595	DOWN
hsa_circRNA_001565	2.63064	10.0442	4.63275	0.00113101	0.0274845	-0.542096	hsa_circRNA_001565	UP
hsa_circRNA_102754	1.48102	7.80909	4.63051	0.00113469	0.0274845	-0.54526	hsa_circRNA_102754	UP
hsa_circRNA_005365	2.76235	7.81367	4.63011	0.00113536	0.0274845	-0.545834	hsa_circRNA_005365	UP
hsa_circRNA_403687	1.99468	8.42011	4.62578	0.00114251	0.0274845	-0.551951	hsa_circRNA_403687	UP
hsa_circRNA_003527	1.37407	5.97121	4.62499	0.00114383	0.0274845	-0.55307	hsa_circRNA_003527	UP
hsa_circRNA_087798	-1.9329	8.48448	-4.6248	0.00114414	0.0274845	-0.553342	hsa_circRNA_087798	DOWN
hsa_circRNA_000558	3.06664	8.30297	4.62411	0.00114528	0.0274845	-0.55431	hsa_circRNA_000558	UP
hsa_circRNA_102978	-2.32927	6.97126	-4.62278	0.0011475	0.0274845	-0.556196	hsa_circRNA_102978	DOWN
hsa_circRNA_103674	-2.57311	8.34253	-4.62002	0.00115211	0.0274845	-0.560103	hsa_circRNA_103674	DOWN
hsa_circRNA_400092	-1.96104	8.06315	-4.61978	0.00115251	0.0274845	-0.560438	hsa_circRNA_400092	DOWN
hsa_circRNA_001490	-5.13498	11.3552	-4.61901	0.0011538	0.0274845	-0.561532	hsa_circRNA_001490	DOWN
hsa_circRNA_103089	-1.89025	8.33225	-4.61818	0.00115519	0.0274845	-0.5627	hsa_circRNA_103089	DOWN
hsa_circRNA_102054	1.50121	10.3479	4.61737	0.00115656	0.0274845	-0.563854	hsa_circRNA_102054	UP
hsa_circRNA_000001	-3.11356	8.02561	-4.61651	0.001158	0.0274845	-0.565067	hsa_circRNA_000001	DOWN
hsa_circRNA_103937	2.52038	9.07997	4.61639	0.00115821	0.0274845	-0.565246	hsa_circRNA_103937	UP
hsa_circRNA_104348	2.0647	7.26719	4.61318	0.00116363	0.0275644	-0.569791	hsa_circRNA_104348	UP
hsa_circRNA_001049	-1.91358	7.56802	-4.6096	0.00116969	0.0276593	-0.574852	hsa_circRNA_001049	DOWN
hsa_circRNA_001583	-1.90086	6.84576	-4.60723	0.00117374	0.0276844	-0.578222	hsa_circRNA_001583	DOWN
hsa_circRNA_000634	-1.17778	6.03703	-4.60645	0.00117506	0.0276844	-0.579318	hsa_circRNA_000634	DOWN
hsa_circRNA_104867	-3.23545	10.7049	-4.60467	0.00117812	0.0276844	-0.581852	hsa_circRNA_104867	DOWN
hsa_circRNA_405674	1.51094	6.51213	4.60349	0.00118013	0.0276844	-0.583514	hsa_circRNA_405674	UP
hsa_circRNA_043033	1.39694	5.75709	4.60297	0.00118104	0.0276844	-0.584262	hsa_circRNA_043033	UP
hsa_circRNA_401033	-3.1458	8.72951	-4.60111	0.00118424	0.0277112	-0.586901	hsa_circRNA_401033	DOWN
hsa_circRNA_405458	1.31256	7.16502	4.59747	0.00119053	0.0277192	-0.592063	hsa_circRNA_405458	UP
hsa_circRNA_049241	-2.48141	13.5233	-4.59737	0.0011907	0.0277192	-0.5922	hsa_circRNA_049241	DOWN
hsa_circRNA_000963	-5.01979	9.37261	-4.59694	0.00119144	0.0277192	-0.592811	hsa_circRNA_000963	DOWN
hsa_circRNA_082178	1.58941	11.6715	4.59614	0.00119282	0.0277192	-0.59394	hsa_circRNA_082178	UP
hsa_circRNA_102802	1.9569	7.47412	4.59433	0.00119598	0.0277447	-0.596516	hsa_circRNA_102802	UP
hsa_circRNA_000618	-6.23577	10.8117	-4.59144	0.00120102	0.0278137	-0.600617	hsa_circRNA_000618	DOWN
hsa_circRNA_092391	-1.77277	6.65551	-4.58982	0.00120386	0.0278315	-0.602916	hsa_circRNA_092391	DOWN
hsa_circRNA_051781	-1.50194	7.46878	-4.58643	0.00120982	0.0278669	-0.607726	hsa_circRNA_051781	DOWN
hsa_circRNA_102746	-2.11393	10.0669	-4.58614	0.00121034	0.0278669	-0.608146	hsa_circRNA_102746	DOWN
hsa_circRNA_000287	2.05863	9.74142	4.58434	0.00121351	0.0278669	-0.610699	hsa_circRNA_000287	UP
hsa_circRNA_023799	1.37298	5.92842	4.58358	0.00121487	0.0278669	-0.611787	hsa_circRNA_023799	UP
hsa_circRNA_406349	1.1609	6.7213	4.58308	0.00121574	0.0278669	-0.61249	hsa_circRNA_406349	UP
hsa_circRNA_000762	1.5687	6.68945	4.58148	0.00121858	0.0278843	-0.61476	hsa_circRNA_000762	UP
hsa_circRNA_405384	-1.25735	5.88315	-4.57958	0.00122196	0.0278876	-0.617462	hsa_circRNA_405384	DOWN
hsa_circRNA_406157	-6.24954	11.6811	-4.57893	0.00122314	0.0278876	-0.618398	hsa_circRNA_406157	DOWN
hsa_circRNA_103591	-1.42585	8.85235	-4.57792	0.00122494	0.0278876	-0.619834	hsa_circRNA_103591	DOWN
hsa_circRNA_100851	-2.49682	7.42284	-4.57604	0.00122829	0.0279167	-0.622498	hsa_circRNA_100851	DOWN
hsa_circRNA_070948	-1.6091	7.64402	-4.57238	0.00123487	0.0279294	-0.627704	hsa_circRNA_070948	DOWN
hsa_circRNA_101580	-1.22842	6.12846	-4.57166	0.00123617	0.0279294	-0.628734	hsa_circRNA_101580	DOWN
hsa_circRNA_100638	1.5673	9.81836	4.57135	0.00123673	0.0279294	-0.629176	hsa_circRNA_100638	UP
hsa_circRNA_407270	-2.06413	9.17598	-4.57112	0.00123715	0.0279294	-0.629507	hsa_circRNA_407270	DOWN
hsa_circRNA_027703	1.68016	8.15918	4.56806	0.00124269	0.0280073	-0.633855	hsa_circRNA_027703	UP
hsa_circRNA_407287	-1.51096	6.63839	-4.56482	0.00124858	0.0280931	-0.638471	hsa_circRNA_407287	DOWN
hsa_circRNA_406987	-1.47982	6.55475	-4.55611	0.00126457	0.0281674	-0.650873	hsa_circRNA_406987	DOWN
hsa_circRNA_102007	2.20635	8.75114	4.55582	0.0012651	0.0281674	-0.651286	hsa_circRNA_102007	UP
hsa_circRNA_007878	1.9244	9.66873	4.5555	0.00126571	0.0281674	-0.651753	hsa_circRNA_007878	UP
hsa_circRNA_000781	-6.31392	10.5381	-4.55507	0.00126651	0.0281674	-0.652367	hsa_circRNA_000781	DOWN
hsa_circRNA_401698	-2.24519	7.22484	-4.55456	0.00126745	0.0281674	-0.653089	hsa_circRNA_401698	DOWN
hsa_circRNA_100239	-2.84232	8.4479	-4.55428	0.00126797	0.0281674	-0.653491	hsa_circRNA_100239	DOWN
hsa_circRNA_403212	1.65524	6.68403	4.55333	0.00126974	0.0281674	-0.654849	hsa_circRNA_403212	UP
hsa_circRNA_103225	1.88868	9.99554	4.5523	0.00127165	0.0281674	-0.656317	hsa_circRNA_103225	UP
hsa_circRNA_101307	1.49866	7.34945	4.55137	0.00127337	0.0281674	-0.657639	hsa_circRNA_101307	UP
hsa_circRNA_001654	-6.14857	11.3614	-4.54876	0.00127824	0.0281674	-0.661358	hsa_circRNA_001654	DOWN
hsa_circRNA_100346	1.55099	8.81669	4.5471	0.00128136	0.0281674	-0.663735	hsa_circRNA_100346	UP
hsa_circRNA_401174	1.99823	6.60942	4.54499	0.00128532	0.0281674	-0.666746	hsa_circRNA_401174	UP
hsa_circRNA_101613	2.18455	6.61453	4.54457	0.00128611	0.0281674	-0.667343	hsa_circRNA_101613	UP
hsa_circRNA_103627	-1.31354	8.16912	-4.54385	0.00128746	0.0281674	-0.668364	hsa_circRNA_103627	DOWN
hsa_circRNA_092520	-1.36985	7.74807	-4.54346	0.0012882	0.0281674	-0.668929	hsa_circRNA_092520	DOWN
hsa_circRNA_004390	-1.43194	6.6507	-4.54307	0.00128892	0.0281674	-0.669474	hsa_circRNA_004390	DOWN
hsa_circRNA_103279	-3.27791	9.6521	-4.54291	0.00128923	0.0281674	-0.669707	hsa_circRNA_103279	DOWN
hsa_circRNA_101334	1.82395	8.6229	4.54273	0.00128957	0.0281674	-0.66996	hsa_circRNA_101334	UP
hsa_circRNA_102597	-2.05342	6.34432	-4.54152	0.00129187	0.0281719	-0.671697	hsa_circRNA_102597	DOWN
hsa_circRNA_000536	-1.61327	8.6275	-4.53703	0.00130038	0.0281833	-0.678099	hsa_circRNA_000536	DOWN
hsa_circRNA_000112	-2.28479	7.0572	-4.53646	0.00130146	0.0281833	-0.678915	hsa_circRNA_000112	DOWN
hsa_circRNA_100004	-1.60973	7.77903	-4.53436	0.00130549	0.0281833	-0.681925	hsa_circRNA_100004	DOWN
hsa_circRNA_100834	1.27849	7.60914	4.53388	0.00130639	0.0281833	-0.682603	hsa_circRNA_100834	UP
hsa_circRNA_401130	1.67185	5.57725	4.53351	0.0013071	0.0281833	-0.683133	hsa_circRNA_401130	UP
hsa_circRNA_100636	2.68925	7.45792	4.53321	0.00130768	0.0281833	-0.683561	hsa_circRNA_100636	UP
hsa_circRNA_001768	-1.66272	6.62697	-4.53238	0.00130926	0.0281833	-0.684742	hsa_circRNA_001768	DOWN
hsa_circRNA_005874	2.77564	7.34	4.53215	0.00130972	0.0281833	-0.685079	hsa_circRNA_005874	UP
hsa_circRNA_104866	-3.30753	10.7557	-4.53111	0.00131171	0.0281833	-0.686565	hsa_circRNA_104866	DOWN
hsa_circRNA_000320	2.5761	11.1154	4.53027	0.00131333	0.0281833	-0.68777	hsa_circRNA_000320	UP
hsa_circRNA_029696	1.74082	12.7731	4.529	0.00131578	0.0281908	-0.689584	hsa_circRNA_029696	UP
hsa_circRNA_401351	-5.52776	10.5583	-4.52741	0.00131885	0.0282117	-0.691859	hsa_circRNA_401351	DOWN
hsa_circRNA_083369	-1.4295	8.87719	-4.51421	0.00134462	0.0286495	-0.710734	hsa_circRNA_083369	DOWN
hsa_circRNA_102857	2.17666	8.04955	4.51308	0.00134687	0.0286495	-0.712363	hsa_circRNA_102857	UP
hsa_circRNA_104565	-2.76007	8.20534	-4.51261	0.0013478	0.0286495	-0.713035	hsa_circRNA_104565	DOWN
hsa_circRNA_405201	1.66868	6.23175	4.51202	0.00134897	0.0286495	-0.713879	hsa_circRNA_405201	UP
hsa_circRNA_405117	1.43754	7.83171	4.51151	0.00134997	0.0286495	-0.714603	hsa_circRNA_405117	UP
hsa_circRNA_007211	1.57843	11.8147	4.50896	0.00135503	0.0286804	-0.718257	hsa_circRNA_007211	UP
hsa_circRNA_016598	-1.55548	7.96094	-4.50864	0.00135569	0.0286804	-0.718726	hsa_circRNA_016598	DOWN
hsa_circRNA_002649	2.00399	9.18188	4.50594	0.00136107	0.0287491	-0.722592	hsa_circRNA_002649	UP
hsa_circRNA_092472	-2.1677	7.85121	-4.50172	0.00136953	0.0288261	-0.72864	hsa_circRNA_092472	DOWN
hsa_circRNA_087962	-3.17735	10.7136	-4.49919	0.00137464	0.0288261	-0.732271	hsa_circRNA_087962	DOWN
hsa_circRNA_101000	-3.73548	8.34547	-4.49878	0.00137546	0.0288261	-0.732852	hsa_circRNA_101000	DOWN
hsa_circRNA_406136	-1.73371	8.75419	-4.49697	0.00137913	0.0288261	-0.735451	hsa_circRNA_406136	DOWN
hsa_circRNA_006169	-4.47271	10.0186	-4.49661	0.00137986	0.0288261	-0.735968	hsa_circRNA_006169	DOWN
hsa_circRNA_407040	2.63591	7.46298	4.49623	0.00138063	0.0288261	-0.736516	hsa_circRNA_407040	UP
hsa_circRNA_406038	-1.69911	9.52057	-4.49618	0.00138072	0.0288261	-0.736578	hsa_circRNA_406038	DOWN
hsa_circRNA_102687	1.97506	9.1661	4.49472	0.00138369	0.0288261	-0.738674	hsa_circRNA_102687	UP
hsa_circRNA_407029	-1.7	6.13519	-4.49349	0.00138621	0.0288261	-0.74045	hsa_circRNA_407029	DOWN
hsa_circRNA_056370	1.13881	5.61397	4.49211	0.00138901	0.0288261	-0.74242	hsa_circRNA_056370	UP
hsa_circRNA_046948	-1.74379	5.78379	-4.49148	0.00139031	0.0288261	-0.743332	hsa_circRNA_046948	DOWN
hsa_circRNA_092390	4.893	11.5907	4.4903	0.00139273	0.0288261	-0.745024	hsa_circRNA_092390	UP
hsa_circRNA_005198	-2.61938	9.04565	-4.49028	0.00139276	0.0288261	-0.745049	hsa_circRNA_005198	DOWN
hsa_circRNA_039219	-1.87715	7.21322	-4.48933	0.00139471	0.0288261	-0.74641	hsa_circRNA_039219	DOWN
hsa_circRNA_405429	-1.59173	7.68509	-4.48776	0.00139794	0.0288485	-0.748667	hsa_circRNA_405429	DOWN
hsa_circRNA_103351	-1.3256	6.54834	-4.48471	0.00140423	0.0289341	-0.753051	hsa_circRNA_103351	DOWN
hsa_circRNA_101860	-2.22495	7.88806	-4.48187	0.00141011	0.0290107	-0.757127	hsa_circRNA_101860	DOWN
hsa_circRNA_104907	-2.61203	7.34469	-4.48028	0.00141343	0.0290347	-0.759422	hsa_circRNA_104907	DOWN
hsa_circRNA_405116	4.3986	11.7446	4.47918	0.00141572	0.0290373	-0.761001	hsa_circRNA_405116	UP
hsa_circRNA_405955	-1.96964	6.97684	-4.47542	0.00142357	0.0291328	-0.7664	hsa_circRNA_405955	DOWN
hsa_circRNA_000592	-2.78879	6.81254	-4.47458	0.00142535	0.0291328	-0.767616	hsa_circRNA_000592	DOWN
hsa_circRNA_092468	-1.61062	7.10457	-4.47385	0.00142687	0.0291328	-0.768657	hsa_circRNA_092468	DOWN
hsa_circRNA_009048	1.43687	6.58192	4.47181	0.00143118	0.0291766	-0.771602	hsa_circRNA_009048	UP
hsa_circRNA_405434	-2.25437	13.4617	-4.46937	0.00143634	0.0292274	-0.775112	hsa_circRNA_405434	DOWN
hsa_circRNA_074183	-2.22775	7.35922	-4.46756	0.00144018	0.0292274	-0.777715	hsa_circRNA_074183	DOWN
hsa_circRNA_085918	-1.79063	6.39031	-4.46704	0.00144127	0.0292274	-0.778453	hsa_circRNA_085918	DOWN
hsa_circRNA_103931	-2.35388	6.39564	-4.46628	0.00144289	0.0292274	-0.77955	hsa_circRNA_103931	DOWN
hsa_circRNA_400983	2.29802	9.02528	4.46383	0.00144812	0.0292274	-0.783084	hsa_circRNA_400983	UP
hsa_circRNA_066950	-1.96496	6.11267	-4.46262	0.0014507	0.0292274	-0.784818	hsa_circRNA_066950	DOWN
hsa_circRNA_405717	-3.31701	7.49332	-4.4623	0.00145138	0.0292274	-0.78528	hsa_circRNA_405717	DOWN
hsa_circRNA_101213	-4.49991	10.4719	-4.46196	0.00145211	0.0292274	-0.785768	hsa_circRNA_101213	DOWN
hsa_circRNA_061206	-1.76818	5.60218	-4.46144	0.00145322	0.0292274	-0.786517	hsa_circRNA_061206	DOWN
hsa_circRNA_103893	-2.337	8.46022	-4.45745	0.0014618	0.0293124	-0.792263	hsa_circRNA_103893	DOWN
hsa_circRNA_100787	1.56399	11.9657	4.45645	0.00146398	0.0293124	-0.793717	hsa_circRNA_100787	UP
hsa_circRNA_061346	1.70984	10.5079	4.45644	0.00146399	0.0293124	-0.793718	hsa_circRNA_061346	UP
hsa_circRNA_103824	1.50376	6.04806	4.45313	0.00147116	0.0294123	-0.798489	hsa_circRNA_103824	UP
hsa_circRNA_101522	-5.28944	11.6161	-4.45207	0.00147347	0.0294147	-0.800018	hsa_circRNA_101522	DOWN
hsa_circRNA_406563	1.58915	7.70474	4.44567	0.00148748	0.0296505	-0.809258	hsa_circRNA_406563	UP
hsa_circRNA_401789	1.75677	7.30563	4.44359	0.00149204	0.0296974	-0.812246	hsa_circRNA_401789	UP
hsa_circRNA_406115	-1.59203	6.51726	-4.44094	0.00149791	0.0297343	-0.816079	hsa_circRNA_406115	DOWN
hsa_circRNA_004135	-3.36889	10.5113	-4.44076	0.00149832	0.0297343	-0.816342	hsa_circRNA_004135	DOWN
hsa_circRNA_400025	-1.41441	6.76777	-4.43926	0.00150163	0.0297561	-0.818496	hsa_circRNA_400025	DOWN
hsa_circRNA_400770	-1.41335	6.39325	-4.4368	0.0015071	0.0298206	-0.822049	hsa_circRNA_400770	DOWN
hsa_circRNA_000689	-1.87004	8.35568	-4.43526	0.00151055	0.0298451	-0.824283	hsa_circRNA_000689	DOWN
hsa_circRNA_003454	2.55225	9.99531	4.43091	0.0015203	0.0299758	-0.830559	hsa_circRNA_003454	UP
hsa_circRNA_400102	-2.86461	6.5951	-4.43029	0.00152169	0.0299758	-0.831455	hsa_circRNA_400102	DOWN
hsa_circRNA_404903	-1.89483	7.45004	-4.42933	0.00152386	0.0299758	-0.832842	hsa_circRNA_404903	DOWN
hsa_circRNA_054220	-1.49707	8.26845	-4.42148	0.00154168	0.0302822	-0.844197	hsa_circRNA_054220	DOWN
hsa_circRNA_403708	-1.32014	5.83702	-4.42038	0.0015442	0.0302875	-0.84579	hsa_circRNA_403708	DOWN
hsa_circRNA_006606	-2.0609	12.1238	-4.41723	0.00155141	0.0303847	-0.850341	hsa_circRNA_006606	DOWN
hsa_circRNA_043602	-3.2769	8.18391	-4.41506	0.00155641	0.0304382	-0.853481	hsa_circRNA_043602	DOWN
hsa_circRNA_101303	1.88582	12.4807	4.41284	0.00156154	0.0304942	-0.856692	hsa_circRNA_101303	UP
hsa_circRNA_077816	1.33916	7.37152	4.41104	0.00156571	0.0305313	-0.859297	hsa_circRNA_077816	UP
hsa_circRNA_103104	-1.36946	8.02588	-4.4093	0.00156975	0.0305587	-0.861816	hsa_circRNA_103104	DOWN
hsa_circRNA_103604	2.27462	8.10116	4.40824	0.00157224	0.0305587	-0.863358	hsa_circRNA_103604	UP
hsa_circRNA_024379	-1.25454	6.83993	-4.40677	0.00157567	0.0305587	-0.865487	hsa_circRNA_024379	DOWN
hsa_circRNA_406464	-2.09125	8.49769	-4.40654	0.0015762	0.0305587	-0.865816	hsa_circRNA_406464	DOWN
hsa_circRNA_001190	-1.24861	6.03852	-4.4055	0.00157862	0.0305617	-0.867318	hsa_circRNA_001190	DOWN
hsa_circRNA_104757	-3.38034	10.2335	-4.40381	0.00158259	0.0305945	-0.869768	hsa_circRNA_104757	DOWN
hsa_circRNA_006295	2.31948	10.0168	4.40195	0.00158697	0.0306334	-0.872466	hsa_circRNA_006295	UP
hsa_circRNA_406934	-1.46677	7.29671	-4.40102	0.00158916	0.0306334	-0.873812	hsa_circRNA_406934	DOWN
hsa_circRNA_035435	-2.56882	7.4359	-4.39957	0.00159258	0.0306554	-0.875911	hsa_circRNA_035435	DOWN
hsa_circRNA_103404	-2.35527	7.64555	-4.39507	0.00160326	0.0307117	-0.882437	hsa_circRNA_103404	DOWN
hsa_circRNA_030431	4.48893	11.6902	4.39459	0.00160441	0.0307117	-0.883141	hsa_circRNA_030431	UP
hsa_circRNA_101829	1.76005	7.13006	4.39417	0.0016054	0.0307117	-0.883742	hsa_circRNA_101829	UP
hsa_circRNA_022382	1.93808	7.96477	4.39363	0.00160669	0.0307117	-0.884525	hsa_circRNA_022382	UP
hsa_circRNA_101938	-1.38168	6.97385	-4.39163	0.00161149	0.0307117	-0.887438	hsa_circRNA_101938	DOWN
hsa_circRNA_102102	1.9816	7.82251	4.39117	0.00161258	0.0307117	-0.888103	hsa_circRNA_102102	UP
hsa_circRNA_053642	2.63731	8.09729	4.39088	0.00161327	0.0307117	-0.888516	hsa_circRNA_053642	UP
hsa_circRNA_005921	1.55284	11.6406	4.39036	0.00161452	0.0307117	-0.889272	hsa_circRNA_005921	UP
hsa_circRNA_008138	1.83768	6.92446	4.38973	0.00161605	0.0307117	-0.890196	hsa_circRNA_008138	UP
hsa_circRNA_400073	-1.53625	7.70031	-4.38681	0.00162307	0.0307786	-0.89443	hsa_circRNA_400073	DOWN
hsa_circRNA_102979	-1.73636	6.4793	-4.38543	0.00162639	0.0307786	-0.896426	hsa_circRNA_102979	DOWN
hsa_circRNA_405727	-2.59287	7.15382	-4.38474	0.00162806	0.0307786	-0.897432	hsa_circRNA_405727	DOWN
hsa_circRNA_406767	1.2763	5.94091	4.38383	0.00163027	0.0307786	-0.898756	hsa_circRNA_406767	UP
hsa_circRNA_041905	1.24477	5.69113	4.38353	0.001631	0.0307786	-0.899195	hsa_circRNA_041905	UP
hsa_circRNA_104368	-1.86898	9.20256	-4.38095	0.00163726	0.0308533	-0.902931	hsa_circRNA_104368	DOWN
hsa_circRNA_034642	-5.79636	11.4621	-4.3791	0.00164177	0.0308746	-0.90562	hsa_circRNA_034642	DOWN
hsa_circRNA_405134	1.44312	6.41555	4.37861	0.00164297	0.0308746	-0.906336	hsa_circRNA_405134	UP
hsa_circRNA_100777	-2.14036	6.77703	-4.37635	0.00164852	0.0309356	-0.909627	hsa_circRNA_100777	DOWN
hsa_circRNA_000207	-2.25089	6.67119	-4.37274	0.00165739	0.0310345	-0.914871	hsa_circRNA_000207	DOWN
hsa_circRNA_038020	1.77649	6.45279	4.37146	0.00166054	0.0310345	-0.916725	hsa_circRNA_038020	UP
hsa_circRNA_100910	1.72096	11.2115	4.37139	0.00166071	0.0310345	-0.916825	hsa_circRNA_100910	UP
hsa_circRNA_100826	-1.3682	6.4957	-4.37021	0.00166364	0.0310461	-0.918545	hsa_circRNA_100826	DOWN
hsa_circRNA_406254	-2.446	8.95201	-4.36572	0.0016748	0.0311718	-0.925076	hsa_circRNA_406254	DOWN
hsa_circRNA_092552	2.50818	7.02834	4.36536	0.00167569	0.0311718	-0.925596	hsa_circRNA_092552	UP
hsa_circRNA_402564	1.38955	7.3028	4.36455	0.00167772	0.0311718	-0.926776	hsa_circRNA_402564	UP
hsa_circRNA_405025	-1.67457	8.45521	-4.36378	0.00167964	0.0311718	-0.927894	hsa_circRNA_405025	DOWN
hsa_circRNA_100817	1.73559	8.50863	4.36265	0.00168247	0.0311813	-0.929539	hsa_circRNA_100817	UP
hsa_circRNA_104310	-5.56334	11.5064	-4.36093	0.00168679	0.0312184	-0.932046	hsa_circRNA_104310	DOWN
hsa_circRNA_407224	-2.0353	8.32693	-4.35964	0.00169005	0.0312357	-0.93393	hsa_circRNA_407224	DOWN
hsa_circRNA_101018	1.85493	12.189	4.35778	0.00169473	0.0312793	-0.936633	hsa_circRNA_101018	UP
hsa_circRNA_043122	1.59623	6.83843	4.35162	0.00171038	0.0315248	-0.945609	hsa_circRNA_043122	UP
hsa_circRNA_000703	1.6352	6.90005	4.35013	0.00171417	0.0315279	-0.947775	hsa_circRNA_000703	UP
hsa_circRNA_104364	1.58039	6.40515	4.34972	0.00171523	0.0315279	-0.948378	hsa_circRNA_104364	UP
hsa_circRNA_063725	-1.5575	6.25705	-4.34759	0.00172067	0.0315792	-0.951474	hsa_circRNA_063725	DOWN
hsa_circRNA_000125	1.9507	6.28969	4.34504	0.00172725	0.0315792	-0.955201	hsa_circRNA_000125	UP
hsa_circRNA_091652	2.11059	7.26611	4.34467	0.0017282	0.0315792	-0.955737	hsa_circRNA_091652	UP
hsa_circRNA_407205	-4.27559	7.9939	-4.34441	0.00172886	0.0315792	-0.956109	hsa_circRNA_407205	DOWN
hsa_circRNA_006652	-1.51635	7.39496	-4.34364	0.00173084	0.0315792	-0.957228	hsa_circRNA_006652	DOWN
hsa_circRNA_104283	-2.01209	9.3527	-4.34316	0.0017321	0.0315792	-0.957942	hsa_circRNA_104283	DOWN
hsa_circRNA_005752	-3.37594	8.08472	-4.3405	0.00173898	0.0316618	-0.961815	hsa_circRNA_005752	DOWN
hsa_circRNA_000662	-2.03544	7.24353	-4.33905	0.00174274	0.0316873	-0.963924	hsa_circRNA_000662	DOWN
hsa_circRNA_102551	-1.57183	7.79546	-4.33785	0.00174589	0.0317017	-0.965687	hsa_circRNA_102551	DOWN
hsa_circRNA_102166	1.18574	5.9687	4.33598	0.00175075	0.0317115	-0.968402	hsa_circRNA_102166	UP
hsa_circRNA_405777	-1.31268	6.5411	-4.33582	0.00175117	0.0317115	-0.968637	hsa_circRNA_405777	DOWN
hsa_circRNA_001778	0.997231	5.6318	4.33493	0.0017535	0.0317115	-0.969938	hsa_circRNA_001778	UP
hsa_circRNA_103390	-1.43453	9.34821	-4.33304	0.00175847	0.0317587	-0.972702	hsa_circRNA_103390	DOWN
hsa_circRNA_006230	1.56472	7.01109	4.32982	0.00176695	0.0318245	-0.977401	hsa_circRNA_006230	UP
hsa_circRNA_066869	-3.35081	10.4654	-4.32924	0.00176849	0.0318245	-0.978253	hsa_circRNA_066869	DOWN
hsa_circRNA_102598	-1.92376	7.26744	-4.32896	0.00176921	0.0318245	-0.978651	hsa_circRNA_102598	DOWN
hsa_circRNA_020622	-1.35753	6.44577	-4.32738	0.00177339	0.0318571	-0.980958	hsa_circRNA_020622	DOWN
hsa_circRNA_000230	-2.74456	6.86289	-4.32585	0.00177747	0.0318878	-0.983202	hsa_circRNA_000230	DOWN
hsa_circRNA_037422	-1.56018	8.79175	-4.32449	0.00178107	0.0319098	-0.98518	hsa_circRNA_037422	DOWN
hsa_circRNA_100967	1.55486	6.46216	4.32267	0.00178592	0.0319543	-0.987839	hsa_circRNA_100967	UP
hsa_circRNA_406565	1.27843	6.18308	4.32168	0.00178858	0.0319593	-0.989292	hsa_circRNA_406565	UP
hsa_circRNA_403604	-1.1734	7.83686	-4.32069	0.00179122	0.0319625	-0.990736	hsa_circRNA_403604	DOWN
hsa_circRNA_402986	2.62477	12.3832	4.31898	0.00179581	0.0319625	-0.993232	hsa_circRNA_402986	UP
hsa_circRNA_000323	-2.54549	7.15073	-4.31895	0.00179589	0.0319625	-0.993276	hsa_circRNA_000323	DOWN
hsa_circRNA_100044	-2.07608	7.63475	-4.31747	0.00179989	0.0319915	-0.995453	hsa_circRNA_100044	DOWN
hsa_circRNA_101528	-2.84914	7.21247	-4.31491	0.0018068	0.0320719	-0.999196	hsa_circRNA_101528	DOWN
hsa_circRNA_054339	2.61128	6.43561	4.31131	0.00181655	0.0322026	-1.00446	hsa_circRNA_054339	UP
hsa_circRNA_002677	1.27673	7.54736	4.30926	0.00182212	0.0322588	-1.00745	hsa_circRNA_002677	UP
hsa_circRNA_103585	-1.53707	9.00987	-4.30805	0.00182544	0.0322676	-1.00922	hsa_circRNA_103585	DOWN
hsa_circRNA_103179	-1.39931	6.69815	-4.30733	0.00182742	0.0322676	-1.01029	hsa_circRNA_103179	DOWN
hsa_circRNA_081069	-1.8421	8.44215	-4.30131	0.00184397	0.0323546	-1.0191	hsa_circRNA_081069	DOWN
hsa_circRNA_104050	-1.91003	8.60864	-4.3008	0.00184536	0.0323546	-1.01983	hsa_circRNA_104050	DOWN
hsa_circRNA_008835	-1.38118	7.57656	-4.30055	0.00184606	0.0323546	-1.0202	hsa_circRNA_008835	DOWN
hsa_circRNA_400100	-2.12151	6.72784	-4.29971	0.00184839	0.0323546	-1.02144	hsa_circRNA_400100	DOWN
hsa_circRNA_010402	1.53115	7.59183	4.29905	0.00185022	0.0323546	-1.02241	hsa_circRNA_010402	UP
hsa_circRNA_018224	1.50301	11.7004	4.29859	0.00185148	0.0323546	-1.02307	hsa_circRNA_018224	UP
hsa_circRNA_100870	2.12378	7.47478	4.29782	0.00185364	0.0323546	-1.02421	hsa_circRNA_100870	UP
hsa_circRNA_104992	1.9322	6.20819	4.29743	0.00185472	0.0323546	-1.02478	hsa_circRNA_104992	UP
hsa_circRNA_100395	-5.02283	11.7537	-4.29665	0.00185689	0.0323546	-1.02592	hsa_circRNA_100395	DOWN
hsa_circRNA_406396	1.68098	6.51892	4.2953	0.00186066	0.0323546	-1.0279	hsa_circRNA_406396	UP
hsa_circRNA_101980	1.72093	6.72753	4.29526	0.00186076	0.0323546	-1.02796	hsa_circRNA_101980	UP
hsa_circRNA_403850	-1.51048	6.02838	-4.29417	0.00186381	0.0323546	-1.02956	hsa_circRNA_403850	DOWN
hsa_circRNA_102094	1.74654	9.88732	4.29335	0.00186609	0.0323546	-1.03075	hsa_circRNA_102094	UP
hsa_circRNA_102122	-1.42234	8.60665	-4.29207	0.0018697	0.0323546	-1.03264	hsa_circRNA_102122	DOWN
hsa_circRNA_036315	-1.49693	8.03203	-4.29199	0.00186991	0.0323546	-1.03275	hsa_circRNA_036315	DOWN
hsa_circRNA_002615	2.58319	10.6492	4.29001	0.00187546	0.0323546	-1.03565	hsa_circRNA_002615	UP
hsa_circRNA_101235	1.80275	7.20897	4.28894	0.00187849	0.0323546	-1.03722	hsa_circRNA_101235	UP
hsa_circRNA_070037	1.60066	8.55147	4.28884	0.00187877	0.0323546	-1.03737	hsa_circRNA_070037	UP
hsa_circRNA_400033	-6.34906	11.1189	-4.28853	0.00187963	0.0323546	-1.03782	hsa_circRNA_400033	DOWN
hsa_circRNA_103626	2.32667	9.14809	4.28825	0.00188044	0.0323546	-1.03824	hsa_circRNA_103626	UP
hsa_circRNA_401201	1.23807	6.22685	4.28675	0.00188467	0.032386	-1.04043	hsa_circRNA_401201	UP
hsa_circRNA_092516	-1.41774	8.83682	-4.28558	0.00188797	0.0324014	-1.04215	hsa_circRNA_092516	DOWN
hsa_circRNA_102110	1.25655	9.49823	4.28213	0.00189778	0.0325204	-1.04721	hsa_circRNA_102110	UP
hsa_circRNA_004183	-2.55164	9.51437	-4.28138	0.00189993	0.0325204	-1.04832	hsa_circRNA_004183	DOWN
hsa_circRNA_404786	1.98383	8.58801	4.2798	0.00190444	0.0325204	-1.05063	hsa_circRNA_404786	UP
hsa_circRNA_009051	1.24711	6.39069	4.27903	0.00190663	0.0325204	-1.05176	hsa_circRNA_009051	UP
hsa_circRNA_402583	-2.33106	7.34093	-4.2789	0.00190699	0.0325204	-1.05194	hsa_circRNA_402583	DOWN
hsa_circRNA_104474	1.56452	12.0016	4.2772	0.00191187	0.0325622	-1.05444	hsa_circRNA_104474	UP
hsa_circRNA_101552	1.26621	7.778	4.27337	0.00192291	0.0326258	-1.06007	hsa_circRNA_101552	UP
hsa_circRNA_102638	1.70028	11.1182	4.2715	0.00192833	0.0326258	-1.06282	hsa_circRNA_102638	UP
hsa_circRNA_104670	-5.03143	11.3513	-4.27018	0.00193216	0.0326258	-1.06476	hsa_circRNA_104670	DOWN
hsa_circRNA_102931	1.99154	7.85894	4.26955	0.00193398	0.0326258	-1.06568	hsa_circRNA_102931	UP
hsa_circRNA_101629	1.30444	8.85056	4.26936	0.00193454	0.0326258	-1.06596	hsa_circRNA_101629	UP
hsa_circRNA_075503	-2.32273	9.06108	-4.26904	0.00193548	0.0326258	-1.06644	hsa_circRNA_075503	DOWN
hsa_circRNA_406217	1.53883	6.0363	4.26894	0.00193574	0.0326258	-1.06657	hsa_circRNA_406217	UP
hsa_circRNA_101705	4.6094	11.6247	4.26886	0.00193599	0.0326258	-1.06669	hsa_circRNA_101705	UP
hsa_circRNA_045556	-2.10053	7.4068	-4.26762	0.0019396	0.0326258	-1.06852	hsa_circRNA_045556	DOWN
hsa_circRNA_038480	1.80495	7.32379	4.26708	0.00194118	0.0326258	-1.06931	hsa_circRNA_038480	UP
hsa_circRNA_068040	1.81858	8.28239	4.26584	0.0019448	0.0326258	-1.07113	hsa_circRNA_068040	UP
hsa_circRNA_400661	1.47143	7.66789	4.26504	0.00194715	0.0326258	-1.07231	hsa_circRNA_400661	UP
hsa_circRNA_404272	-1.62089	7.45314	-4.26427	0.0019494	0.0326258	-1.07344	hsa_circRNA_404272	DOWN
hsa_circRNA_087255	1.83121	6.24134	4.26422	0.00194955	0.0326258	-1.07352	hsa_circRNA_087255	UP
hsa_circRNA_060491	1.8994	10.5145	4.26104	0.00195887	0.0327412	-1.07818	hsa_circRNA_060491	UP
hsa_circRNA_000409	1.54948	7.04665	4.25936	0.00196384	0.0327787	-1.08066	hsa_circRNA_000409	UP
hsa_circRNA_101037	-1.86204	6.86541	-4.25856	0.00196622	0.0327787	-1.08184	hsa_circRNA_101037	DOWN
hsa_circRNA_104871	-1.32813	10.1291	-4.25691	0.0019711	0.0327787	-1.08427	hsa_circRNA_104871	DOWN
hsa_circRNA_407150	2.21672	6.78548	4.25656	0.00197214	0.0327787	-1.08478	hsa_circRNA_407150	UP
hsa_circRNA_407284	-2.31057	8.65772	-4.25555	0.00197514	0.0327787	-1.08627	hsa_circRNA_407284	DOWN
hsa_circRNA_103324	1.70929	8.78256	4.25535	0.00197574	0.0327787	-1.08656	hsa_circRNA_103324	UP
hsa_circRNA_032535	-1.35013	7.53752	-4.25278	0.00198338	0.0328649	-1.09033	hsa_circRNA_032535	DOWN
hsa_circRNA_405621	-1.57621	7.50198	-4.25162	0.00198686	0.0328699	-1.09205	hsa_circRNA_405621	DOWN
hsa_circRNA_400063	-1.58731	8.07276	-4.2502	0.00199111	0.0328699	-1.09414	hsa_circRNA_400063	DOWN
hsa_circRNA_065702	-1.61675	7.73103	-4.2495	0.00199322	0.0328699	-1.09517	hsa_circRNA_065702	DOWN
hsa_circRNA_038639	-1.60929	7.6588	-4.24942	0.00199345	0.0328699	-1.09529	hsa_circRNA_038639	DOWN
hsa_circRNA_101861	-2.24777	7.94106	-4.24768	0.00199867	0.0329157	-1.09784	hsa_circRNA_101861	DOWN
hsa_circRNA_079926	1.45581	11.3156	4.2465	0.00200222	0.0329299	-1.09958	hsa_circRNA_079926	UP
hsa_circRNA_401372	1.98896	7.9212	4.24568	0.0020047	0.0329299	-1.10079	hsa_circRNA_401372	UP
hsa_circRNA_001932	1.40306	5.29057	4.24414	0.00200935	0.0329299	-1.10306	hsa_circRNA_001932	UP
hsa_circRNA_100508	-1.42406	7.54133	-4.24403	0.0020097	0.0329299	-1.10322	hsa_circRNA_100508	DOWN
hsa_circRNA_100219	-2.42351	9.95898	-4.24287	0.00201322	0.0329299	-1.10494	hsa_circRNA_100219	DOWN
hsa_circRNA_404443	2.10629	7.1192	4.24254	0.00201422	0.0329299	-1.10542	hsa_circRNA_404443	UP
hsa_circRNA_104159	1.35477	7.39728	4.24053	0.00202033	0.0329897	-1.10838	hsa_circRNA_104159	UP
hsa_circRNA_102466	-1.44675	7.87775	-4.23794	0.00202822	0.0330465	-1.11219	hsa_circRNA_102466	DOWN
hsa_circRNA_031282	-1.4028	6.29027	-4.23655	0.00203248	0.0330465	-1.11425	hsa_circRNA_031282	DOWN
hsa_circRNA_403431	-1.65533	6.43011	-4.23606	0.002034	0.0330465	-1.11497	hsa_circRNA_403431	DOWN
hsa_circRNA_103350	-1.23595	6.61132	-4.23507	0.00203701	0.0330465	-1.11642	hsa_circRNA_103350	DOWN
hsa_circRNA_103361	-5.40031	12.3398	-4.23414	0.00203987	0.0330465	-1.11779	hsa_circRNA_103361	DOWN
hsa_circRNA_006002	-1.76494	9.42222	-4.23241	0.0020452	0.0330465	-1.12034	hsa_circRNA_006002	DOWN
hsa_circRNA_100635	-1.22792	8.63812	-4.23185	0.00204694	0.0330465	-1.12117	hsa_circRNA_100635	DOWN
hsa_circRNA_405973	1.5123	7.97624	4.23073	0.00205039	0.0330465	-1.12282	hsa_circRNA_405973	UP
hsa_circRNA_009181	1.54076	11.5849	4.23041	0.00205139	0.0330465	-1.1233	hsa_circRNA_009181	UP
hsa_circRNA_101139	-1.95399	10.2692	-4.23029	0.00205177	0.0330465	-1.12348	hsa_circRNA_101139	DOWN
hsa_circRNA_015170	1.90153	5.91799	4.22919	0.00205516	0.0330465	-1.12509	hsa_circRNA_015170	UP
hsa_circRNA_001800	-2.56473	6.86168	-4.22841	0.00205758	0.0330465	-1.12625	hsa_circRNA_001800	DOWN
hsa_circRNA_004350	2.62717	8.42908	4.22786	0.00205929	0.0330465	-1.12706	hsa_circRNA_004350	UP
hsa_circRNA_401668	1.57452	7.11435	4.22692	0.00206221	0.0330465	-1.12844	hsa_circRNA_401668	UP
hsa_circRNA_401803	1.16519	6.9505	4.22682	0.00206254	0.0330465	-1.1286	hsa_circRNA_401803	UP
hsa_circRNA_102231	1.78412	10.3063	4.226	0.00206507	0.0330465	-1.1298	hsa_circRNA_102231	UP
hsa_circRNA_000895	-3.88791	8.661	-4.2251	0.0020679	0.0330465	-1.13114	hsa_circRNA_000895	DOWN
hsa_circRNA_404891	-1.88237	8.03228	-4.22454	0.00206965	0.0330465	-1.13196	hsa_circRNA_404891	DOWN
hsa_circRNA_101433	-1.57528	7.61897	-4.22427	0.00207047	0.0330465	-1.13235	hsa_circRNA_101433	DOWN
hsa_circRNA_100615	-2.30569	7.15017	-4.22266	0.00207554	0.0330562	-1.13474	hsa_circRNA_100615	DOWN
hsa_circRNA_070739	1.25381	9.62066	4.22213	0.00207718	0.0330562	-1.13552	hsa_circRNA_070739	UP
hsa_circRNA_405192	-2.87906	12.8956	-4.22173	0.00207845	0.0330562	-1.13611	hsa_circRNA_405192	DOWN
hsa_circRNA_003596	4.73989	11.0533	4.21915	0.00208655	0.0331459	-1.13992	hsa_circRNA_003596	UP
hsa_circRNA_401578	1.60904	8.08385	4.21734	0.00209227	0.0331975	-1.14259	hsa_circRNA_401578	UP
hsa_circRNA_407033	1.58141	9.53379	4.2164	0.00209522	0.0332052	-1.14397	hsa_circRNA_407033	UP
hsa_circRNA_048977	-3.23414	13.1349	-4.21445	0.00210143	0.0332335	-1.14686	hsa_circRNA_048977	DOWN
hsa_circRNA_103216	-1.43288	6.59298	-4.21428	0.00210195	0.0332335	-1.14711	hsa_circRNA_103216	DOWN
hsa_circRNA_021529	-1.79473	10.3336	-4.21256	0.00210742	0.033281	-1.14965	hsa_circRNA_021529	DOWN
hsa_circRNA_001595	-1.95695	8.77747	-4.21056	0.00211381	0.0333092	-1.15261	hsa_circRNA_001595	DOWN
hsa_circRNA_000864	-2.10102	6.59499	-4.21007	0.00211537	0.0333092	-1.15333	hsa_circRNA_000864	DOWN
hsa_circRNA_401727	-1.20052	6.1012	-4.20855	0.00212025	0.0333092	-1.15558	hsa_circRNA_401727	DOWN
hsa_circRNA_000742	-5.69788	11.6599	-4.20832	0.00212098	0.0333092	-1.15592	hsa_circRNA_000742	DOWN
hsa_circRNA_401473	2.38107	8.23173	4.20813	0.00212159	0.0333092	-1.1562	hsa_circRNA_401473	UP
hsa_circRNA_406812	1.97786	7.52602	4.20664	0.00212638	0.0333455	-1.15841	hsa_circRNA_406812	UP
hsa_circRNA_056159	-1.56289	7.11181	-4.20527	0.00213077	0.0333755	-1.16043	hsa_circRNA_056159	DOWN
hsa_circRNA_102062	-1.58749	7.03437	-4.20429	0.00213395	0.0333822	-1.16188	hsa_circRNA_102062	DOWN
hsa_circRNA_103223	3.11827	11.2869	4.2036	0.00213616	0.0333822	-1.1629	hsa_circRNA_103223	UP
hsa_circRNA_405477	-1.81106	7.63741	-4.20019	0.00214721	0.0335099	-1.16794	hsa_circRNA_405477	DOWN
hsa_circRNA_401976	-1.5023	11.1041	-4.19954	0.00214931	0.0335099	-1.1689	hsa_circRNA_401976	DOWN
hsa_circRNA_082626	1.22745	5.77093	4.19651	0.0021592	0.0336251	-1.17339	hsa_circRNA_082626	UP
hsa_circRNA_001409	-5.63882	11.3607	-4.19405	0.00216725	0.0336814	-1.17703	hsa_circRNA_001409	DOWN
hsa_circRNA_400024	-1.30702	7.86984	-4.19387	0.00216783	0.0336814	-1.17729	hsa_circRNA_400024	DOWN
hsa_circRNA_092588	2.06886	6.34712	4.18956	0.00218202	0.0338566	-1.18367	hsa_circRNA_092588	UP
hsa_circRNA_001146	1.23514	5.95941	4.18889	0.00218425	0.0338566	-1.18467	hsa_circRNA_001146	UP
hsa_circRNA_103219	1.10062	6.76668	4.18816	0.00218665	0.0338566	-1.18574	hsa_circRNA_103219	UP
hsa_circRNA_102709	-3.82755	9.20845	-4.18411	0.00220013	0.0340261	-1.19175	hsa_circRNA_102709	DOWN
hsa_circRNA_404373	1.51584	5.9216	4.18032	0.00221279	0.0341224	-1.19736	hsa_circRNA_404373	UP
hsa_circRNA_102543	-3.18546	11.5239	-4.17966	0.00221501	0.0341224	-1.19834	hsa_circRNA_102543	DOWN
hsa_circRNA_101632	1.97357	10.5238	4.17753	0.00222218	0.0341224	-1.20151	hsa_circRNA_101632	UP
hsa_circRNA_092435	-2.10972	8.45573	-4.17737	0.00222272	0.0341224	-1.20174	hsa_circRNA_092435	DOWN
hsa_circRNA_400917	1.745	9.25781	4.17717	0.00222338	0.0341224	-1.20203	hsa_circRNA_400917	UP
hsa_circRNA_091722	-2.47811	8.29322	-4.17685	0.00222447	0.0341224	-1.20251	hsa_circRNA_091722	DOWN
hsa_circRNA_008152	1.71548	6.55547	4.17658	0.00222535	0.0341224	-1.2029	hsa_circRNA_008152	UP
hsa_circRNA_103074	2.30452	7.57136	4.1762	0.00222664	0.0341224	-1.20347	hsa_circRNA_103074	UP
hsa_circRNA_405363	1.6074	6.17234	4.17455	0.00223225	0.0341408	-1.20593	hsa_circRNA_405363	UP
hsa_circRNA_103974	2.69648	9.07089	4.17429	0.00223311	0.0341408	-1.20631	hsa_circRNA_103974	UP
hsa_circRNA_101469	-1.44938	8.11798	-4.17323	0.00223671	0.0341408	-1.20788	hsa_circRNA_101469	DOWN
hsa_circRNA_042451	1.42351	6.99969	4.17184	0.00224142	0.0341408	-1.20994	hsa_circRNA_042451	UP
hsa_circRNA_102112	1.41551	6.86238	4.17075	0.00224514	0.0341408	-1.21156	hsa_circRNA_102112	UP
hsa_circRNA_061687	2.49043	7.50833	4.17025	0.00224682	0.0341408	-1.21229	hsa_circRNA_061687	UP
hsa_circRNA_001145	-1.36064	7.05075	-4.16965	0.00224889	0.0341408	-1.21319	hsa_circRNA_001145	DOWN
hsa_circRNA_062746	1.63415	7.90326	4.16957	0.00224916	0.0341408	-1.21331	hsa_circRNA_062746	UP
hsa_circRNA_024829	1.75695	6.87313	4.16879	0.0022518	0.0341408	-1.21446	hsa_circRNA_024829	UP
hsa_circRNA_404850	-1.56705	8.09697	-4.16838	0.00225322	0.0341408	-1.21507	hsa_circRNA_404850	DOWN
hsa_circRNA_079800	1.98123	6.75496	4.16668	0.00225903	0.0341904	-1.21759	hsa_circRNA_079800	UP
hsa_circRNA_400499	2.4344	8.22814	4.16594	0.00226159	0.0341907	-1.2187	hsa_circRNA_400499	UP
hsa_circRNA_011286	-2.54262	10.3794	-4.16492	0.00226509	0.0342052	-1.22021	hsa_circRNA_011286	DOWN
hsa_circRNA_048963	2.47925	7.30903	4.16392	0.0022685	0.0342183	-1.22169	hsa_circRNA_048963	UP
hsa_circRNA_092467	1.19877	9.54345	4.16147	0.00227698	0.0342455	-1.22533	hsa_circRNA_092467	UP
hsa_circRNA_005008	-4.33649	12.3326	-4.16021	0.00228133	0.0342455	-1.2272	hsa_circRNA_005008	DOWN
hsa_circRNA_102105	1.41942	10.6411	4.15982	0.0022827	0.0342455	-1.22779	hsa_circRNA_102105	UP
hsa_circRNA_103444	-2.73745	10.9135	-4.15961	0.00228341	0.0342455	-1.22809	hsa_circRNA_103444	DOWN
hsa_circRNA_401218	-1.17102	6.56816	-4.15933	0.00228439	0.0342455	-1.22851	hsa_circRNA_401218	DOWN
hsa_circRNA_402723	-1.61147	6.1494	-4.15898	0.00228558	0.0342455	-1.22902	hsa_circRNA_402723	DOWN
hsa_circRNA_103613	2.41675	10.8819	4.15818	0.00228838	0.0342493	-1.23022	hsa_circRNA_103613	UP
hsa_circRNA_401853	2.05829	6.89462	4.15661	0.00229384	0.0342835	-1.23255	hsa_circRNA_401853	UP
hsa_circRNA_103612	2.5437	10.6371	4.15606	0.00229576	0.0342835	-1.23337	hsa_circRNA_103612	UP
hsa_circRNA_000299	2.42219	6.72268	4.15439	0.0023016	0.0343326	-1.23585	hsa_circRNA_000299	UP
hsa_circRNA_405635	-1.4051	8.20197	-4.14915	0.00231998	0.034508	-1.24364	hsa_circRNA_405635	DOWN
hsa_circRNA_069922	1.35746	6.08622	4.149	0.00232051	0.034508	-1.24386	hsa_circRNA_069922	UP
hsa_circRNA_407059	-1.72843	9.23297	-4.14885	0.00232105	0.034508	-1.24409	hsa_circRNA_407059	DOWN
hsa_circRNA_007215	-1.53323	6.92772	-4.14684	0.00232815	0.0345753	-1.24707	hsa_circRNA_007215	DOWN
hsa_circRNA_101084	1.3814	8.92452	4.14592	0.00233142	0.034576	-1.24845	hsa_circRNA_101084	UP
hsa_circRNA_101722	-1.49687	9.46254	-4.14538	0.00233333	0.034576	-1.24925	hsa_circRNA_101722	DOWN
hsa_circRNA_092469	2.53989	7.83105	4.14358	0.00233971	0.0345972	-1.25192	hsa_circRNA_092469	UP
hsa_circRNA_405445	-1.25103	7.08597	-4.14267	0.00234294	0.0345972	-1.25327	hsa_circRNA_405445	DOWN
hsa_circRNA_004672	1.89064	9.32915	4.14232	0.00234421	0.0345972	-1.2538	hsa_circRNA_004672	UP
hsa_circRNA_104652	-3.62814	10.1308	-4.14199	0.00234536	0.0345972	-1.25428	hsa_circRNA_104652	DOWN
hsa_circRNA_406319	-1.44563	6.96901	-4.14136	0.00234762	0.0345972	-1.25522	hsa_circRNA_406319	DOWN
hsa_circRNA_005178	2.95357	10.6752	4.1402	0.00235177	0.0346205	-1.25695	hsa_circRNA_005178	UP
hsa_circRNA_101810	1.93046	9.42242	4.13772	0.00236067	0.0347074	-1.26064	hsa_circRNA_101810	UP
hsa_circRNA_044370	-3.56298	9.27766	-4.13696	0.00236338	0.0347074	-1.26176	hsa_circRNA_044370	DOWN
hsa_circRNA_101253	-2.74586	6.77819	-4.1364	0.00236542	0.0347074	-1.26261	hsa_circRNA_101253	DOWN
hsa_circRNA_000686	-1.63929	9.08644	-4.13092	0.0023852	0.0349246	-1.27076	hsa_circRNA_000686	DOWN
hsa_circRNA_092541	2.18828	7.29023	4.13087	0.00238541	0.0349246	-1.27084	hsa_circRNA_092541	UP
hsa_circRNA_047384	1.23363	5.59049	4.12825	0.00239494	0.035026	-1.27474	hsa_circRNA_047384	UP
hsa_circRNA_017873	2.19282	6.64643	4.12635	0.00240186	0.0350891	-1.27757	hsa_circRNA_017873	UP
hsa_circRNA_002792	-1.39382	7.19024	-4.12492	0.00240713	0.0351279	-1.27971	hsa_circRNA_002792	DOWN
hsa_circRNA_051041	-1.13807	6.33096	-4.12364	0.0024118	0.0351495	-1.28161	hsa_circRNA_051041	DOWN
hsa_circRNA_406986	-2.41111	8.36342	-4.12309	0.00241384	0.0351495	-1.28243	hsa_circRNA_406986	DOWN
hsa_circRNA_059536	1.84608	8.02507	4.12133	0.00242031	0.0352057	-1.28505	hsa_circRNA_059536	UP
hsa_circRNA_400620	4.36861	11.5483	4.11918	0.00242824	0.0352829	-1.28825	hsa_circRNA_400620	UP
hsa_circRNA_065908	1.36642	7.05174	4.11764	0.00243396	0.0352933	-1.29055	hsa_circRNA_065908	UP
hsa_circRNA_104029	2.61825	9.34068	4.11756	0.00243426	0.0352933	-1.29068	hsa_circRNA_104029	UP
hsa_circRNA_104443	-1.33501	8.51121	-4.1155	0.00244193	0.0352933	-1.29375	hsa_circRNA_104443	DOWN
hsa_circRNA_063503	-1.66063	6.57253	-4.11499	0.00244383	0.0352933	-1.29451	hsa_circRNA_063503	DOWN
hsa_circRNA_092488	1.71699	9.2809	4.11496	0.00244391	0.0352933	-1.29454	hsa_circRNA_092488	UP
hsa_circRNA_007022	-1.92272	8.37119	-4.11406	0.00244729	0.0352933	-1.2959	hsa_circRNA_007022	DOWN
hsa_circRNA_103372	-6.26453	12.0401	-4.11405	0.00244731	0.0352933	-1.29591	hsa_circRNA_103372	DOWN
hsa_circRNA_075912	-1.27918	7.57437	-4.11186	0.00245551	0.0353453	-1.29918	hsa_circRNA_075912	DOWN
hsa_circRNA_100789	1.36005	12.0346	4.11083	0.00245938	0.0353453	-1.30072	hsa_circRNA_100789	UP
hsa_circRNA_059711	-1.52137	7.32549	-4.11073	0.00245975	0.0353453	-1.30087	hsa_circRNA_059711	DOWN
hsa_circRNA_100982	2.01652	8.95289	4.11028	0.00246143	0.0353453	-1.30154	hsa_circRNA_100982	UP
hsa_circRNA_044171	-1.19261	6.41786	-4.10769	0.00247117	0.0354473	-1.3054	hsa_circRNA_044171	DOWN
hsa_circRNA_023016	-5.38845	11.554	-4.10624	0.00247665	0.035488	-1.30756	hsa_circRNA_023016	DOWN
hsa_circRNA_104091	-1.67261	6.97749	-4.10468	0.00248256	0.035535	-1.3099	hsa_circRNA_104091	DOWN
hsa_circRNA_001547	-2.06598	7.67073	-4.10361	0.00248662	0.0355552	-1.31149	hsa_circRNA_001547	DOWN
hsa_circRNA_064753	1.35373	6.8071	4.09934	0.00250288	0.0356032	-1.31787	hsa_circRNA_064753	UP
hsa_circRNA_009127	-2.03053	6.94767	-4.09907	0.00250389	0.0356032	-1.31827	hsa_circRNA_009127	DOWN
hsa_circRNA_404480	2.26804	7.82933	4.09835	0.00250666	0.0356032	-1.31935	hsa_circRNA_404480	UP
hsa_circRNA_092561	1.69059	9.40634	4.09739	0.00251033	0.0356032	-1.32078	hsa_circRNA_092561	UP
hsa_circRNA_000122	-2.12582	14.8827	-4.09718	0.00251112	0.0356032	-1.32109	hsa_circRNA_000122	DOWN
hsa_circRNA_100153	1.19365	6.13824	4.09709	0.0025115	0.0356032	-1.32123	hsa_circRNA_100153	UP
hsa_circRNA_102665	2.01669	6.40504	4.09694	0.00251204	0.0356032	-1.32145	hsa_circRNA_102665	UP
hsa_circRNA_100337	1.83852	8.69821	4.09693	0.00251208	0.0356032	-1.32146	hsa_circRNA_100337	UP
hsa_circRNA_104186	1.75126	8.03516	4.09529	0.00251838	0.0356032	-1.32391	hsa_circRNA_104186	UP
hsa_circRNA_001130	-2.74171	9.79187	-4.09528	0.00251843	0.0356032	-1.32393	hsa_circRNA_001130	DOWN
hsa_circRNA_102399	-1.73444	8.69996	-4.09496	0.00251967	0.0356032	-1.32441	hsa_circRNA_102399	DOWN
hsa_circRNA_002699	2.34904	9.18207	4.09302	0.00252714	0.0356032	-1.32731	hsa_circRNA_002699	UP
hsa_circRNA_400803	-1.50883	7.46393	-4.08958	0.00254045	0.0356032	-1.33245	hsa_circRNA_400803	DOWN
hsa_circRNA_406445	-1.2777	6.95191	-4.0866	0.00255205	0.0356032	-1.33691	hsa_circRNA_406445	DOWN
hsa_circRNA_082865	-1.15028	6.94779	-4.08624	0.00255348	0.0356032	-1.33746	hsa_circRNA_082865	DOWN
hsa_circRNA_087352	1.79746	10.3844	4.08599	0.00255443	0.0356032	-1.33782	hsa_circRNA_087352	UP
hsa_circRNA_405873	1.2186	7.50492	4.08466	0.00255962	0.0356032	-1.33981	hsa_circRNA_405873	UP
hsa_circRNA_404169	1.78745	6.65328	4.08429	0.00256107	0.0356032	-1.34036	hsa_circRNA_404169	UP
hsa_circRNA_406580	3.62209	7.51341	4.08366	0.00256357	0.0356032	-1.34132	hsa_circRNA_406580	UP
hsa_circRNA_073810	-1.78208	6.34198	-4.08317	0.00256548	0.0356032	-1.34204	hsa_circRNA_073810	DOWN
hsa_circRNA_101926	-1.79675	7.01524	-4.0831	0.00256574	0.0356032	-1.34214	hsa_circRNA_101926	DOWN
hsa_circRNA_100791	2.01079	10.4444	4.08286	0.00256667	0.0356032	-1.3425	hsa_circRNA_100791	UP
hsa_circRNA_001264	-4.52574	9.40517	-4.08267	0.00256745	0.0356032	-1.34279	hsa_circRNA_001264	DOWN
hsa_circRNA_404641	1.59919	7.63088	4.08213	0.00256958	0.0356032	-1.34361	hsa_circRNA_404641	UP
hsa_circRNA_068478	-1.45798	9.61289	-4.0821	0.00256966	0.0356032	-1.34364	hsa_circRNA_068478	DOWN
hsa_circRNA_103947	1.82204	8.55701	4.08205	0.00256989	0.0356032	-1.34372	hsa_circRNA_103947	UP
hsa_circRNA_001047	-1.42769	7.85984	-4.08192	0.00257036	0.0356032	-1.34391	hsa_circRNA_001047	DOWN
hsa_circRNA_104961	1.42635	7.72413	4.08126	0.00257296	0.0356032	-1.34489	hsa_circRNA_104961	UP
hsa_circRNA_023304	2.56195	10.1353	4.08123	0.0025731	0.0356032	-1.34495	hsa_circRNA_023304	UP
hsa_circRNA_047086	-1.08811	6.72607	-4.0796	0.00257953	0.0356032	-1.34739	hsa_circRNA_047086	DOWN
hsa_circRNA_103949	1.99576	8.5174	4.07928	0.00258077	0.0356032	-1.34786	hsa_circRNA_103949	UP
hsa_circRNA_063745	-1.01995	5.74446	-4.07927	0.00258084	0.0356032	-1.34788	hsa_circRNA_063745	DOWN
hsa_circRNA_011977	-1.85972	10.9493	-4.07915	0.00258129	0.0356032	-1.34806	hsa_circRNA_011977	DOWN
hsa_circRNA_406491	-1.1806	6.0464	-4.07889	0.00258232	0.0356032	-1.34845	hsa_circRNA_406491	DOWN
hsa_circRNA_102671	2.46506	8.93084	4.07851	0.00258384	0.0356032	-1.34902	hsa_circRNA_102671	UP
hsa_circRNA_007138	1.22391	6.73882	4.07815	0.00258523	0.0356032	-1.34955	hsa_circRNA_007138	UP
hsa_circRNA_101874	1.62622	11.4618	4.07678	0.00259068	0.0356417	-1.35161	hsa_circRNA_101874	UP
hsa_circRNA_404993	1.37304	6.68073	4.0741	0.00260132	0.0356873	-1.35562	hsa_circRNA_404993	UP
hsa_circRNA_100951	3.095	7.66511	4.07396	0.00260185	0.0356873	-1.35582	hsa_circRNA_100951	UP
hsa_circRNA_001018	1.43523	8.75827	4.07346	0.00260387	0.0356873	-1.35658	hsa_circRNA_001018	UP
hsa_circRNA_102637	1.56311	5.70926	4.07327	0.0026046	0.0356873	-1.35685	hsa_circRNA_102637	UP
hsa_circRNA_401374	1.24515	8.11743	4.07021	0.00261686	0.0357774	-1.36145	hsa_circRNA_401374	UP
hsa_circRNA_104671	-3.60077	11.7027	-4.07012	0.0026172	0.0357774	-1.36157	hsa_circRNA_104671	DOWN
hsa_circRNA_017202	1.42987	11.3788	4.06954	0.00261951	0.0357774	-1.36244	hsa_circRNA_017202	UP
hsa_circRNA_405311	-1.56033	9.44127	-4.06866	0.00262307	0.0357774	-1.36377	hsa_circRNA_405311	DOWN
hsa_circRNA_000403	-1.35061	6.41116	-4.067	0.00262973	0.0357774	-1.36625	hsa_circRNA_000403	DOWN
hsa_circRNA_101167	-2.01919	7.92435	-4.06662	0.00263126	0.0357774	-1.36682	hsa_circRNA_101167	DOWN
hsa_circRNA_000905	-1.75189	6.77888	-4.06615	0.00263315	0.0357774	-1.36752	hsa_circRNA_000905	DOWN
hsa_circRNA_401355	1.64437	7.12728	4.06613	0.00263326	0.0357774	-1.36756	hsa_circRNA_401355	UP
hsa_circRNA_025056	-2.09561	8.35041	-4.06567	0.00263511	0.0357774	-1.36825	hsa_circRNA_025056	DOWN
hsa_circRNA_102610	-1.61099	9.22321	-4.06405	0.00264164	0.035783	-1.37067	hsa_circRNA_102610	DOWN
hsa_circRNA_407209	1.52383	7.66356	4.06398	0.00264191	0.035783	-1.37077	hsa_circRNA_407209	UP
hsa_circRNA_003949	-1.53342	7.19236	-4.06359	0.0026435	0.035783	-1.37136	hsa_circRNA_003949	DOWN
hsa_circRNA_102227	1.37989	7.34849	4.06086	0.00265459	0.0358256	-1.37546	hsa_circRNA_102227	UP
hsa_circRNA_005414	-1.30112	8.36244	-4.06068	0.00265531	0.0358256	-1.37572	hsa_circRNA_005414	DOWN
hsa_circRNA_006177	1.33071	6.44931	4.05989	0.00265855	0.0358256	-1.37692	hsa_circRNA_006177	UP
hsa_circRNA_406181	-1.00027	6.05458	-4.05958	0.00265978	0.0358256	-1.37737	hsa_circRNA_406181	DOWN
hsa_circRNA_102935	2.06569	6.6517	4.05901	0.0026621	0.0358256	-1.37822	hsa_circRNA_102935	UP
hsa_circRNA_091419	-2.06792	10.1286	-4.0561	0.00267402	0.0358256	-1.38259	hsa_circRNA_091419	DOWN
hsa_circRNA_102732	1.45417	8.93575	4.05569	0.00267571	0.0358256	-1.38321	hsa_circRNA_102732	UP
hsa_circRNA_085976	-1.28983	6.23115	-4.0556	0.00267608	0.0358256	-1.38334	hsa_circRNA_085976	DOWN
hsa_circRNA_400449	-1.33003	7.47406	-4.05559	0.0026761	0.0358256	-1.38335	hsa_circRNA_400449	DOWN
hsa_circRNA_069574	-1.56435	7.39954	-4.05538	0.00267698	0.0358256	-1.38367	hsa_circRNA_069574	DOWN
hsa_circRNA_100572	1.36834	6.05074	4.05494	0.0026788	0.0358256	-1.38434	hsa_circRNA_100572	UP
hsa_circRNA_406746	1.57067	7.42242	4.0537	0.00268386	0.0358256	-1.38619	hsa_circRNA_406746	UP
hsa_circRNA_102031	1.28392	8.26413	4.05321	0.00268589	0.0358256	-1.38692	hsa_circRNA_102031	UP
hsa_circRNA_100753	-1.34599	7.18171	-4.05316	0.00268612	0.0358256	-1.38701	hsa_circRNA_100753	DOWN
hsa_circRNA_400135	-1.67366	7.26822	-4.0526	0.00268842	0.0358256	-1.38785	hsa_circRNA_400135	DOWN
hsa_circRNA_405975	4.74786	10.9209	4.0524	0.00268925	0.0358256	-1.38815	hsa_circRNA_405975	UP
hsa_circRNA_081723	-1.3164	8.59963	-4.05064	0.00269651	0.0358868	-1.39079	hsa_circRNA_081723	DOWN
hsa_circRNA_103137	-3.96244	11.6089	-4.04772	0.00270858	0.0360118	-1.39516	hsa_circRNA_103137	DOWN
hsa_circRNA_102400	-1.1411	7.0773	-4.04623	0.00271478	0.0360506	-1.3974	hsa_circRNA_102400	DOWN
hsa_circRNA_101585	1.8194	6.55823	4.04574	0.00271685	0.0360506	-1.39814	hsa_circRNA_101585	UP
hsa_circRNA_406193	-1.50682	7.9793	-4.04304	0.00272811	0.0361643	-1.40219	hsa_circRNA_406193	DOWN
hsa_circRNA_004773	1.6407	8.94113	4.04195	0.00273267	0.036189	-1.40382	hsa_circRNA_004773	UP
hsa_circRNA_405091	1.4869	6.06326	4.04074	0.00273776	0.0362208	-1.40564	hsa_circRNA_405091	UP
hsa_circRNA_050263	3.21948	10.5633	4.03943	0.00274328	0.0362227	-1.40761	hsa_circRNA_050263	UP
hsa_circRNA_404827	-3.64621	8.30272	-4.03943	0.00274329	0.0362227	-1.40762	hsa_circRNA_404827	DOWN
hsa_circRNA_101601	1.36148	8.16861	4.03829	0.00274808	0.0362441	-1.40932	hsa_circRNA_101601	UP
hsa_circRNA_401039	1.80654	6.94314	4.03776	0.0027503	0.0362441	-1.41012	hsa_circRNA_401039	UP
hsa_circRNA_101439	2.21032	7.25444	4.03567	0.00275917	0.0363254	-1.41327	hsa_circRNA_101439	UP
hsa_circRNA_001062	2.46352	10.2446	4.03449	0.00276418	0.0363558	-1.41504	hsa_circRNA_001062	UP
hsa_circRNA_102611	-1.55642	10.3887	-4.03218	0.00277399	0.0363878	-1.41851	hsa_circRNA_102611	DOWN
hsa_circRNA_400076	-1.34566	6.43199	-4.0311	0.00277859	0.0363878	-1.42013	hsa_circRNA_400076	DOWN
hsa_circRNA_000624	-1.47383	8.97461	-4.03074	0.00278013	0.0363878	-1.42067	hsa_circRNA_000624	DOWN
hsa_circRNA_400694	1.39995	9.4863	4.02988	0.00278382	0.0363878	-1.42197	hsa_circRNA_400694	UP
hsa_circRNA_000361	-2.25045	12.5403	-4.02981	0.00278411	0.0363878	-1.42207	hsa_circRNA_000361	DOWN
hsa_circRNA_001200	1.28013	6.20015	4.02901	0.00278754	0.0363878	-1.42328	hsa_circRNA_001200	UP
hsa_circRNA_102710	3.21023	8.79894	4.02891	0.00278795	0.0363878	-1.42342	hsa_circRNA_102710	UP
hsa_circRNA_102103	1.9838	9.8149	4.02804	0.0027917	0.0363878	-1.42474	hsa_circRNA_102103	UP
hsa_circRNA_008755	2.08272	8.98305	4.02774	0.00279299	0.0363878	-1.42519	hsa_circRNA_008755	UP
hsa_circRNA_000883	1.5405	6.57316	4.02737	0.00279456	0.0363878	-1.42574	hsa_circRNA_000883	UP
hsa_circRNA_100113	-1.23837	6.55835	-4.02674	0.00279728	0.0363878	-1.42669	hsa_circRNA_100113	DOWN
hsa_circRNA_001128	-1.17592	6.75012	-4.02632	0.00279906	0.0363878	-1.42732	hsa_circRNA_001128	DOWN
hsa_circRNA_100385	-1.62366	7.27731	-4.0248	0.00280562	0.0363973	-1.42961	hsa_circRNA_100385	DOWN
hsa_circRNA_073848	1.52382	6.2307	4.02406	0.00280882	0.0363973	-1.43072	hsa_circRNA_073848	UP
hsa_circRNA_103837	1.67737	9.93453	4.02251	0.00281552	0.0363973	-1.43305	hsa_circRNA_103837	UP
hsa_circRNA_001208	-2.83355	9.1223	-4.02242	0.00281588	0.0363973	-1.43318	hsa_circRNA_001208	DOWN
hsa_circRNA_000106	1.66291	8.20759	4.02209	0.00281734	0.0363973	-1.43368	hsa_circRNA_000106	UP
hsa_circRNA_005182	-2.67356	7.38986	-4.02201	0.00281767	0.0363973	-1.4338	hsa_circRNA_005182	DOWN
hsa_circRNA_102878	1.93221	8.75589	4.02141	0.00282029	0.0363973	-1.43471	hsa_circRNA_102878	UP
hsa_circRNA_103834	1.78597	9.08375	4.02114	0.00282143	0.0363973	-1.43511	hsa_circRNA_103834	UP
hsa_circRNA_101391	2.88069	7.31566	4.02042	0.00282459	0.0364027	-1.4362	hsa_circRNA_101391	UP
hsa_circRNA_104741	1.37922	8.85916	4.0198	0.00282726	0.0364027	-1.43713	hsa_circRNA_104741	UP
hsa_circRNA_104502	2.87007	8.73561	4.01862	0.0028324	0.036434	-1.4389	hsa_circRNA_104502	UP
hsa_circRNA_101690	2.67006	8.76134	4.01529	0.00284696	0.0365863	-1.44392	hsa_circRNA_101690	UP
hsa_circRNA_058191	-1.5479	6.88982	-4.01331	0.00285561	0.0366624	-1.44689	hsa_circRNA_058191	DOWN
hsa_circRNA_074595	1.62378	8.8498	4.01147	0.00286374	0.0367235	-1.44967	hsa_circRNA_074595	UP
hsa_circRNA_103840	3.15709	7.99973	4.01099	0.00286583	0.0367235	-1.45039	hsa_circRNA_103840	UP
hsa_circRNA_405814	-4.91954	11.8744	-4.00623	0.0028869	0.036902	-1.45756	hsa_circRNA_405814	DOWN
hsa_circRNA_005230	-2.53711	8.215	-4.00562	0.00288961	0.036902	-1.45847	hsa_circRNA_005230	DOWN
hsa_circRNA_405080	-1.59007	8.14899	-4.00517	0.00289163	0.036902	-1.45916	hsa_circRNA_405080	DOWN
hsa_circRNA_057090	1.96292	9.98372	4.00501	0.00289235	0.036902	-1.4594	hsa_circRNA_057090	UP
hsa_circRNA_019875	-1.42567	7.88889	-4.00476	0.00289347	0.036902	-1.45978	hsa_circRNA_019875	DOWN
hsa_circRNA_017562	2.02271	7.65853	4.00321	0.00290039	0.0369552	-1.46212	hsa_circRNA_017562	UP
hsa_circRNA_103750	1.41345	7.06353	4.0021	0.00290535	0.0369834	-1.46379	hsa_circRNA_103750	UP
hsa_circRNA_406609	1.03625	7.32265	3.99955	0.00291678	0.0370356	-1.46763	hsa_circRNA_406609	UP
hsa_circRNA_103969	1.19837	8.18705	3.99939	0.00291748	0.0370356	-1.46787	hsa_circRNA_103969	UP
hsa_circRNA_103980	3.71585	10.9895	3.99926	0.00291807	0.0370356	-1.46807	hsa_circRNA_103980	UP
hsa_circRNA_028595	-1.28352	7.04318	-3.99873	0.00292046	0.0370356	-1.46887	hsa_circRNA_028595	DOWN
hsa_circRNA_062415	-1.20155	8.48914	-3.9978	0.00292464	0.0370448	-1.47027	hsa_circRNA_062415	DOWN
hsa_circRNA_079381	-1.90231	7.04602	-3.99734	0.00292669	0.0370448	-1.47095	hsa_circRNA_079381	DOWN
hsa_circRNA_052165	-1.6049	8.76433	-3.99494	0.00293754	0.0371224	-1.47457	hsa_circRNA_052165	DOWN
hsa_circRNA_019032	1.4274	7.72326	3.99477	0.00293834	0.0371224	-1.47484	hsa_circRNA_019032	UP
hsa_circRNA_405540	-1.9533	11.2079	-3.99099	0.00295549	0.037304	-1.48054	hsa_circRNA_405540	DOWN
hsa_circRNA_105017	-3.05673	10.7993	-3.98717	0.00297294	0.0373828	-1.4863	hsa_circRNA_105017	DOWN
hsa_circRNA_103061	1.2864	5.95756	3.9857	0.00297968	0.0373828	-1.48852	hsa_circRNA_103061	UP
hsa_circRNA_000562	1.2596	6.96779	3.98527	0.00298166	0.0373828	-1.48917	hsa_circRNA_000562	UP
hsa_circRNA_103996	1.29252	5.99914	3.98507	0.00298261	0.0373828	-1.48948	hsa_circRNA_103996	UP
hsa_circRNA_104573	1.59051	7.26804	3.98481	0.0029838	0.0373828	-1.48987	hsa_circRNA_104573	UP
hsa_circRNA_045871	-1.63396	8.32268	-3.98461	0.00298473	0.0373828	-1.49017	hsa_circRNA_045871	DOWN
hsa_circRNA_101098	1.82664	8.70911	3.9844	0.00298567	0.0373828	-1.49048	hsa_circRNA_101098	UP
hsa_circRNA_101308	1.17512	7.78684	3.98407	0.00298719	0.0373828	-1.49098	hsa_circRNA_101308	UP
hsa_circRNA_027776	1.73339	6.95157	3.98405	0.00298727	0.0373828	-1.491	hsa_circRNA_027776	UP
hsa_circRNA_401892	-1.34633	6.67711	-3.98357	0.00298952	0.0373828	-1.49174	hsa_circRNA_401892	DOWN
hsa_circRNA_101939	-1.25504	7.66324	-3.98195	0.00299699	0.0374416	-1.49419	hsa_circRNA_101939	DOWN
hsa_circRNA_006989	1.72058	6.52768	3.98049	0.00300376	0.0374913	-1.49639	hsa_circRNA_006989	UP
hsa_circRNA_001030	-1.51326	6.28376	-3.9794	0.0030088	0.0375193	-1.49803	hsa_circRNA_001030	DOWN
hsa_circRNA_006543	2.29102	9.5936	3.97725	0.00301882	0.0376095	-1.50129	hsa_circRNA_006543	UP
hsa_circRNA_010027	-1.35326	8.70465	-3.9756	0.00302651	0.0376447	-1.50378	hsa_circRNA_010027	DOWN
hsa_circRNA_400533	2.2842	6.33389	3.97526	0.00302806	0.0376447	-1.50428	hsa_circRNA_400533	UP
hsa_circRNA_101562	1.54403	7.55567	3.97484	0.00303004	0.0376447	-1.50492	hsa_circRNA_101562	UP
hsa_circRNA_404935	-5.91616	12.1527	-3.97273	0.00303992	0.0377326	-1.50811	hsa_circRNA_404935	DOWN
hsa_circRNA_100010	1.31013	6.94165	3.9705	0.00305043	0.0378008	-1.51148	hsa_circRNA_100010	UP
hsa_circRNA_103120	1.67849	12.3195	3.97037	0.00305105	0.0378008	-1.51168	hsa_circRNA_103120	UP
hsa_circRNA_100606	-1.86467	9.55307	-3.96935	0.00305587	0.0378008	-1.51323	hsa_circRNA_100606	DOWN
hsa_circRNA_069335	2.02301	9.19735	3.96918	0.00305665	0.0378008	-1.51348	hsa_circRNA_069335	UP
hsa_circRNA_007106	2.1662	8.00364	3.96759	0.00306419	0.0378541	-1.51589	hsa_circRNA_007106	UP
hsa_circRNA_406674	-1.17378	5.69094	-3.96708	0.00306659	0.0378541	-1.51666	hsa_circRNA_406674	DOWN
hsa_circRNA_016459	-2.61287	8.04851	-3.96437	0.00307944	0.0379779	-1.52075	hsa_circRNA_016459	DOWN
hsa_circRNA_102882	1.73282	6.96062	3.96263	0.00308775	0.0380456	-1.52339	hsa_circRNA_102882	UP
hsa_circRNA_406286	1.78282	6.95602	3.96187	0.00309134	0.0380549	-1.52452	hsa_circRNA_406286	UP
hsa_circRNA_404988	-2.1116	7.01397	-3.96047	0.00309806	0.0381028	-1.52665	hsa_circRNA_404988	DOWN
hsa_circRNA_402803	-1.4267	10.7452	-3.95888	0.0031057	0.0381322	-1.52906	hsa_circRNA_402803	DOWN
hsa_circRNA_103946	1.40605	6.72104	3.95879	0.00310612	0.0381322	-1.52919	hsa_circRNA_103946	UP
hsa_circRNA_092579	1.45309	7.00637	3.95629	0.00311816	0.038245	-1.53298	hsa_circRNA_092579	UP
hsa_circRNA_051123	-1.02559	6.13807	-3.95513	0.00312375	0.0382495	-1.53473	hsa_circRNA_051123	DOWN
hsa_circRNA_008332	1.35617	6.71055	3.95482	0.00312525	0.0382495	-1.5352	hsa_circRNA_008332	UP
hsa_circRNA_405655	1.66966	6.67295	3.95445	0.00312705	0.0382495	-1.53576	hsa_circRNA_405655	UP
hsa_circRNA_100719	-2.93829	9.31533	-3.95294	0.00313435	0.038304	-1.53805	hsa_circRNA_100719	DOWN
hsa_circRNA_100028	1.4424	8.08343	3.95185	0.00313964	0.0383338	-1.5397	hsa_circRNA_100028	UP
hsa_circRNA_074944	-2.53389	10.5136	-3.94904	0.00315332	0.0384454	-1.54395	hsa_circRNA_074944	DOWN
hsa_circRNA_088487	2.01792	7.49381	3.94815	0.00315764	0.0384454	-1.54529	hsa_circRNA_088487	UP
hsa_circRNA_400825	1.4007	7.48424	3.94806	0.00315809	0.0384454	-1.54543	hsa_circRNA_400825	UP
hsa_circRNA_101940	1.18888	5.96293	3.94763	0.00316021	0.0384454	-1.54609	hsa_circRNA_101940	UP
hsa_circRNA_041041	-1.43665	9.21302	-3.94605	0.00316795	0.0384943	-1.54848	hsa_circRNA_041041	DOWN
hsa_circRNA_032640	1.19075	6.09507	3.94564	0.00316995	0.0384943	-1.5491	hsa_circRNA_032640	UP
hsa_circRNA_058192	2.2971	7.13948	3.94438	0.00317612	0.0385135	-1.551	hsa_circRNA_058192	UP
hsa_circRNA_003157	1.47674	7.73809	3.94407	0.00317766	0.0385135	-1.55148	hsa_circRNA_003157	UP
hsa_circRNA_404126	-1.65467	6.90501	-3.943	0.0031829	0.0385135	-1.55309	hsa_circRNA_404126	DOWN
hsa_circRNA_400759	-1.20924	6.1616	-3.94299	0.00318298	0.0385135	-1.55312	hsa_circRNA_400759	DOWN
hsa_circRNA_402103	-1.3357	7.69354	-3.9391	0.00320221	0.0386988	-1.55901	hsa_circRNA_402103	DOWN
hsa_circRNA_104016	2.10414	7.57051	3.93779	0.0032087	0.0386988	-1.56099	hsa_circRNA_104016	UP
hsa_circRNA_402217	-1.41213	9.12234	-3.93699	0.00321267	0.0386988	-1.5622	hsa_circRNA_402217	DOWN
hsa_circRNA_407032	1.53987	6.72954	3.93667	0.00321428	0.0386988	-1.56269	hsa_circRNA_407032	UP
hsa_circRNA_104475	-1.18106	7.84976	-3.93616	0.00321682	0.0386988	-1.56347	hsa_circRNA_104475	DOWN
hsa_circRNA_052037	-1.05847	5.73001	-3.93538	0.00322068	0.0386988	-1.56464	hsa_circRNA_052037	DOWN
hsa_circRNA_104335	1.94271	6.98471	3.93535	0.00322087	0.0386988	-1.5647	hsa_circRNA_104335	UP
hsa_circRNA_405511	-1.39673	5.9494	-3.93526	0.00322131	0.0386988	-1.56483	hsa_circRNA_405511	DOWN
hsa_circRNA_001717	-1.48549	7.93729	-3.93384	0.00322841	0.0387473	-1.56699	hsa_circRNA_001717	DOWN
hsa_circRNA_102852	2.20995	6.65399	3.93264	0.00323442	0.0387473	-1.56881	hsa_circRNA_102852	UP
hsa_circRNA_074559	-2.77078	8.63859	-3.93225	0.00323634	0.0387473	-1.56939	hsa_circRNA_074559	DOWN
hsa_circRNA_103810	1.5671	8.43222	3.93215	0.00323686	0.0387473	-1.56955	hsa_circRNA_103810	UP
hsa_circRNA_407279	-1.52276	9.33805	-3.9308	0.00324361	0.0387743	-1.57158	hsa_circRNA_407279	DOWN
hsa_circRNA_407101	2.31776	6.65841	3.93055	0.00324488	0.0387743	-1.57197	hsa_circRNA_407101	UP
hsa_circRNA_101830	1.45159	7.50321	3.92895	0.00325294	0.0387989	-1.5744	hsa_circRNA_101830	UP
hsa_circRNA_400941	2.08763	7.3536	3.9288	0.00325371	0.0387989	-1.57463	hsa_circRNA_400941	UP
hsa_circRNA_101911	-2.70205	12.4884	-3.92768	0.00325936	0.0387989	-1.57633	hsa_circRNA_101911	DOWN
hsa_circRNA_003869	1.09614	6.92994	3.92747	0.0032604	0.0387989	-1.57664	hsa_circRNA_003869	UP
hsa_circRNA_008349	-1.60379	9.55246	-3.92728	0.00326136	0.0387989	-1.57692	hsa_circRNA_008349	DOWN
hsa_circRNA_105024	-1.46292	8.21642	-3.92667	0.00326447	0.0388017	-1.57786	hsa_circRNA_105024	DOWN
hsa_circRNA_104134	-1.34871	6.79778	-3.92563	0.00326975	0.03883	-1.57944	hsa_circRNA_104134	DOWN
hsa_circRNA_000967	-1.31701	7.63753	-3.92394	0.00327829	0.0388503	-1.58199	hsa_circRNA_000967	DOWN
hsa_circRNA_407202	-1.5274	10.5022	-3.92387	0.00327869	0.0388503	-1.58211	hsa_circRNA_407202	DOWN
hsa_circRNA_043187	1.2148	5.68867	3.92358	0.00328011	0.0388503	-1.58254	hsa_circRNA_043187	UP
hsa_circRNA_101478	-1.37781	7.44786	-3.92293	0.00328343	0.0388554	-1.58353	hsa_circRNA_101478	DOWN
hsa_circRNA_016266	1.29032	8.521	3.92221	0.00328711	0.0388647	-1.58462	hsa_circRNA_016266	UP
hsa_circRNA_103987	1.07512	9.43776	3.92123	0.00329213	0.0388899	-1.58612	hsa_circRNA_103987	UP
hsa_circRNA_041100	-2.84803	9.83509	-3.92032	0.00329675	0.0389103	-1.58749	hsa_circRNA_041100	DOWN
hsa_circRNA_028921	1.33557	5.91264	3.91898	0.00330361	0.0389352	-1.58953	hsa_circRNA_028921	UP
hsa_circRNA_101951	-3.20012	10.6623	-3.91829	0.00330718	0.0389352	-1.59058	hsa_circRNA_101951	DOWN
hsa_circRNA_101584	1.59	9.77269	3.91822	0.00330754	0.0389352	-1.59069	hsa_circRNA_101584	UP
hsa_circRNA_105037	-1.41334	8.54173	-3.91689	0.00331433	0.0389811	-1.5927	hsa_circRNA_105037	DOWN
hsa_circRNA_090122	2.31031	7.49045	3.91216	0.00333876	0.0391836	-1.59988	hsa_circRNA_090122	UP
hsa_circRNA_102171	-2.99633	9.27904	-3.91204	0.00333937	0.0391836	-1.60006	hsa_circRNA_102171	DOWN
hsa_circRNA_100759	1.11044	8.00055	3.91166	0.00334136	0.0391836	-1.60065	hsa_circRNA_100759	UP
hsa_circRNA_101823	1.74733	9.307	3.911	0.00334477	0.0391836	-1.60164	hsa_circRNA_101823	UP
hsa_circRNA_007661	1.83751	7.52424	3.91074	0.00334611	0.0391836	-1.60204	hsa_circRNA_007661	UP
hsa_circRNA_100460	-2.56128	9.17188	-3.90909	0.00335471	0.0392501	-1.60455	hsa_circRNA_100460	DOWN
hsa_circRNA_400708	1.70008	6.24486	3.9072	0.00336459	0.0393315	-1.60743	hsa_circRNA_400708	UP
hsa_circRNA_013433	-0.989434	6.79761	-3.906	0.00337083	0.0393698	-1.60924	hsa_circRNA_013433	DOWN
hsa_circRNA_070897	3.41896	8.00267	3.90501	0.00337602	0.0393698	-1.61075	hsa_circRNA_070897	UP
hsa_circRNA_403893	1.72702	10.1076	3.90489	0.00337665	0.0393698	-1.61093	hsa_circRNA_403893	UP
hsa_circRNA_101537	1.02121	6.48201	3.90405	0.00338107	0.0393872	-1.61221	hsa_circRNA_101537	UP
hsa_circRNA_402537	-1.74647	5.75345	-3.90314	0.00338586	0.0394089	-1.61359	hsa_circRNA_402537	DOWN
hsa_circRNA_100307	2.10715	8.07499	3.90139	0.00339508	0.0394671	-1.61626	hsa_circRNA_100307	UP
hsa_circRNA_102892	2.81186	9.06885	3.90108	0.00339673	0.0394671	-1.61673	hsa_circRNA_102892	UP
hsa_circRNA_000951	-1.18763	6.05065	-3.9004	0.00340029	0.0394744	-1.61776	hsa_circRNA_000951	DOWN
hsa_circRNA_102622	1.885	7.79191	3.89854	0.00341013	0.0395545	-1.62059	hsa_circRNA_102622	UP
hsa_circRNA_001376	2.58865	8.27648	3.89646	0.0034212	0.0396488	-1.62376	hsa_circRNA_001376	UP
hsa_circRNA_104455	1.60226	10.0608	3.89059	0.00345251	0.0399317	-1.63268	hsa_circRNA_104455	UP
hsa_circRNA_055426	-1.22229	7.69358	-3.89054	0.0034528	0.0399317	-1.63276	hsa_circRNA_055426	DOWN
hsa_circRNA_101879	-3.57158	10.6491	-3.89022	0.00345452	0.0399317	-1.63325	hsa_circRNA_101879	DOWN
hsa_circRNA_101887	-1.31826	8.58086	-3.8887	0.00346272	0.0399922	-1.63557	hsa_circRNA_101887	DOWN
hsa_circRNA_000440	-1.12305	6.4231	-3.88723	0.00347064	0.0400332	-1.6378	hsa_circRNA_000440	DOWN
hsa_circRNA_103961	1.20026	8.90167	3.88693	0.00347222	0.0400332	-1.63825	hsa_circRNA_103961	UP
hsa_circRNA_006718	-2.34133	8.8067	-3.88416	0.00348724	0.0401264	-1.64247	hsa_circRNA_006718	DOWN
hsa_circRNA_103955	2.02602	7.59638	3.88393	0.00348851	0.0401264	-1.64283	hsa_circRNA_103955	UP
hsa_circRNA_007927	2.14649	10.2582	3.883	0.00349351	0.0401264	-1.64423	hsa_circRNA_007927	UP
hsa_circRNA_056978	1.54025	6.73134	3.88292	0.00349398	0.0401264	-1.64436	hsa_circRNA_056978	UP
hsa_circRNA_105001	-1.41277	7.28664	-3.88207	0.00349858	0.0401264	-1.64565	hsa_circRNA_105001	DOWN
hsa_circRNA_008554	-1.44186	8.10534	-3.88129	0.00350286	0.0401264	-1.64685	hsa_circRNA_008554	DOWN
hsa_circRNA_102294	2.66454	9.06164	3.88119	0.00350339	0.0401264	-1.647	hsa_circRNA_102294	UP
hsa_circRNA_002636	-1.21293	5.18305	-3.88105	0.00350416	0.0401264	-1.64721	hsa_circRNA_002636	DOWN
hsa_circRNA_100781	2.14513	5.9429	3.88007	0.00350953	0.0401537	-1.64871	hsa_circRNA_100781	UP
hsa_circRNA_400101	-3.92066	10.0339	-3.87876	0.00351665	0.0402009	-1.65069	hsa_circRNA_400101	DOWN
hsa_circRNA_401057	-1.57014	10.4315	-3.87569	0.00353349	0.0402526	-1.65537	hsa_circRNA_401057	DOWN
hsa_circRNA_007336	1.38204	7.84936	3.87511	0.0035367	0.0402526	-1.65626	hsa_circRNA_007336	UP
hsa_circRNA_104248	-1.65229	9.39141	-3.87507	0.00353691	0.0402526	-1.65631	hsa_circRNA_104248	DOWN
hsa_circRNA_074066	-1.85772	6.39091	-3.87454	0.00353983	0.0402526	-1.65712	hsa_circRNA_074066	DOWN
hsa_circRNA_084402	1.45661	14.0567	3.87454	0.00353985	0.0402526	-1.65713	hsa_circRNA_084402	UP
hsa_circRNA_405892	1.49226	6.94532	3.87428	0.0035413	0.0402526	-1.65753	hsa_circRNA_405892	UP
hsa_circRNA_402116	-3.0583	11.2742	-3.87385	0.00354366	0.0402526	-1.65818	hsa_circRNA_402116	DOWN
hsa_circRNA_102080	-1.33177	6.51222	-3.87335	0.00354639	0.0402526	-1.65893	hsa_circRNA_102080	DOWN
hsa_circRNA_104306	1.31736	6.08185	3.87304	0.0035481	0.0402526	-1.65941	hsa_circRNA_104306	UP
hsa_circRNA_001357	-1.47085	7.90433	-3.87196	0.00355408	0.0402798	-1.66105	hsa_circRNA_001357	DOWN
hsa_circRNA_085576	1.06859	7.32308	3.87153	0.00355647	0.0402798	-1.66172	hsa_circRNA_085576	UP
hsa_circRNA_100095	1.79844	9.82873	3.87069	0.00356112	0.0402985	-1.66299	hsa_circRNA_100095	UP
hsa_circRNA_405687	-1.30338	6.51284	-3.86906	0.00357021	0.040338	-1.66549	hsa_circRNA_405687	DOWN
hsa_circRNA_047803	1.33216	6.613	3.86893	0.00357091	0.040338	-1.66568	hsa_circRNA_047803	UP
hsa_circRNA_000499	-2.48446	7.47665	-3.86788	0.00357674	0.040338	-1.66728	hsa_circRNA_000499	DOWN
hsa_circRNA_405006	-1.38808	6.87539	-3.86743	0.00357928	0.040338	-1.66797	hsa_circRNA_405006	DOWN
hsa_circRNA_404212	1.34843	7.8618	3.86737	0.0035796	0.040338	-1.66806	hsa_circRNA_404212	UP
hsa_circRNA_000903	-1.84539	6.45529	-3.86375	0.00359984	0.0404812	-1.67358	hsa_circRNA_000903	DOWN
hsa_circRNA_403745	-1.45176	6.44035	-3.86356	0.00360091	0.0404812	-1.67387	hsa_circRNA_403745	DOWN
hsa_circRNA_000324	-2.41031	9.17689	-3.86348	0.00360133	0.0404812	-1.67398	hsa_circRNA_000324	DOWN
hsa_circRNA_086735	2.10183	7.01607	3.86135	0.00361332	0.040581	-1.67724	hsa_circRNA_086735	UP
hsa_circRNA_027747	1.58891	6.93714	3.86002	0.00362085	0.040581	-1.67927	hsa_circRNA_027747	UP
hsa_circRNA_006692	-1.25302	6.03968	-3.85998	0.00362105	0.040581	-1.67933	hsa_circRNA_006692	DOWN
hsa_circRNA_103347	-1.43107	6.91162	-3.85976	0.00362228	0.040581	-1.67966	hsa_circRNA_103347	DOWN
hsa_circRNA_089739	-1.37133	6.89207	-3.85805	0.00363198	0.0406558	-1.68228	hsa_circRNA_089739	DOWN
hsa_circRNA_011228	1.87187	7.50138	3.85639	0.00364138	0.0407151	-1.68481	hsa_circRNA_011228	UP
hsa_circRNA_081026	1.15678	5.3797	3.85605	0.00364333	0.0407151	-1.68533	hsa_circRNA_081026	UP
hsa_circRNA_042339	-1.61151	8.78548	-3.85388	0.00365565	0.0408188	-1.68863	hsa_circRNA_042339	DOWN
hsa_circRNA_003774	1.17347	5.73587	3.85322	0.00365942	0.0408272	-1.68965	hsa_circRNA_003774	UP
hsa_circRNA_102008	1.29717	8.91188	3.85199	0.00366644	0.0408715	-1.69152	hsa_circRNA_102008	UP
hsa_circRNA_103269	-2.53433	9.35605	-3.85055	0.00367468	0.0409295	-1.69372	hsa_circRNA_103269	DOWN
hsa_circRNA_102824	1.40382	8.62233	3.84981	0.00367893	0.0409429	-1.69485	hsa_circRNA_102824	UP
hsa_circRNA_043108	1.56167	5.96567	3.84554	0.00370354	0.0411491	-1.70137	hsa_circRNA_043108	UP
hsa_circRNA_008147	2.01201	7.73673	3.84506	0.0037063	0.0411491	-1.7021	hsa_circRNA_008147	UP
hsa_circRNA_038282	1.9438	8.011	3.84501	0.00370663	0.0411491	-1.70219	hsa_circRNA_038282	UP
hsa_circRNA_407193	1.54683	9.32488	3.84139	0.0037276	0.0412979	-1.70771	hsa_circRNA_407193	UP
hsa_circRNA_091537	-1.46722	7.29915	-3.8413	0.00372815	0.0412979	-1.70786	hsa_circRNA_091537	DOWN
hsa_circRNA_066377	-1.22122	7.04179	-3.84052	0.0037327	0.0412979	-1.70905	hsa_circRNA_066377	DOWN
hsa_circRNA_102545	-1.32988	8.40547	-3.84011	0.00373506	0.0412979	-1.70967	hsa_circRNA_102545	DOWN
hsa_circRNA_405792	-2.74716	7.57935	-3.84006	0.00373538	0.0412979	-1.70975	hsa_circRNA_405792	DOWN
hsa_circRNA_406722	-1.61132	6.01977	-3.83895	0.00374187	0.0413227	-1.71145	hsa_circRNA_406722	DOWN
hsa_circRNA_104736	-1.78616	9.50833	-3.83862	0.00374377	0.0413227	-1.71195	hsa_circRNA_104736	DOWN
hsa_circRNA_101708	1.37922	9.56891	3.83586	0.00375996	0.0414165	-1.71617	hsa_circRNA_101708	UP
hsa_circRNA_103900	1.53544	8.22384	3.8357	0.00376091	0.0414165	-1.71642	hsa_circRNA_103900	UP
hsa_circRNA_405839	1.14268	6.70668	3.83535	0.00376295	0.0414165	-1.71695	hsa_circRNA_405839	UP
hsa_circRNA_405755	-1.46842	8.61645	-3.83504	0.00376479	0.0414165	-1.71743	hsa_circRNA_405755	DOWN
hsa_circRNA_001032	-1.08491	6.25067	-3.83455	0.00376766	0.0414165	-1.71817	hsa_circRNA_001032	DOWN
hsa_circRNA_400743	1.5243	9.13152	3.83336	0.00377464	0.0414427	-1.71999	hsa_circRNA_400743	UP
hsa_circRNA_404345	3.64234	7.81368	3.83164	0.00378482	0.0414427	-1.72262	hsa_circRNA_404345	UP
hsa_circRNA_101402	1.58026	7.7396	3.83155	0.00378537	0.0414427	-1.72277	hsa_circRNA_101402	UP
hsa_circRNA_102442	-4.90259	10.5658	-3.83149	0.00378568	0.0414427	-1.72285	hsa_circRNA_102442	DOWN
hsa_circRNA_006536	2.43627	7.71384	3.83108	0.00378813	0.0414427	-1.72348	hsa_circRNA_006536	UP
hsa_circRNA_102775	2.34565	6.55341	3.83061	0.00379093	0.0414427	-1.7242	hsa_circRNA_102775	UP
hsa_circRNA_102934	1.73304	8.20336	3.82961	0.00379686	0.0414427	-1.72573	hsa_circRNA_102934	UP
hsa_circRNA_402340	1.95461	7.05453	3.8293	0.00379869	0.0414427	-1.7262	hsa_circRNA_402340	UP
hsa_circRNA_079939	2.13479	6.92959	3.82905	0.00380019	0.0414427	-1.72659	hsa_circRNA_079939	UP
hsa_circRNA_405885	1.40467	5.7288	3.82894	0.00380084	0.0414427	-1.72676	hsa_circRNA_405885	UP
hsa_circRNA_104521	-1.98087	9.93313	-3.82762	0.00380867	0.0414945	-1.72877	hsa_circRNA_104521	DOWN
hsa_circRNA_029827	1.64008	7.40348	3.82679	0.0038136	0.0415145	-1.73004	hsa_circRNA_029827	UP
hsa_circRNA_401089	-1.52849	7.57351	-3.82574	0.0038199	0.0415231	-1.73165	hsa_circRNA_401089	DOWN
hsa_circRNA_103788	1.80494	7.95472	3.82563	0.00382056	0.0415231	-1.73182	hsa_circRNA_103788	UP
hsa_circRNA_100431	2.24785	9.14024	3.82428	0.0038286	0.0415632	-1.73388	hsa_circRNA_100431	UP
hsa_circRNA_102107	1.13457	9.44082	3.82398	0.00383042	0.0415632	-1.73435	hsa_circRNA_102107	UP
hsa_circRNA_100440	-2.02473	5.90324	-3.82291	0.00383683	0.0415818	-1.73598	hsa_circRNA_100440	DOWN
hsa_circRNA_406126	-1.25484	6.94949	-3.82266	0.00383832	0.0415818	-1.73636	hsa_circRNA_406126	DOWN
hsa_circRNA_069486	2.57697	7.24468	3.82118	0.0038472	0.0416315	-1.73862	hsa_circRNA_069486	UP
hsa_circRNA_104566	-3.03374	10.1876	-3.8204	0.00385192	0.0416315	-1.73982	hsa_circRNA_104566	DOWN
hsa_circRNA_003813	-1.4543	8.23326	-3.82035	0.00385219	0.0416315	-1.73989	hsa_circRNA_003813	DOWN
hsa_circRNA_406729	-1.3901	9.21211	-3.81902	0.00386022	0.0416576	-1.74193	hsa_circRNA_406729	DOWN
hsa_circRNA_053651	1.23498	9.13803	3.81893	0.0038608	0.0416576	-1.74208	hsa_circRNA_053651	UP
hsa_circRNA_018273	1.24262	6.26727	3.81605	0.00387819	0.0417714	-1.74647	hsa_circRNA_018273	UP
hsa_circRNA_406343	-1.19794	7.54573	-3.81567	0.00388054	0.0417714	-1.74707	hsa_circRNA_406343	DOWN
hsa_circRNA_104319	-0.96399	7.52507	-3.81539	0.00388219	0.0417714	-1.74749	hsa_circRNA_104319	DOWN
hsa_circRNA_100993	3.05298	11.6712	3.81514	0.00388376	0.0417714	-1.74788	hsa_circRNA_100993	UP
hsa_circRNA_015494	-1.28089	6.69241	-3.81296	0.00389701	0.0418768	-1.75121	hsa_circRNA_015494	DOWN
hsa_circRNA_406667	1.58495	8.5385	3.8125	0.00389979	0.0418768	-1.75191	hsa_circRNA_406667	UP
hsa_circRNA_401955	-1.56341	9.78552	-3.81102	0.00390889	0.041924	-1.75419	hsa_circRNA_401955	DOWN
hsa_circRNA_007808	1.19015	7.40375	3.81077	0.00391042	0.041924	-1.75457	hsa_circRNA_007808	UP
hsa_circRNA_405616	-1.63812	7.67246	-3.80984	0.0039161	0.0419313	-1.756	hsa_circRNA_405616	DOWN
hsa_circRNA_022981	-1.05308	5.57175	-3.80916	0.00392024	0.0419313	-1.75703	hsa_circRNA_022981	DOWN
hsa_circRNA_400993	1.79534	7.90184	3.8091	0.00392061	0.0419313	-1.75712	hsa_circRNA_400993	UP
hsa_circRNA_406532	1.91436	7.5885	3.80862	0.00392356	0.0419313	-1.75786	hsa_circRNA_406532	UP
hsa_circRNA_072628	1.54603	5.71529	3.80642	0.00393713	0.042043	-1.76124	hsa_circRNA_072628	UP
hsa_circRNA_044189	0.993152	7.89831	3.80399	0.00395212	0.0421436	-1.76496	hsa_circRNA_044189	UP
hsa_circRNA_001302	-1.18951	8.50298	-3.80388	0.00395282	0.0421436	-1.76513	hsa_circRNA_001302	DOWN
hsa_circRNA_006004	-1.23989	6.58829	-3.80299	0.0039583	0.0421685	-1.76648	hsa_circRNA_006004	DOWN
hsa_circRNA_007881	1.46453	9.71768	3.80221	0.00396313	0.0421866	-1.76768	hsa_circRNA_007881	UP
hsa_circRNA_077007	2.37048	10.4025	3.8015	0.00396754	0.0422002	-1.76877	hsa_circRNA_077007	UP
hsa_circRNA_104780	-2.53114	7.56292	-3.79964	0.00397915	0.0422704	-1.77163	hsa_circRNA_104780	DOWN
hsa_circRNA_103649	2.2871	9.59525	3.79907	0.00398267	0.0422704	-1.77249	hsa_circRNA_103649	UP
hsa_circRNA_400319	-0.887994	6.32059	-3.79893	0.00398356	0.0422704	-1.77271	hsa_circRNA_400319	DOWN
hsa_circRNA_405819	1.61464	7.40419	3.79839	0.00398695	0.0422729	-1.77354	hsa_circRNA_405819	UP
hsa_circRNA_018255	1.56616	7.27508	3.79744	0.00399286	0.0423023	-1.77499	hsa_circRNA_018255	UP
hsa_circRNA_406673	-1.11145	6.7365	-3.79574	0.00400355	0.0423466	-1.77761	hsa_circRNA_406673	DOWN
hsa_circRNA_101630	1.19797	8.34514	3.79531	0.00400621	0.0423466	-1.77826	hsa_circRNA_101630	UP
hsa_circRNA_405770	-1.14729	8.41065	-3.79492	0.00400866	0.0423466	-1.77886	hsa_circRNA_405770	DOWN
hsa_circRNA_103936	1.67214	7.55343	3.79477	0.00400963	0.0423466	-1.7791	hsa_circRNA_103936	UP
hsa_circRNA_001416	-1.39213	7.82372	-3.79239	0.00402464	0.0424482	-1.78275	hsa_circRNA_001416	DOWN
hsa_circRNA_102057	1.25908	8.54456	3.79224	0.00402556	0.0424482	-1.78298	hsa_circRNA_102057	UP
hsa_circRNA_102154	2.1219	10.4679	3.79073	0.00403511	0.0425053	-1.7853	hsa_circRNA_102154	UP
hsa_circRNA_001524	1.89294	8.40183	3.79038	0.00403729	0.0425053	-1.78583	hsa_circRNA_001524	UP
hsa_circRNA_401419	-2.02059	7.05626	-3.78884	0.00404707	0.0425749	-1.78819	hsa_circRNA_401419	DOWN
hsa_circRNA_104915	1.24619	7.4543	3.78826	0.00405075	0.0425804	-1.78908	hsa_circRNA_104915	UP
hsa_circRNA_085993	-1.3339	6.86004	-3.78567	0.00406722	0.0426916	-1.79305	hsa_circRNA_085993	DOWN
hsa_circRNA_401874	1.47887	7.06547	3.7856	0.00406768	0.0426916	-1.79316	hsa_circRNA_401874	UP
hsa_circRNA_402125	-1.78857	8.79038	-3.78464	0.00407384	0.042723	-1.79464	hsa_circRNA_402125	DOWN
hsa_circRNA_011876	-1.14298	8.41723	-3.78242	0.00408801	0.042832	-1.79804	hsa_circRNA_011876	DOWN
hsa_circRNA_000872	-1.60034	8.16023	-3.78202	0.00409061	0.042832	-1.79866	hsa_circRNA_000872	DOWN
hsa_circRNA_403179	1.92658	9.27983	3.77925	0.00410841	0.0429849	-1.80291	hsa_circRNA_403179	UP
hsa_circRNA_057822	-1.23428	7.79357	-3.77267	0.00415106	0.0433974	-1.81302	hsa_circRNA_057822	DOWN
hsa_circRNA_402575	1.49004	6.13865	3.77015	0.00416753	0.0435358	-1.8169	hsa_circRNA_402575	UP
hsa_circRNA_015204	1.95957	8.88489	3.76832	0.00417951	0.0435887	-1.8197	hsa_circRNA_015204	UP
hsa_circRNA_406888	-2.50074	7.7946	-3.76775	0.00418328	0.0435887	-1.82059	hsa_circRNA_406888	DOWN
hsa_circRNA_403725	-1.32839	5.94999	-3.76528	0.00419952	0.0435887	-1.82438	hsa_circRNA_403725	DOWN
hsa_circRNA_104878	-1.23983	9.56016	-3.76505	0.00420105	0.0435887	-1.82474	hsa_circRNA_104878	DOWN
hsa_circRNA_104044	-1.4977	7.19551	-3.76485	0.00420237	0.0435887	-1.82504	hsa_circRNA_104044	DOWN
hsa_circRNA_005392	1.36918	7.12234	3.76421	0.00420661	0.0435887	-1.82603	hsa_circRNA_005392	UP
hsa_circRNA_100824	1.99236	7.53317	3.76418	0.0042068	0.0435887	-1.82607	hsa_circRNA_100824	UP
hsa_circRNA_102932	2.08824	9.29193	3.76405	0.00420765	0.0435887	-1.82627	hsa_circRNA_102932	UP
hsa_circRNA_404411	1.2974	6.97587	3.76376	0.00420956	0.0435887	-1.82672	hsa_circRNA_404411	UP
hsa_circRNA_407201	1.13316	6.21976	3.76369	0.00421003	0.0435887	-1.82683	hsa_circRNA_407201	UP
hsa_circRNA_009962	-1.52389	8.01241	-3.76332	0.00421246	0.0435887	-1.82739	hsa_circRNA_009962	DOWN
hsa_circRNA_405122	1.17712	6.14516	3.76264	0.00421702	0.0435887	-1.82845	hsa_circRNA_405122	UP
hsa_circRNA_003601	-1.05885	7.24975	-3.76258	0.00421737	0.0435887	-1.82853	hsa_circRNA_003601	DOWN
hsa_circRNA_104344	1.74882	10.0459	3.7625	0.00421795	0.0435887	-1.82866	hsa_circRNA_104344	UP
hsa_circRNA_406073	-1.1975	7.36538	-3.76198	0.00422136	0.0435905	-1.82946	hsa_circRNA_406073	DOWN
hsa_circRNA_103815	1.78002	6.70537	3.76142	0.00422508	0.0435954	-1.83032	hsa_circRNA_103815	UP
hsa_circRNA_101948	-1.44267	10.7619	-3.75972	0.00423641	0.0436535	-1.83294	hsa_circRNA_101948	DOWN
hsa_circRNA_100454	1.37105	7.48244	3.75936	0.00423877	0.0436535	-1.83348	hsa_circRNA_100454	UP
hsa_circRNA_020094	-1.84245	8.67973	-3.75911	0.00424044	0.0436535	-1.83387	hsa_circRNA_020094	DOWN
hsa_circRNA_001656	-1.07666	6.55189	-3.75811	0.00424711	0.0436888	-1.83541	hsa_circRNA_001656	DOWN
hsa_circRNA_101161	-1.14061	6.80683	-3.75691	0.00425511	0.0437376	-1.83725	hsa_circRNA_101161	DOWN
hsa_circRNA_032646	1.1855	7.06722	3.75503	0.00426771	0.0438084	-1.84014	hsa_circRNA_032646	UP
hsa_circRNA_405786	-1.40716	8.42326	-3.7548	0.00426926	0.0438084	-1.8405	hsa_circRNA_405786	DOWN
hsa_circRNA_074849	2.44878	6.84146	3.75443	0.00427176	0.0438084	-1.84107	hsa_circRNA_074849	UP
hsa_circRNA_001266	-1.35574	7.39069	-3.74988	0.00430244	0.0440344	-1.84807	hsa_circRNA_001266	DOWN
hsa_circRNA_101727	-2.06402	6.66486	-3.74985	0.00430268	0.0440344	-1.84813	hsa_circRNA_101727	DOWN
hsa_circRNA_407308	-1.29421	6.28208	-3.74926	0.00430665	0.0440344	-1.84903	hsa_circRNA_407308	DOWN
hsa_circRNA_001795	-1.51113	11.0343	-3.74922	0.0043069	0.0440344	-1.84909	hsa_circRNA_001795	DOWN
hsa_circRNA_038737	-1.3979	9.40159	-3.74718	0.00432075	0.0441425	-1.85223	hsa_circRNA_038737	DOWN
hsa_circRNA_101277	-1.40287	8.56666	-3.74629	0.00432679	0.0441517	-1.85359	hsa_circRNA_101277	DOWN
hsa_circRNA_007832	-1.29156	7.40293	-3.74608	0.00432821	0.0441517	-1.85392	hsa_circRNA_007832	DOWN
hsa_circRNA_102959	2.7015	8.1774	3.74478	0.00433712	0.0441838	-1.85593	hsa_circRNA_102959	UP
hsa_circRNA_000186	-1.47708	8.90487	-3.74466	0.00433792	0.0441838	-1.85611	hsa_circRNA_000186	DOWN
hsa_circRNA_104323	1.64554	7.43909	3.74276	0.00435091	0.0442804	-1.85903	hsa_circRNA_104323	UP
hsa_circRNA_002625	1.48229	9.18181	3.74141	0.00436017	0.0442804	-1.86111	hsa_circRNA_002625	UP
hsa_circRNA_402819	-1.68914	9.12807	-3.7406	0.00436576	0.0442804	-1.86237	hsa_circRNA_402819	DOWN
hsa_circRNA_000010	-1.20163	7.26698	-3.74053	0.00436618	0.0442804	-1.86246	hsa_circRNA_000010	DOWN
hsa_circRNA_020050	-1.24727	8.25533	-3.74014	0.00436888	0.0442804	-1.86307	hsa_circRNA_020050	DOWN
hsa_circRNA_405072	-1.20414	8.56043	-3.73972	0.00437178	0.0442804	-1.86372	hsa_circRNA_405072	DOWN
hsa_circRNA_006464	-1.07662	6.81182	-3.73876	0.00437841	0.0442804	-1.8652	hsa_circRNA_006464	DOWN
hsa_circRNA_104179	-1.40843	8.57448	-3.73803	0.00438346	0.0442804	-1.86633	hsa_circRNA_104179	DOWN
hsa_circRNA_104003	-1.62728	10.6173	-3.73796	0.0043839	0.0442804	-1.86643	hsa_circRNA_104003	DOWN
hsa_circRNA_102933	1.49456	7.40647	3.73796	0.00438391	0.0442804	-1.86643	hsa_circRNA_102933	UP
hsa_circRNA_004648	1.28787	8.59917	3.73712	0.00438969	0.0442804	-1.86772	hsa_circRNA_004648	UP
hsa_circRNA_405709	-1.22506	7.80574	-3.73707	0.00439004	0.0442804	-1.8678	hsa_circRNA_405709	DOWN
hsa_circRNA_104663	2.20099	8.28786	3.73705	0.00439019	0.0442804	-1.86783	hsa_circRNA_104663	UP
hsa_circRNA_003134	-1.2545	7.05953	-3.73632	0.00439525	0.0442948	-1.86896	hsa_circRNA_003134	DOWN
hsa_circRNA_405358	2.32636	6.4444	3.73517	0.00440319	0.0442948	-1.87072	hsa_circRNA_405358	UP
hsa_circRNA_400862	-2.34931	10.2721	-3.73504	0.00440414	0.0442948	-1.87093	hsa_circRNA_400862	DOWN
hsa_circRNA_102432	2.2009	9.47738	3.73433	0.00440902	0.0442948	-1.87202	hsa_circRNA_102432	UP
hsa_circRNA_103679	1.30955	8.92961	3.73385	0.00441238	0.0442948	-1.87276	hsa_circRNA_103679	UP
hsa_circRNA_101612	1.04193	6.77739	3.73315	0.00441727	0.0442948	-1.87385	hsa_circRNA_101612	UP
hsa_circRNA_404627	-1.4292	7.86631	-3.73311	0.00441755	0.0442948	-1.87391	hsa_circRNA_404627	DOWN
hsa_circRNA_103518	1.04268	7.85615	3.73305	0.00441796	0.0442948	-1.874	hsa_circRNA_103518	UP
hsa_circRNA_100838	-1.64039	9.14037	-3.73167	0.00442757	0.0443444	-1.87613	hsa_circRNA_100838	DOWN
hsa_circRNA_019504	0.926708	5.53945	3.73108	0.00443168	0.0443444	-1.87703	hsa_circRNA_019504	UP
hsa_circRNA_011222	1.52183	7.8422	3.7309	0.00443291	0.0443444	-1.8773	hsa_circRNA_011222	UP
hsa_circRNA_082089	1.5892	5.95488	3.73045	0.00443609	0.0443444	-1.87801	hsa_circRNA_082089	UP
hsa_circRNA_102322	2.95658	8.44632	3.7291	0.00444553	0.0444058	-1.88009	hsa_circRNA_102322	UP
hsa_circRNA_040787	1.09227	6.69038	3.72853	0.00444952	0.0444127	-1.88096	hsa_circRNA_040787	UP
hsa_circRNA_077627	1.14984	7.27564	3.72735	0.00445781	0.0444326	-1.88278	hsa_circRNA_077627	UP
hsa_circRNA_005967	2.99885	8.43265	3.72692	0.00446082	0.0444326	-1.88345	hsa_circRNA_005967	UP
hsa_circRNA_020846	-1.50614	10.7858	-3.72661	0.00446298	0.0444326	-1.88392	hsa_circRNA_020846	DOWN
hsa_circRNA_400537	1.76818	7.82722	3.72492	0.00447488	0.0444326	-1.88653	hsa_circRNA_400537	UP
hsa_circRNA_100844	2.66927	7.55497	3.72462	0.00447704	0.0444326	-1.887	hsa_circRNA_100844	UP
hsa_circRNA_069087	-1.23434	6.38258	-3.72423	0.00447975	0.0444326	-1.88759	hsa_circRNA_069087	DOWN
hsa_circRNA_000711	-1.50076	8.58419	-3.72391	0.00448203	0.0444326	-1.88809	hsa_circRNA_000711	DOWN
hsa_circRNA_406505	-1.57455	8.19465	-3.7239	0.0044821	0.0444326	-1.8881	hsa_circRNA_406505	DOWN
hsa_circRNA_002407	-1.63827	8.32862	-3.72368	0.00448365	0.0444326	-1.88844	hsa_circRNA_002407	DOWN
hsa_circRNA_100898	1.86267	7.48374	3.72356	0.00448454	0.0444326	-1.88864	hsa_circRNA_100898	UP
hsa_circRNA_051490	-1.29584	8.97237	-3.72171	0.0044976	0.0444592	-1.89148	hsa_circRNA_051490	DOWN
hsa_circRNA_008323	-1.53066	8.77539	-3.72166	0.00449798	0.0444592	-1.89156	hsa_circRNA_008323	DOWN
hsa_circRNA_101723	0.987842	6.17307	3.72135	0.00450016	0.0444592	-1.89204	hsa_circRNA_101723	UP
hsa_circRNA_015081	-1.33647	7.77937	-3.72087	0.00450355	0.0444592	-1.89277	hsa_circRNA_015081	DOWN
hsa_circRNA_101223	1.32449	7.06615	3.72079	0.00450412	0.0444592	-1.8929	hsa_circRNA_101223	UP
hsa_circRNA_100754	-1.40872	7.95079	-3.72038	0.00450705	0.0444592	-1.89353	hsa_circRNA_100754	DOWN
hsa_circRNA_092495	1.4791	9.11071	3.71987	0.00451065	0.0444621	-1.89431	hsa_circRNA_092495	UP
hsa_circRNA_101097	1.76009	8.03832	3.71909	0.0045162	0.0444842	-1.89552	hsa_circRNA_101097	UP
hsa_circRNA_092428	0.887423	7.94164	3.71813	0.00452305	0.0444889	-1.897	hsa_circRNA_092428	UP
hsa_circRNA_081055	-1.44653	7.36964	-3.7181	0.00452329	0.0444889	-1.89705	hsa_circRNA_081055	DOWN
hsa_circRNA_404729	1.61545	8.89565	3.71708	0.00453054	0.0445016	-1.89862	hsa_circRNA_404729	UP
hsa_circRNA_407018	1.42123	6.41209	3.71699	0.00453119	0.0445016	-1.89876	hsa_circRNA_407018	UP
hsa_circRNA_405556	-1.84805	7.04623	-3.71483	0.00454666	0.044621	-1.9021	hsa_circRNA_405556	DOWN
hsa_circRNA_062683	-1.52903	11.7628	-3.71425	0.00455083	0.0446293	-1.90299	hsa_circRNA_062683	DOWN
hsa_circRNA_101199	1.51942	7.60751	3.71214	0.00456602	0.0447055	-1.90625	hsa_circRNA_101199	UP
hsa_circRNA_079347	2.32852	8.18453	3.71157	0.00457012	0.0447055	-1.90713	hsa_circRNA_079347	UP
hsa_circRNA_000164	1.16501	7.26303	3.7109	0.00457496	0.0447055	-1.90817	hsa_circRNA_000164	UP
hsa_circRNA_100389	1.98066	10.7834	3.7106	0.00457712	0.0447055	-1.90863	hsa_circRNA_100389	UP
hsa_circRNA_103866	1.91336	7.06431	3.70991	0.00458207	0.0447055	-1.90969	hsa_circRNA_103866	UP
hsa_circRNA_000787	1.01322	6.70693	3.70983	0.00458267	0.0447055	-1.90981	hsa_circRNA_000787	UP
hsa_circRNA_069774	-2.44082	11.9648	-3.70976	0.00458318	0.0447055	-1.90992	hsa_circRNA_069774	DOWN
hsa_circRNA_004262	-1.31232	8.46941	-3.70948	0.00458518	0.0447055	-1.91035	hsa_circRNA_004262	DOWN
hsa_circRNA_001310	-1.47658	7.8555	-3.70855	0.00459196	0.0447166	-1.9118	hsa_circRNA_001310	DOWN
hsa_circRNA_104551	-1.7307	7.71966	-3.70809	0.0045953	0.0447166	-1.91251	hsa_circRNA_104551	DOWN
hsa_circRNA_100659	-1.24335	7.04163	-3.70781	0.00459731	0.0447166	-1.91293	hsa_circRNA_100659	DOWN
hsa_circRNA_104300	1.51975	9.51483	3.70749	0.00459961	0.0447166	-1.91343	hsa_circRNA_104300	UP
hsa_circRNA_102213	-1.52956	7.52859	-3.70619	0.00460908	0.0447579	-1.91544	hsa_circRNA_102213	DOWN
hsa_circRNA_101447	1.25319	7.45212	3.70599	0.00461052	0.0447579	-1.91574	hsa_circRNA_101447	UP
hsa_circRNA_070733	-2.17519	6.11271	-3.70539	0.00461491	0.0447683	-1.91667	hsa_circRNA_070733	DOWN
hsa_circRNA_042688	-1.24676	6.77838	-3.70462	0.00462051	0.0447903	-1.91786	hsa_circRNA_042688	DOWN
hsa_circRNA_102666	1.66936	9.92698	3.70208	0.00463907	0.0449178	-1.92178	hsa_circRNA_102666	UP
hsa_circRNA_104833	-1.49954	8.86549	-3.70191	0.00464033	0.0449178	-1.92205	hsa_circRNA_104833	DOWN
hsa_circRNA_101755	1.35467	8.45864	3.70105	0.00464661	0.0449219	-1.92337	hsa_circRNA_101755	UP
hsa_circRNA_406229	1.42	7.03887	3.70094	0.00464744	0.0449219	-1.92355	hsa_circRNA_406229	UP
hsa_circRNA_023216	-1.44281	8.88396	-3.69895	0.00466209	0.0450126	-1.92663	hsa_circRNA_023216	DOWN
hsa_circRNA_101778	-1.09799	6.20237	-3.69875	0.00466352	0.0450126	-1.92692	hsa_circRNA_101778	DOWN
hsa_circRNA_404941	1.88559	10.466	3.69802	0.00466891	0.0450324	-1.92806	hsa_circRNA_404941	UP
hsa_circRNA_079387	-1.20122	7.36138	-3.69663	0.00467915	0.0450988	-1.9302	hsa_circRNA_079387	DOWN
hsa_circRNA_001775	1.6572	7.45822	3.69533	0.00468878	0.0451309	-1.93221	hsa_circRNA_001775	UP
hsa_circRNA_406225	-2.96254	8.32727	-3.69528	0.00468918	0.0451309	-1.93229	hsa_circRNA_406225	DOWN
hsa_circRNA_063313	1.60558	8.32899	3.69466	0.00469375	0.0451425	-1.93325	hsa_circRNA_063313	UP
hsa_circRNA_035892	2.03093	6.71134	3.69295	0.00470647	0.0452263	-1.93589	hsa_circRNA_035892	UP
hsa_circRNA_045801	-1.74986	6.53141	-3.69258	0.00470918	0.0452263	-1.93646	hsa_circRNA_045801	DOWN
hsa_circRNA_406462	-1.29055	7.88377	-3.69113	0.00472001	0.0452711	-1.9387	hsa_circRNA_406462	DOWN
hsa_circRNA_101696	-1.5035	10.5998	-3.69106	0.00472058	0.0452711	-1.93882	hsa_circRNA_101696	DOWN
hsa_circRNA_007581	1.75167	8.2501	3.68994	0.00472889	0.0453176	-1.94054	hsa_circRNA_007581	UP
hsa_circRNA_102538	-2.3615	10.7925	-3.6895	0.00473216	0.0453176	-1.94122	hsa_circRNA_102538	DOWN
hsa_circRNA_102856	1.82449	9.29865	3.68804	0.0047431	0.0453379	-1.94348	hsa_circRNA_102856	UP
hsa_circRNA_103668	1.60329	11.5674	3.68796	0.0047437	0.0453379	-1.9436	hsa_circRNA_103668	UP
hsa_circRNA_075172	1.20007	7.30373	3.68787	0.00474439	0.0453379	-1.94375	hsa_circRNA_075172	UP
hsa_circRNA_405365	1.17998	5.79689	3.68635	0.0047558	0.0453877	-1.9461	hsa_circRNA_405365	UP
hsa_circRNA_404782	-1.13243	6.56979	-3.68545	0.00476257	0.0453877	-1.94749	hsa_circRNA_404782	DOWN
hsa_circRNA_000241	1.87713	7.30474	3.68472	0.00476805	0.0453877	-1.94861	hsa_circRNA_000241	UP
hsa_circRNA_006575	0.904012	8.58383	3.68465	0.00476862	0.0453877	-1.94873	hsa_circRNA_006575	UP
hsa_circRNA_405522	1.07855	6.09705	3.68428	0.00477138	0.0453877	-1.94929	hsa_circRNA_405522	UP
hsa_circRNA_400633	4.00068	7.78749	3.68418	0.00477216	0.0453877	-1.94946	hsa_circRNA_400633	UP
hsa_circRNA_001403	1.25336	8.59109	3.68362	0.00477641	0.0453877	-1.95032	hsa_circRNA_001403	UP
hsa_circRNA_101876	-1.72062	10.9035	-3.68264	0.00478379	0.0453877	-1.95184	hsa_circRNA_101876	DOWN
hsa_circRNA_104166	-2.21416	9.20157	-3.6825	0.00478486	0.0453877	-1.95205	hsa_circRNA_104166	DOWN
hsa_circRNA_407024	-1.50784	9.80319	-3.68205	0.00478826	0.0453877	-1.95275	hsa_circRNA_407024	DOWN
hsa_circRNA_032233	-1.12552	6.45732	-3.68188	0.00478954	0.0453877	-1.95301	hsa_circRNA_032233	DOWN
hsa_circRNA_004528	-1.36783	8.08176	-3.68181	0.00479009	0.0453877	-1.95312	hsa_circRNA_004528	DOWN
hsa_circRNA_010144	1.07438	6.8183	3.68096	0.00479655	0.0454087	-1.95444	hsa_circRNA_010144	UP
hsa_circRNA_407057	-1.07201	6.34345	-3.67996	0.00480408	0.0454087	-1.95598	hsa_circRNA_407057	DOWN
hsa_circRNA_406575	-2.47061	9.46533	-3.67848	0.00481536	0.0454087	-1.95827	hsa_circRNA_406575	DOWN
hsa_circRNA_104352	-1.42937	6.14659	-3.67783	0.00482032	0.0454087	-1.95928	hsa_circRNA_104352	DOWN
hsa_circRNA_102194	0.99823	5.82454	3.6774	0.00482359	0.0454087	-1.95994	hsa_circRNA_102194	UP
hsa_circRNA_104676	1.15288	5.95959	3.67733	0.00482414	0.0454087	-1.96005	hsa_circRNA_104676	UP
hsa_circRNA_001838	-2.02223	6.54902	-3.67723	0.00482487	0.0454087	-1.9602	hsa_circRNA_001838	DOWN
hsa_circRNA_406587	-1.36679	11.1565	-3.67721	0.00482509	0.0454087	-1.96025	hsa_circRNA_406587	DOWN
hsa_circRNA_020845	-1.50895	10.6826	-3.67697	0.00482686	0.0454087	-1.9606	hsa_circRNA_020845	DOWN
hsa_circRNA_406451	-1.72196	6.76072	-3.67664	0.00482938	0.0454087	-1.96111	hsa_circRNA_406451	DOWN
hsa_circRNA_102752	1.46001	6.78397	3.67664	0.00482942	0.0454087	-1.96112	hsa_circRNA_102752	UP
hsa_circRNA_405044	1.84012	7.17824	3.6734	0.00485422	0.0455369	-1.96613	hsa_circRNA_405044	UP
hsa_circRNA_401183	2.79802	9.35767	3.67323	0.00485551	0.0455369	-1.96639	hsa_circRNA_401183	UP
hsa_circRNA_059359	-1.40813	9.8898	-3.67312	0.00485636	0.0455369	-1.96656	hsa_circRNA_059359	DOWN
hsa_circRNA_406654	-1.4109	6.44919	-3.67293	0.00485786	0.0455369	-1.96687	hsa_circRNA_406654	DOWN
hsa_circRNA_105044	4.2325	11.0456	3.67164	0.00486778	0.0455369	-1.96886	hsa_circRNA_105044	UP
hsa_circRNA_004546	-1.23405	7.28392	-3.6714	0.00486959	0.0455369	-1.96923	hsa_circRNA_004546	DOWN
hsa_circRNA_023928	1.58007	12.7792	3.67117	0.00487139	0.0455369	-1.96959	hsa_circRNA_023928	UP
hsa_circRNA_001954	-2.52382	8.85732	-3.67114	0.00487161	0.0455369	-1.96963	hsa_circRNA_001954	DOWN
hsa_circRNA_405711	4.00372	11.5273	3.67075	0.00487461	0.0455369	-1.97023	hsa_circRNA_405711	UP
hsa_circRNA_104390	1.47337	9.95268	3.67046	0.0048769	0.0455369	-1.97069	hsa_circRNA_104390	UP
hsa_circRNA_001755	1.9915	6.33414	3.66988	0.00488138	0.0455471	-1.97159	hsa_circRNA_001755	UP
hsa_circRNA_406022	-1.18308	8.5465	-3.66899	0.00488826	0.0455797	-1.97297	hsa_circRNA_406022	DOWN
hsa_circRNA_403101	2.04282	7.71474	3.66843	0.00489255	0.0455881	-1.97383	hsa_circRNA_403101	UP
hsa_circRNA_406714	-1.2284	7.26906	-3.66716	0.00490244	0.0456246	-1.9758	hsa_circRNA_406714	DOWN
hsa_circRNA_101762	-1.92264	8.51857	-3.66705	0.00490324	0.0456246	-1.97596	hsa_circRNA_101762	DOWN
hsa_circRNA_005983	2.55683	8.65192	3.66577	0.00491322	0.0456858	-1.97795	hsa_circRNA_005983	UP
hsa_circRNA_032029	2.38268	8.27797	3.66524	0.00491736	0.0456928	-1.97878	hsa_circRNA_032029	UP
hsa_circRNA_013058	-0.999736	5.50727	-3.66426	0.00492497	0.0457319	-1.98029	hsa_circRNA_013058	DOWN
hsa_circRNA_005432	1.33359	7.96422	3.6635	0.00493094	0.0457558	-1.98147	hsa_circRNA_005432	UP
hsa_circRNA_406145	-1.17264	6.46437	-3.66152	0.00494643	0.0457577	-1.98454	hsa_circRNA_406145	DOWN
hsa_circRNA_102930	2.02274	9.20898	3.66143	0.00494709	0.0457577	-1.98467	hsa_circRNA_102930	UP
hsa_circRNA_044248	1.43184	8.2159	3.6614	0.0049473	0.0457577	-1.98471	hsa_circRNA_044248	UP
hsa_circRNA_042359	-1.51984	8.54001	-3.661	0.00495046	0.0457577	-1.98534	hsa_circRNA_042359	DOWN
hsa_circRNA_025636	-1.37558	7.91861	-3.6608	0.00495201	0.0457577	-1.98564	hsa_circRNA_025636	DOWN
hsa_circRNA_006054	-2.25427	7.22772	-3.66062	0.00495345	0.0457577	-1.98593	hsa_circRNA_006054	DOWN
hsa_circRNA_407239	-1.63143	8.37213	-3.66021	0.00495671	0.0457577	-1.98657	hsa_circRNA_407239	DOWN
hsa_circRNA_404433	1.76039	6.40245	3.65941	0.00496294	0.0457577	-1.9878	hsa_circRNA_404433	UP
hsa_circRNA_033040	1.06638	6.57629	3.65926	0.00496415	0.0457577	-1.98804	hsa_circRNA_033040	UP
hsa_circRNA_002680	1.08654	9.38892	3.65896	0.00496647	0.0457577	-1.9885	hsa_circRNA_002680	UP
hsa_circRNA_405921	-1.27542	7.18893	-3.6564	0.00498671	0.0457577	-1.99247	hsa_circRNA_405921	DOWN
hsa_circRNA_016229	-1.69115	7.4478	-3.65639	0.00498674	0.0457577	-1.99248	hsa_circRNA_016229	DOWN
hsa_circRNA_001091	1.04034	7.80915	3.65634	0.00498713	0.0457577	-1.99256	hsa_circRNA_001091	UP
hsa_circRNA_401533	2.47272	7.81187	3.65606	0.0049894	0.0457577	-1.993	hsa_circRNA_401533	UP
hsa_circRNA_100843	1.89113	6.73998	3.65588	0.00499079	0.0457577	-1.99327	hsa_circRNA_100843	UP
hsa_circRNA_104138	2.27694	9.01589	3.65581	0.00499136	0.0457577	-1.99339	hsa_circRNA_104138	UP
hsa_circRNA_104664	2.41737	10.0679	3.6556	0.00499297	0.0457577	-1.9937	hsa_circRNA_104664	UP
hsa_circRNA_000308	1.36381	5.85741	3.65545	0.00499418	0.0457577	-1.99394	hsa_circRNA_000308	UP
hsa_circRNA_007019	-2.07713	5.95057	-3.65458	0.00500106	0.0457577	-1.99529	hsa_circRNA_007019	DOWN
hsa_circRNA_012872	2.25693	6.48282	3.65446	0.00500204	0.0457577	-1.99548	hsa_circRNA_012872	UP
hsa_circRNA_047537	1.45423	5.57295	3.65439	0.00500257	0.0457577	-1.99558	hsa_circRNA_047537	UP
hsa_circRNA_403303	1.91494	6.69586	3.65395	0.00500606	0.0457585	-1.99626	hsa_circRNA_403303	UP
hsa_circRNA_100790	1.07962	12.2264	3.65291	0.00501434	0.0458031	-1.99788	hsa_circRNA_100790	UP
hsa_circRNA_405483	-1.76147	10.0602	-3.65219	0.00502008	0.0458244	-1.999	hsa_circRNA_405483	DOWN
hsa_circRNA_038064	1.63352	6.44051	3.65139	0.00502641	0.0458511	-2.00023	hsa_circRNA_038064	UP
hsa_circRNA_407000	2.07142	8.60733	3.65068	0.00503209	0.0458718	-2.00134	hsa_circRNA_407000	UP
hsa_circRNA_102946	1.53933	8.98117	3.64995	0.00503794	0.0458735	-2.00247	hsa_circRNA_102946	UP
hsa_circRNA_007255	-1.40443	6.72951	-3.64979	0.0050392	0.0458735	-2.00272	hsa_circRNA_007255	DOWN
hsa_circRNA_027446	-1.2225	8.03084	-3.64938	0.0050425	0.0458735	-2.00336	hsa_circRNA_027446	DOWN
hsa_circRNA_089506	-1.43975	7.5277	-3.64831	0.00505104	0.0458985	-2.00501	hsa_circRNA_089506	DOWN
hsa_circRNA_103536	1.92574	7.68659	3.64797	0.00505378	0.0458985	-2.00554	hsa_circRNA_103536	UP
hsa_circRNA_102581	-1.24823	8.15067	-3.64739	0.00505839	0.0458985	-2.00643	hsa_circRNA_102581	DOWN
hsa_circRNA_102553	-0.965645	6.31478	-3.64733	0.0050589	0.0458985	-2.00653	hsa_circRNA_102553	DOWN
hsa_circRNA_077628	1.34479	8.9466	3.64527	0.00507548	0.0460179	-2.00973	hsa_circRNA_077628	UP
hsa_circRNA_100255	1.6207	7.8187	3.64392	0.00508635	0.0460797	-2.01182	hsa_circRNA_100255	UP
hsa_circRNA_103667	1.68338	8.98354	3.64328	0.00509151	0.0460797	-2.01282	hsa_circRNA_103667	UP
hsa_circRNA_003226	1.11316	7.537	3.64315	0.00509257	0.0460797	-2.01302	hsa_circRNA_003226	UP
hsa_circRNA_404568	1.54107	6.37802	3.64212	0.00510088	0.0460867	-2.01461	hsa_circRNA_404568	UP
hsa_circRNA_405653	-1.30169	8.43366	-3.64193	0.00510243	0.0460867	-2.01491	hsa_circRNA_405653	DOWN
hsa_circRNA_000410	-1.58066	9.74938	-3.64141	0.00510663	0.0460867	-2.01572	hsa_circRNA_000410	DOWN
hsa_circRNA_404682	1.09358	6.52397	3.64136	0.00510704	0.0460867	-2.0158	hsa_circRNA_404682	UP
hsa_circRNA_030162	3.08784	9.17686	3.63949	0.00512216	0.046126	-2.01869	hsa_circRNA_030162	UP
hsa_circRNA_066465	-1.86139	9.39615	-3.63945	0.00512255	0.046126	-2.01876	hsa_circRNA_066465	DOWN
hsa_circRNA_071228	2.33015	6.49945	3.6391	0.00512536	0.046126	-2.0193	hsa_circRNA_071228	UP
hsa_circRNA_102212	-1.03858	6.86329	-3.63856	0.00512975	0.046126	-2.02014	hsa_circRNA_102212	DOWN
hsa_circRNA_050649	-1.61923	9.88895	-3.63855	0.00512984	0.046126	-2.02015	hsa_circRNA_050649	DOWN
hsa_circRNA_404465	-1.45316	6.42516	-3.63823	0.00513244	0.046126	-2.02065	hsa_circRNA_404465	DOWN
hsa_circRNA_004830	1.43154	7.84228	3.63745	0.00513881	0.046126	-2.02186	hsa_circRNA_004830	UP
hsa_circRNA_005493	1.81662	9.06916	3.63745	0.00513883	0.046126	-2.02186	hsa_circRNA_005493	UP
hsa_circRNA_402002	-1.09631	10.0713	-3.63697	0.00514271	0.0461301	-2.0226	hsa_circRNA_402002	DOWN
hsa_circRNA_043151	-1.89964	7.12216	-3.63474	0.00516093	0.0462627	-2.02606	hsa_circRNA_043151	DOWN
hsa_circRNA_102757	1.83415	6.66886	3.63314	0.00517406	0.0463128	-2.02855	hsa_circRNA_102757	UP
hsa_circRNA_060762	1.57224	8.70543	3.63279	0.00517697	0.0463128	-2.0291	hsa_circRNA_060762	UP
hsa_circRNA_100129	1.62669	8.45145	3.63273	0.00517742	0.0463128	-2.02918	hsa_circRNA_100129	UP
hsa_circRNA_002758	-1.48771	7.91485	-3.63238	0.00518029	0.0463128	-2.02972	hsa_circRNA_002758	DOWN
hsa_circRNA_051825	-1.23069	6.82068	-3.63188	0.0051844	0.0463188	-2.0305	hsa_circRNA_051825	DOWN
hsa_circRNA_104173	1.43597	9.16452	3.63092	0.00519235	0.046359	-2.032	hsa_circRNA_104173	UP
hsa_circRNA_103171	1.21266	11.3375	3.63032	0.00519729	0.0463724	-2.03293	hsa_circRNA_103171	UP
hsa_circRNA_001152	2.04463	7.32907	3.62819	0.00521492	0.0464989	-2.03624	hsa_circRNA_001152	UP
hsa_circRNA_000029	1.65147	6.86531	3.62673	0.00522697	0.0465727	-2.0385	hsa_circRNA_000029	UP
hsa_circRNA_405536	-1.18639	6.92951	-3.62635	0.00523013	0.0465727	-2.03909	hsa_circRNA_405536	DOWN
hsa_circRNA_400823	1.87563	7.73895	3.62551	0.00523711	0.0465814	-2.04039	hsa_circRNA_400823	UP
hsa_circRNA_051036	-1.37121	10.1214	-3.6254	0.00523802	0.0465814	-2.04056	hsa_circRNA_051036	DOWN
hsa_circRNA_101728	1.35866	7.74078	3.62342	0.00525457	0.0466674	-2.04365	hsa_circRNA_101728	UP
hsa_circRNA_017943	1.89778	6.71673	3.62338	0.00525488	0.0466674	-2.04371	hsa_circRNA_017943	UP
hsa_circRNA_024516	-1.32963	7.55303	-3.62299	0.0052581	0.0466674	-2.0443	hsa_circRNA_024516	DOWN
hsa_circRNA_015169	1.71329	7.0796	3.62252	0.00526205	0.046671	-2.04504	hsa_circRNA_015169	UP
hsa_circRNA_102046	-2.87366	7.44563	-3.62212	0.00526544	0.046671	-2.04567	hsa_circRNA_102046	DOWN
hsa_circRNA_102037	2.09493	8.69217	3.62043	0.00527953	0.0467651	-2.04828	hsa_circRNA_102037	UP
hsa_circRNA_058934	-1.19488	6.30859	-3.61928	0.00528922	0.0467771	-2.05007	hsa_circRNA_058934	DOWN
hsa_circRNA_002831	1.36935	7.58606	3.61861	0.00529484	0.0467771	-2.05111	hsa_circRNA_002831	UP
hsa_circRNA_003785	-1.62965	12.3402	-3.61856	0.00529528	0.0467771	-2.0512	hsa_circRNA_003785	DOWN
hsa_circRNA_091412	-1.15102	6.50986	-3.6184	0.00529663	0.0467771	-2.05144	hsa_circRNA_091412	DOWN
hsa_circRNA_092474	-1.24723	6.31018	-3.6182	0.00529827	0.0467771	-2.05175	hsa_circRNA_092474	DOWN
hsa_circRNA_075549	-2.54756	11.8704	-3.61715	0.00530713	0.046809	-2.05338	hsa_circRNA_075549	DOWN
hsa_circRNA_404417	1.89901	8.84946	3.61579	0.00531864	0.046809	-2.0555	hsa_circRNA_404417	UP
hsa_circRNA_019061	1.60151	7.60624	3.61535	0.00532235	0.046809	-2.05618	hsa_circRNA_019061	UP
hsa_circRNA_406610	1.0081	6.36955	3.61529	0.00532287	0.046809	-2.05628	hsa_circRNA_406610	UP
hsa_circRNA_401122	0.921608	7.35729	3.61516	0.00532397	0.046809	-2.05648	hsa_circRNA_401122	UP
hsa_circRNA_030670	2.17705	6.33288	3.61502	0.00532514	0.046809	-2.05669	hsa_circRNA_030670	UP
hsa_circRNA_405898	2.74687	8.60801	3.61489	0.00532624	0.046809	-2.0569	hsa_circRNA_405898	UP
hsa_circRNA_100973	1.66457	10.39	3.61324	0.00534027	0.0468948	-2.05947	hsa_circRNA_100973	UP
hsa_circRNA_102605	-1.2807	8.03931	-3.61292	0.00534298	0.0468948	-2.05996	hsa_circRNA_102605	DOWN
hsa_circRNA_400200	-1.30422	9.21312	-3.61167	0.00535363	0.0469577	-2.06191	hsa_circRNA_400200	DOWN
hsa_circRNA_404039	0.882114	6.43423	3.60972	0.0053702	0.0470463	-2.06493	hsa_circRNA_404039	UP
hsa_circRNA_405813	-2.19036	11.9646	-3.60966	0.00537072	0.0470463	-2.06503	hsa_circRNA_405813	DOWN
hsa_circRNA_072396	1.9981	7.2528	3.60792	0.00538564	0.0471202	-2.06774	hsa_circRNA_072396	UP
hsa_circRNA_102015	1.11764	9.11664	3.60785	0.00538617	0.0471202	-2.06784	hsa_circRNA_102015	UP
hsa_circRNA_100878	-1.59995	9.2058	-3.60698	0.0053937	0.0471554	-2.0692	hsa_circRNA_100878	DOWN
hsa_circRNA_061900	-1.2451	6.60234	-3.60562	0.00540531	0.0471767	-2.07131	hsa_circRNA_061900	DOWN
hsa_circRNA_103720	1.62251	7.9311	3.60539	0.00540731	0.0471767	-2.07167	hsa_circRNA_103720	UP
hsa_circRNA_101760	-1.09072	7.16762	-3.60494	0.00541122	0.0471767	-2.07237	hsa_circRNA_101760	DOWN
hsa_circRNA_043193	2.39506	6.89725	3.6044	0.00541584	0.0471767	-2.07321	hsa_circRNA_043193	UP
hsa_circRNA_406735	1.18141	5.74633	3.60435	0.00541624	0.0471767	-2.07328	hsa_circRNA_406735	UP
hsa_circRNA_400660	1.1242	7.97544	3.60425	0.00541717	0.0471767	-2.07345	hsa_circRNA_400660	UP
hsa_circRNA_092458	1.75733	11.5962	3.6035	0.0054236	0.0472021	-2.07461	hsa_circRNA_092458	UP
hsa_circRNA_001896	-1.33295	8.2182	-3.60303	0.00542769	0.0472072	-2.07535	hsa_circRNA_001896	DOWN
hsa_circRNA_101575	1.29745	10.6057	3.60259	0.00543147	0.0472096	-2.07603	hsa_circRNA_101575	UP
hsa_circRNA_101923	-1.90194	7.81233	-3.60104	0.00544485	0.0472953	-2.07843	hsa_circRNA_101923	DOWN
hsa_circRNA_088568	1.56977	6.60367	3.60036	0.0054508	0.0473165	-2.0795	hsa_circRNA_088568	UP
hsa_circRNA_102733	1.63389	8.6127	3.59739	0.00547656	0.0475008	-2.08411	hsa_circRNA_102733	UP
hsa_circRNA_066629	1.46639	6.11644	3.5971	0.00547909	0.0475008	-2.08456	hsa_circRNA_066629	UP
hsa_circRNA_000754	-1.10398	6.41481	-3.59667	0.00548286	0.0475028	-2.08523	hsa_circRNA_000754	DOWN
hsa_circRNA_401819	2.45095	8.60906	3.59562	0.005492	0.0475514	-2.08686	hsa_circRNA_401819	UP
hsa_circRNA_006116	-1.15128	7.43473	-3.59424	0.00550408	0.0475716	-2.08901	hsa_circRNA_006116	DOWN
hsa_circRNA_103157	-1.12158	6.02467	-3.59404	0.00550585	0.0475716	-2.08933	hsa_circRNA_103157	DOWN
hsa_circRNA_006491	-1.58168	7.42392	-3.59389	0.00550719	0.0475716	-2.08956	hsa_circRNA_006491	DOWN
hsa_circRNA_066649	1.9544	6.20625	3.59359	0.0055098	0.0475716	-2.09003	hsa_circRNA_066649	UP
hsa_circRNA_102111	1.27328	9.60131	3.59334	0.00551202	0.0475716	-2.09042	hsa_circRNA_102111	UP
hsa_circRNA_401029	1.75203	7.00099	3.59262	0.00551833	0.0475956	-2.09154	hsa_circRNA_401029	UP
hsa_circRNA_048728	0.987948	8.63683	3.59087	0.00553373	0.047644	-2.09426	hsa_circRNA_048728	UP
hsa_circRNA_062898	-1.20692	9.91934	-3.59051	0.00553693	0.047644	-2.09483	hsa_circRNA_062898	DOWN
hsa_circRNA_405217	1.94178	7.02174	3.59007	0.00554081	0.047644	-2.09552	hsa_circRNA_405217	UP
hsa_circRNA_025988	2.81725	6.66647	3.59005	0.00554092	0.047644	-2.09553	hsa_circRNA_025988	UP
hsa_circRNA_101633	1.70491	10.1965	3.58997	0.00554164	0.047644	-2.09566	hsa_circRNA_101633	UP
hsa_circRNA_405011	-2.05389	6.81726	-3.58925	0.00554799	0.0476623	-2.09678	hsa_circRNA_405011	DOWN
hsa_circRNA_100643	1.21555	5.80988	3.58878	0.00555216	0.0476623	-2.09752	hsa_circRNA_100643	UP
hsa_circRNA_403351	1.6516	7.79169	3.58814	0.00555784	0.0476623	-2.09851	hsa_circRNA_403351	UP
hsa_circRNA_001814	2.21668	8.48977	3.58786	0.00556028	0.0476623	-2.09894	hsa_circRNA_001814	UP
hsa_circRNA_101871	-1.08479	6.61326	-3.58768	0.00556193	0.0476623	-2.09923	hsa_circRNA_101871	DOWN
hsa_circRNA_102552	-1.49155	8.20476	-3.58733	0.00556503	0.0476623	-2.09978	hsa_circRNA_102552	DOWN
hsa_circRNA_024008	1.05109	5.47841	3.5855	0.00558124	0.0477707	-2.10262	hsa_circRNA_024008	UP
hsa_circRNA_404041	1.41185	9.31495	3.58484	0.00558713	0.047772	-2.10365	hsa_circRNA_404041	UP
hsa_circRNA_103683	1.47377	8.71275	3.58452	0.00558998	0.047772	-2.10415	hsa_circRNA_103683	UP
hsa_circRNA_100548	1.30579	9.95064	3.58395	0.00559505	0.047772	-2.10504	hsa_circRNA_100548	UP
hsa_circRNA_016199	-1.24961	7.62574	-3.58389	0.0055956	0.047772	-2.10513	hsa_circRNA_016199	DOWN
hsa_circRNA_404738	1.71126	7.28885	3.583	0.00560349	0.047783	-2.10651	hsa_circRNA_404738	UP
hsa_circRNA_104832	1.24315	5.93543	3.58291	0.00560436	0.047783	-2.10666	hsa_circRNA_104832	UP
hsa_circRNA_102663	1.14501	8.3647	3.58247	0.00560827	0.047783	-2.10735	hsa_circRNA_102663	UP
hsa_circRNA_104487	1.20207	6.93052	3.58216	0.00561108	0.047783	-2.10784	hsa_circRNA_104487	UP
hsa_circRNA_101073	1.59469	8.38382	3.58135	0.00561829	0.0478141	-2.10909	hsa_circRNA_101073	UP
hsa_circRNA_021526	2.13712	7.71753	3.58079	0.0056233	0.0478265	-2.10996	hsa_circRNA_021526	UP
hsa_circRNA_405043	0.96931	7.40849	3.57869	0.00564219	0.0479407	-2.11324	hsa_circRNA_405043	UP
hsa_circRNA_004428	0.871329	6.47015	3.57834	0.00564534	0.0479407	-2.11379	hsa_circRNA_004428	UP
hsa_circRNA_000394	1.94434	7.9684	3.5781	0.00564742	0.0479407	-2.11415	hsa_circRNA_000394	UP
hsa_circRNA_401389	1.38306	6.97925	3.57706	0.00565683	0.0479612	-2.11577	hsa_circRNA_401389	UP
hsa_circRNA_090237	1.80404	6.3377	3.57705	0.00565696	0.0479612	-2.1158	hsa_circRNA_090237	UP
hsa_circRNA_005192	2.47501	8.99379	3.57609	0.0056656	0.0480041	-2.11729	hsa_circRNA_005192	UP
hsa_circRNA_101377	0.964469	5.55706	3.57529	0.00567278	0.0480076	-2.11853	hsa_circRNA_101377	UP
hsa_circRNA_400061	4.22294	10.7976	3.57525	0.00567314	0.0480076	-2.11859	hsa_circRNA_400061	UP
hsa_circRNA_407051	-1.53185	8.44225	-3.57375	0.00568679	0.0480929	-2.12094	hsa_circRNA_407051	DOWN
hsa_circRNA_404961	-1.73356	7.85789	-3.57171	0.00570533	0.048202	-2.12412	hsa_circRNA_404961	DOWN
hsa_circRNA_101285	1.02757	6.60016	3.57085	0.00571307	0.048202	-2.12545	hsa_circRNA_101285	UP
hsa_circRNA_047463	4.5403	10.4619	3.57059	0.00571551	0.048202	-2.12586	hsa_circRNA_047463	UP
hsa_circRNA_001791	1.10886	6.14772	3.57056	0.00571578	0.048202	-2.12591	hsa_circRNA_001791	UP
hsa_circRNA_102937	2.20035	7.20393	3.57019	0.00571911	0.048202	-2.12648	hsa_circRNA_102937	UP
hsa_circRNA_103227	1.23295	6.6201	3.5697	0.00572361	0.048202	-2.12725	hsa_circRNA_103227	UP
hsa_circRNA_001309	0.92322	6.20424	3.56957	0.00572477	0.048202	-2.12745	hsa_circRNA_001309	UP
hsa_circRNA_003632	1.96374	11.5404	3.56748	0.00574395	0.0483092	-2.13072	hsa_circRNA_003632	UP
hsa_circRNA_000134	-1.3296	6.32614	-3.5674	0.00574468	0.0483092	-2.13084	hsa_circRNA_000134	DOWN
hsa_circRNA_000202	-1.15487	7.38132	-3.56634	0.00575439	0.0483606	-2.13249	hsa_circRNA_000202	DOWN
hsa_circRNA_101446	0.962829	9.87222	3.56482	0.00576829	0.0484203	-2.13485	hsa_circRNA_101446	UP
hsa_circRNA_102151	-2.10137	9.6629	-3.56478	0.0057687	0.0484203	-2.13492	hsa_circRNA_102151	DOWN
hsa_circRNA_073492	2.60133	7.40151	3.56125	0.00580129	0.0486484	-2.14043	hsa_circRNA_073492	UP
hsa_circRNA_405327	1.52011	7.89965	3.56105	0.0058031	0.0486484	-2.14073	hsa_circRNA_405327	UP
hsa_circRNA_006333	-1.39484	6.79555	-3.56004	0.00581251	0.0486969	-2.14231	hsa_circRNA_006333	DOWN
hsa_circRNA_405812	1.38889	5.93847	3.55964	0.0058162	0.0486976	-2.14294	hsa_circRNA_405812	UP
hsa_circRNA_406090	-1.21066	6.81749	-3.55912	0.00582108	0.0487081	-2.14375	hsa_circRNA_406090	DOWN
hsa_circRNA_404184	-1.30087	7.90745	-3.55778	0.0058335	0.0487701	-2.14584	hsa_circRNA_404184	DOWN
hsa_circRNA_405218	2.01158	7.87111	3.55754	0.00583574	0.0487701	-2.14621	hsa_circRNA_405218	UP
hsa_circRNA_102056	1.35356	9.53142	3.55531	0.00585651	0.0488955	-2.14969	hsa_circRNA_102056	UP
hsa_circRNA_100915	1.08978	11.4883	3.55515	0.00585801	0.0488955	-2.14994	hsa_circRNA_100915	UP
hsa_circRNA_404733	1.54112	7.5979	3.55358	0.00587276	0.0489504	-2.1524	hsa_circRNA_404733	UP
hsa_circRNA_008925	1.8822	7.98829	3.55358	0.00587278	0.0489504	-2.1524	hsa_circRNA_008925	UP
hsa_circRNA_400629	-1.34033	9.50263	-3.55329	0.0058755	0.0489504	-2.15285	hsa_circRNA_400629	DOWN
hsa_circRNA_084900	-1.28675	9.69262	-3.55194	0.00588819	0.0489592	-2.15496	hsa_circRNA_084900	DOWN
hsa_circRNA_002368	-2.64812	10.2476	-3.55191	0.00588838	0.0489592	-2.15499	hsa_circRNA_002368	DOWN
hsa_circRNA_402092	1.40505	6.59247	3.55044	0.00590223	0.0489592	-2.15729	hsa_circRNA_402092	UP
hsa_circRNA_400936	-0.9969	6.05172	-3.55041	0.00590252	0.0489592	-2.15734	hsa_circRNA_400936	DOWN
hsa_circRNA_063739	-1.1609	7.30747	-3.55028	0.00590376	0.0489592	-2.15754	hsa_circRNA_063739	DOWN
hsa_circRNA_100287	1.44835	5.7958	3.54992	0.00590721	0.0489592	-2.15811	hsa_circRNA_100287	UP
hsa_circRNA_103551	-1.83031	11.7761	-3.54989	0.00590745	0.0489592	-2.15815	hsa_circRNA_103551	DOWN
hsa_circRNA_102173	-1.32274	8.16631	-3.54953	0.00591088	0.0489592	-2.15872	hsa_circRNA_102173	DOWN
hsa_circRNA_001177	-2.38127	13.593	-3.54942	0.0059119	0.0489592	-2.15889	hsa_circRNA_001177	DOWN
hsa_circRNA_000162	1.8724	5.72586	3.54828	0.00592264	0.0489592	-2.16066	hsa_circRNA_000162	UP
hsa_circRNA_005566	-1.24768	8.49768	-3.54793	0.005926	0.0489592	-2.16122	hsa_circRNA_005566	DOWN
hsa_circRNA_008062	1.78867	6.22317	3.54788	0.00592641	0.0489592	-2.16128	hsa_circRNA_008062	UP
hsa_circRNA_404834	1.21006	6.88668	3.5474	0.00593099	0.0489592	-2.16204	hsa_circRNA_404834	UP
hsa_circRNA_100682	1.62657	7.75272	3.54728	0.00593212	0.0489592	-2.16223	hsa_circRNA_100682	UP
hsa_circRNA_102429	-1.11634	8.23264	-3.54697	0.00593507	0.0489592	-2.16271	hsa_circRNA_102429	DOWN
hsa_circRNA_404639	1.01958	5.75346	3.54695	0.0059353	0.0489592	-2.16275	hsa_circRNA_404639	UP
hsa_circRNA_100916	0.973568	11.645	3.54662	0.00593841	0.0489592	-2.16326	hsa_circRNA_100916	UP
hsa_circRNA_103394	2.13238	7.9288	3.54615	0.00594284	0.0489656	-2.16399	hsa_circRNA_103394	UP
hsa_circRNA_401357	-1.57404	8.06783	-3.54567	0.00594744	0.0489736	-2.16475	hsa_circRNA_401357	DOWN
hsa_circRNA_100758	0.981832	5.84868	3.54464	0.00595725	0.0490243	-2.16636	hsa_circRNA_100758	UP
hsa_circRNA_076057	-1.33966	8.92997	-3.54371	0.00596607	0.0490423	-2.1678	hsa_circRNA_076057	DOWN
hsa_circRNA_085287	-2.95658	10.6543	-3.54364	0.00596672	0.0490423	-2.16791	hsa_circRNA_085287	DOWN
hsa_circRNA_089074	1.07689	5.51788	3.54187	0.00598359	0.0491279	-2.17067	hsa_circRNA_089074	UP
hsa_circRNA_000587	0.85076	6.52227	3.54178	0.00598444	0.0491279	-2.17081	hsa_circRNA_000587	UP
hsa_circRNA_038054	-1.23765	8.99737	-3.54026	0.00599909	0.0492181	-2.1732	hsa_circRNA_038054	DOWN
hsa_circRNA_062032	-1.73121	7.73668	-3.53904	0.00601078	0.0492668	-2.1751	hsa_circRNA_062032	DOWN
hsa_circRNA_000413	1.32709	7.62375	3.53873	0.00601378	0.0492668	-2.17559	hsa_circRNA_000413	UP
hsa_circRNA_008036	1.10096	8.02709	3.53849	0.006016	0.0492668	-2.17595	hsa_circRNA_008036	UP
hsa_circRNA_102087	-1.69612	7.1324	-3.53634	0.00603676	0.0494067	-2.17931	hsa_circRNA_102087	DOWN
hsa_circRNA_400924	1.02545	6.45774	3.53581	0.00604185	0.0494183	-2.18014	hsa_circRNA_400924	UP
hsa_circRNA_004885	-1.24213	7.46978	-3.53497	0.00604999	0.0494548	-2.18145	hsa_circRNA_004885	DOWN
hsa_circRNA_101745	1.27382	7.93802	3.53425	0.00605692	0.0494814	-2.18257	hsa_circRNA_101745	UP
hsa_circRNA_406815	1.53799	5.98004	3.53279	0.00607108	0.0494925	-2.18486	hsa_circRNA_406815	UP
hsa_circRNA_007448	1.20438	9.93396	3.53277	0.0060713	0.0494925	-2.18489	hsa_circRNA_007448	UP
hsa_circRNA_101958	-2.13369	9.78367	-3.53263	0.00607265	0.0494925	-2.18511	hsa_circRNA_101958	DOWN
hsa_circRNA_102861	2.69455	9.06347	3.53251	0.00607381	0.0494925	-2.18529	hsa_circRNA_102861	UP
hsa_circRNA_008913	-1.78626	8.92639	-3.53222	0.00607667	0.0494925	-2.18575	hsa_circRNA_008913	DOWN
hsa_circRNA_100913	1.2857	11.0213	3.52927	0.00610539	0.0496963	-2.19036	hsa_circRNA_100913	UP
hsa_circRNA_404908	1.67603	7.12197	3.52802	0.00611756	0.0497653	-2.19231	hsa_circRNA_404908	UP
hsa_circRNA_048584	-1.33838	7.35495	-3.52746	0.00612311	0.0497803	-2.19319	hsa_circRNA_048584	DOWN
hsa_circRNA_400062	-1.75325	7.72848	-3.52697	0.00612786	0.0497889	-2.19395	hsa_circRNA_400062	DOWN
hsa_circRNA_405283	-1.53085	8.40812	-3.52651	0.00613242	0.0497959	-2.19468	hsa_circRNA_405283	DOWN
hsa_circRNA_405228	1.81237	9.88682	3.52506	0.00614668	0.0498621	-2.19695	hsa_circRNA_405228	UP
hsa_circRNA_404987	2.29676	7.68989	3.52492	0.00614799	0.0498621	-2.19716	hsa_circRNA_404987	UP
hsa_circRNA_100123	-0.958507	7.12854	-3.52451	0.00615202	0.0498647	-2.1978	hsa_circRNA_100123	DOWN
hsa_circRNA_100108	-1.37928	9.94354	-3.52314	0.0061656	0.0499345	-2.19995	hsa_circRNA_100108	DOWN
hsa_circRNA_404218	-1.91604	8.09325	-3.52289	0.00616806	0.0499345	-2.20034	hsa_circRNA_404218	DOWN
hsa_circRNA_402760	-1.43417	8.05812	-3.51844	0.00621211	0.0502337	-2.2073	hsa_circRNA_402760	DOWN
hsa_circRNA_015808	1.2718	7.74483	3.5184	0.00621247	0.0502337	-2.20735	hsa_circRNA_015808	UP
hsa_circRNA_001012	-1.44124	10.013	-3.51797	0.00621677	0.0502382	-2.20803	hsa_circRNA_001012	DOWN
hsa_circRNA_404337	1.36259	8.4796	3.51702	0.00622624	0.0502674	-2.20952	hsa_circRNA_404337	UP
hsa_circRNA_053882	-1.58612	7.44461	-3.51686	0.00622785	0.0502674	-2.20977	hsa_circRNA_053882	DOWN
hsa_circRNA_101276	-2.72691	8.69121	-3.51561	0.00624035	0.0503381	-2.21173	hsa_circRNA_101276	DOWN
hsa_circRNA_023013	1.03165	5.33604	3.51409	0.00625556	0.0504305	-2.21411	hsa_circRNA_023013	UP
hsa_circRNA_102812	1.36958	7.20131	3.51322	0.00626427	0.0504705	-2.21546	hsa_circRNA_102812	UP
hsa_circRNA_405890	0.863841	6.6228	3.5128	0.00626848	0.0504742	-2.21612	hsa_circRNA_405890	UP
hsa_circRNA_019608	1.97051	11.0707	3.51191	0.00627735	0.0505154	-2.2175	hsa_circRNA_019608	UP
hsa_circRNA_061376	-1.16974	7.62765	-3.50997	0.00629696	0.0506429	-2.22055	hsa_circRNA_061376	DOWN
hsa_circRNA_406447	4.09421	10.8015	3.50916	0.00630512	0.0506613	-2.22182	hsa_circRNA_406447	UP
hsa_circRNA_067327	-1.45096	10.6524	-3.50899	0.00630677	0.0506613	-2.22207	hsa_circRNA_067327	DOWN
hsa_circRNA_400470	-1.19344	6.04465	-3.50855	0.00631126	0.050667	-2.22277	hsa_circRNA_400470	DOWN
hsa_circRNA_077122	2.62137	7.33899	3.5074	0.0063229	0.0507302	-2.22457	hsa_circRNA_077122	UP
hsa_circRNA_006402	1.19884	5.94069	3.50676	0.0063294	0.0507422	-2.22557	hsa_circRNA_006402	UP
hsa_circRNA_100833	1.65647	8.08069	3.50616	0.00633543	0.0507422	-2.2265	hsa_circRNA_100833	UP
hsa_circRNA_012889	1.73146	6.67492	3.50614	0.00633571	0.0507422	-2.22654	hsa_circRNA_012889	UP
hsa_circRNA_404900	2.38945	7.4478	3.50537	0.00634355	0.0507542	-2.22775	hsa_circRNA_404900	UP
hsa_circRNA_406384	1.60353	6.84624	3.50525	0.00634474	0.0507542	-2.22794	hsa_circRNA_406384	UP
hsa_circRNA_065926	-1.11064	6.59103	-3.50486	0.00634873	0.0507559	-2.22855	hsa_circRNA_065926	DOWN
hsa_circRNA_101049	1.25546	9.03439	3.5034	0.00636359	0.0508344	-2.23084	hsa_circRNA_101049	UP
hsa_circRNA_046689	2.82606	9.50498	3.50315	0.0063661	0.0508344	-2.23122	hsa_circRNA_046689	UP
hsa_circRNA_103211	-1.08617	7.26998	-3.50243	0.00637342	0.0508626	-2.23234	hsa_circRNA_103211	DOWN
hsa_circRNA_406027	1.72802	7.65091	3.50195	0.00637835	0.0508695	-2.2331	hsa_circRNA_406027	UP
hsa_circRNA_100947	3.52358	7.30212	3.50161	0.00638185	0.0508695	-2.23363	hsa_circRNA_100947	UP
hsa_circRNA_406991	1.74267	7.46938	3.50096	0.00638851	0.0508879	-2.23465	hsa_circRNA_406991	UP
hsa_circRNA_002701	2.34363	9.23559	3.50065	0.00639171	0.0508879	-2.23514	hsa_circRNA_002701	UP
hsa_circRNA_401951	1.16538	6.30624	3.49855	0.00641325	0.0510187	-2.23843	hsa_circRNA_401951	UP
hsa_circRNA_407227	2.50581	7.3286	3.49831	0.00641572	0.0510187	-2.23881	hsa_circRNA_407227	UP
hsa_circRNA_101359	1.71938	7.60729	3.49775	0.00642147	0.0510342	-2.23968	hsa_circRNA_101359	UP
hsa_circRNA_074306	-1.20276	9.16061	-3.49591	0.00644043	0.0511161	-2.24256	hsa_circRNA_074306	DOWN
hsa_circRNA_405649	-1.82762	8.7566	-3.49581	0.00644148	0.0511161	-2.24272	hsa_circRNA_405649	DOWN
hsa_circRNA_406769	0.886088	8.01229	3.49522	0.00644759	0.0511161	-2.24365	hsa_circRNA_406769	UP
hsa_circRNA_006173	-1.40415	8.57721	-3.49512	0.00644862	0.0511161	-2.2438	hsa_circRNA_006173	DOWN
hsa_circRNA_001484	2.93947	10.6158	3.49491	0.00645077	0.0511161	-2.24413	hsa_circRNA_001484	UP
hsa_circRNA_092432	-1.30814	7.79188	-3.49398	0.00646036	0.0511405	-2.24558	hsa_circRNA_092432	DOWN
hsa_circRNA_101323	-1.44968	7.66605	-3.49388	0.00646146	0.0511405	-2.24575	hsa_circRNA_101323	DOWN
hsa_circRNA_406566	1.37708	7.30581	3.49308	0.00646969	0.0511594	-2.24699	hsa_circRNA_406566	UP
hsa_circRNA_102349	1.28067	6.32957	3.49291	0.00647144	0.0511594	-2.24725	hsa_circRNA_102349	UP
hsa_circRNA_092485	1.10944	6.96853	3.49185	0.00648252	0.0512168	-2.24892	hsa_circRNA_092485	UP
hsa_circRNA_008721	-1.3277	7.02181	-3.4902	0.0064997	0.0512954	-2.25151	hsa_circRNA_008721	DOWN
hsa_circRNA_405152	1.4706	7.32194	3.48988	0.00650295	0.0512954	-2.252	hsa_circRNA_405152	UP
hsa_circRNA_104218	1.25271	8.045	3.48979	0.0065039	0.0512954	-2.25214	hsa_circRNA_104218	UP
hsa_circRNA_100819	1.22698	6.88644	3.48872	0.0065151	0.0513536	-2.25382	hsa_circRNA_100819	UP
hsa_circRNA_005361	-1.17813	8.15911	-3.48696	0.00653348	0.051451	-2.25657	hsa_circRNA_005361	DOWN
hsa_circRNA_002904	-4.06445	8.43542	-3.48681	0.00653509	0.051451	-2.25682	hsa_circRNA_002904	DOWN
hsa_circRNA_041939	-1.35957	8.45077	-3.48571	0.00654664	0.0515109	-2.25854	hsa_circRNA_041939	DOWN
hsa_circRNA_402268	1.43909	6.07846	3.48467	0.00655755	0.0515109	-2.26017	hsa_circRNA_402268	UP
hsa_circRNA_404845	1.03244	5.56504	3.48435	0.00656092	0.0515109	-2.26067	hsa_circRNA_404845	UP
hsa_circRNA_100412	-1.22271	8.46514	-3.48426	0.0065619	0.0515109	-2.26081	hsa_circRNA_100412	DOWN
hsa_circRNA_403791	-0.979949	6.94017	-3.48374	0.00656741	0.0515109	-2.26163	hsa_circRNA_403791	DOWN
hsa_circRNA_101695	-1.05204	7.00576	-3.48364	0.00656845	0.0515109	-2.26179	hsa_circRNA_101695	DOWN
hsa_circRNA_023691	-1.08049	6.90475	-3.48341	0.00657084	0.0515109	-2.26214	hsa_circRNA_023691	DOWN
hsa_circRNA_404984	-1.31299	9.33946	-3.48279	0.00657734	0.0515109	-2.26311	hsa_circRNA_404984	DOWN
hsa_circRNA_104040	-1.32723	8.61134	-3.48267	0.00657866	0.0515109	-2.26331	hsa_circRNA_104040	DOWN
hsa_circRNA_402016	-1.17759	7.14199	-3.48245	0.00658099	0.0515109	-2.26365	hsa_circRNA_402016	DOWN
hsa_circRNA_042965	1.62844	9.85092	3.48097	0.00659659	0.0516029	-2.26596	hsa_circRNA_042965	UP
hsa_circRNA_101655	2.24802	8.91284	3.48054	0.00660119	0.051609	-2.26665	hsa_circRNA_101655	UP
hsa_circRNA_402318	-1.27744	7.53176	-3.47999	0.00660698	0.0516242	-2.2675	hsa_circRNA_402318	DOWN
hsa_circRNA_406676	-1.64633	7.88113	-3.47833	0.00662465	0.0516944	-2.27011	hsa_circRNA_406676	DOWN
hsa_circRNA_405796	-1.15745	8.68052	-3.4781	0.0066271	0.0516944	-2.27047	hsa_circRNA_405796	DOWN
hsa_circRNA_061273	-1.40588	5.9395	-3.47763	0.00663212	0.0516944	-2.27121	hsa_circRNA_061273	DOWN
hsa_circRNA_404707	-0.999674	5.59976	-3.4776	0.00663244	0.0516944	-2.27126	hsa_circRNA_404707	DOWN
hsa_circRNA_102633	1.58901	8.47871	3.47734	0.00663517	0.0516944	-2.27166	hsa_circRNA_102633	UP
hsa_circRNA_079508	1.60098	7.79646	3.47679	0.00664102	0.0516956	-2.27252	hsa_circRNA_079508	UP
hsa_circRNA_406283	-3.96208	8.59927	-3.47594	0.00665006	0.0516956	-2.27385	hsa_circRNA_406283	DOWN
hsa_circRNA_403111	1.34976	6.48643	3.47592	0.00665027	0.0516956	-2.27388	hsa_circRNA_403111	UP
hsa_circRNA_103345	-1.50032	8.43359	-3.47535	0.00665642	0.0516956	-2.27478	hsa_circRNA_103345	DOWN
hsa_circRNA_004300	-1.4928	8.40545	-3.47522	0.00665782	0.0516956	-2.27499	hsa_circRNA_004300	DOWN
hsa_circRNA_405293	1.55744	7.54802	3.47516	0.00665838	0.0516956	-2.27507	hsa_circRNA_405293	UP
hsa_circRNA_006759	-1.70256	11.6805	-3.47446	0.00666594	0.0517245	-2.27618	hsa_circRNA_006759	DOWN
hsa_circRNA_100822	-2.15457	9.38424	-3.47328	0.00667853	0.0517895	-2.27802	hsa_circRNA_100822	DOWN
hsa_circRNA_070635	1.44028	8.80826	3.4726	0.00668583	0.0517895	-2.27909	hsa_circRNA_070635	UP
hsa_circRNA_016263	1.11532	6.75363	3.4726	0.00668587	0.0517895	-2.2791	hsa_circRNA_016263	UP
hsa_circRNA_404479	1.47512	6.24435	3.47214	0.00669084	0.0517982	-2.27982	hsa_circRNA_404479	UP
hsa_circRNA_406493	1.32559	8.54965	3.47115	0.00670143	0.0518054	-2.28137	hsa_circRNA_406493	UP
hsa_circRNA_102578	-1.16834	7.6963	-3.47109	0.00670206	0.0518054	-2.28146	hsa_circRNA_102578	DOWN
hsa_circRNA_400037	-1.75673	12.9999	-3.47097	0.00670332	0.0518054	-2.28164	hsa_circRNA_400037	DOWN
hsa_circRNA_000481	-2.01226	14.4128	-3.46904	0.00672417	0.0518483	-2.28467	hsa_circRNA_000481	DOWN
hsa_circRNA_103691	2.03804	12.6044	3.46879	0.00672691	0.0518483	-2.28507	hsa_circRNA_103691	UP
hsa_circRNA_100726	-1.38558	7.48804	-3.46837	0.00673139	0.0518483	-2.28572	hsa_circRNA_100726	DOWN
hsa_circRNA_404525	1.46321	6.25195	3.46837	0.00673146	0.0518483	-2.28573	hsa_circRNA_404525	UP
hsa_circRNA_011032	-1.17263	7.71465	-3.46825	0.00673275	0.0518483	-2.28592	hsa_circRNA_011032	DOWN
hsa_circRNA_407100	-1.28846	8.66933	-3.46788	0.00673675	0.0518483	-2.2865	hsa_circRNA_407100	DOWN
hsa_circRNA_057463	1.95792	7.24818	3.46771	0.00673857	0.0518483	-2.28676	hsa_circRNA_057463	UP
hsa_circRNA_104282	-1.37507	7.55299	-3.46749	0.0067409	0.0518483	-2.2871	hsa_circRNA_104282	DOWN
hsa_circRNA_404565	-1.35076	9.8208	-3.46725	0.00674356	0.0518483	-2.28749	hsa_circRNA_404565	DOWN
hsa_circRNA_405740	-1.30557	5.75818	-3.46519	0.00676589	0.0519903	-2.29072	hsa_circRNA_405740	DOWN
hsa_circRNA_100104	-1.53107	7.04908	-3.46342	0.00678512	0.0520958	-2.29349	hsa_circRNA_100104	DOWN
hsa_circRNA_066801	1.67587	7.06516	3.46322	0.00678736	0.0520958	-2.29381	hsa_circRNA_066801	UP
hsa_circRNA_092587	-1.28975	6.06315	-3.46061	0.00681587	0.0522402	-2.2979	hsa_circRNA_092587	DOWN
hsa_circRNA_001133	1.20348	6.06683	3.46059	0.00681611	0.0522402	-2.29794	hsa_circRNA_001133	UP
hsa_circRNA_028215	1.54814	7.89188	3.46043	0.00681782	0.0522402	-2.29818	hsa_circRNA_028215	UP
hsa_circRNA_103460	0.843971	5.56102	3.45749	0.00685018	0.0524582	-2.30281	hsa_circRNA_103460	UP
hsa_circRNA_092570	-1.45256	7.83332	-3.45669	0.00685896	0.0524956	-2.30406	hsa_circRNA_092570	DOWN
hsa_circRNA_405650	1.58318	7.20001	3.45412	0.0068874	0.0526833	-2.3081	hsa_circRNA_405650	UP
hsa_circRNA_101315	-1.44638	10.2264	-3.45289	0.00690098	0.0527572	-2.31002	hsa_circRNA_101315	DOWN
hsa_circRNA_406545	0.959091	8.47473	3.45234	0.00690704	0.0527736	-2.31088	hsa_circRNA_406545	UP
hsa_circRNA_102234	-1.61669	7.03573	-3.45194	0.00691158	0.0527783	-2.31152	hsa_circRNA_102234	DOWN
hsa_circRNA_401363	2.40007	7.06916	3.45132	0.00691849	0.052801	-2.3125	hsa_circRNA_401363	UP
hsa_circRNA_404566	-1.24365	6.69954	-3.45071	0.0069252	0.0528223	-2.31344	hsa_circRNA_404566	DOWN
hsa_circRNA_101079	1.93576	6.99252	3.44963	0.00693724	0.0528842	-2.31514	hsa_circRNA_101079	UP
hsa_circRNA_006565	1.22974	6.72662	3.4487	0.00694766	0.0529336	-2.3166	hsa_circRNA_006565	UP
hsa_circRNA_100714	-1.24678	8.69129	-3.44825	0.00695267	0.0529418	-2.31731	hsa_circRNA_100714	DOWN
hsa_circRNA_043829	1.27081	6.03599	3.44704	0.00696618	0.0529889	-2.3192	hsa_circRNA_043829	UP
hsa_circRNA_100832	1.31686	7.91926	3.44699	0.00696673	0.0529889	-2.31928	hsa_circRNA_100832	UP
hsa_circRNA_400014	-1.78493	8.90205	-3.44659	0.00697131	0.0529938	-2.31992	hsa_circRNA_400014	DOWN
hsa_circRNA_004317	1.91954	6.53326	3.44616	0.0069761	0.0530002	-2.32059	hsa_circRNA_004317	UP
hsa_circRNA_036633	1.65345	6.41961	3.44455	0.00699423	0.053108	-2.32313	hsa_circRNA_036633	UP
hsa_circRNA_043585	-1.34652	5.45314	-3.44383	0.00700224	0.0531389	-2.32425	hsa_circRNA_043585	DOWN
hsa_circRNA_032682	1.34273	7.92783	3.44337	0.0070075	0.0531488	-2.32498	hsa_circRNA_032682	UP
hsa_circRNA_101602	1.09085	9.74253	3.44281	0.00701379	0.0531665	-2.32585	hsa_circRNA_101602	UP
hsa_circRNA_401884	-2.61432	10.0976	-3.44144	0.00702926	0.0531734	-2.328	hsa_circRNA_401884	DOWN
hsa_circRNA_000807	1.44305	10.0128	3.44108	0.00703334	0.0531734	-2.32857	hsa_circRNA_000807	UP
hsa_circRNA_102557	1.5974	8.53821	3.44079	0.00703667	0.0531734	-2.32903	hsa_circRNA_102557	UP
hsa_circRNA_101165	-1.74989	7.66077	-3.44021	0.00704319	0.0531734	-2.32994	hsa_circRNA_101165	DOWN
hsa_circRNA_101814	3.202	10.6383	3.44004	0.00704518	0.0531734	-2.33021	hsa_circRNA_101814	UP
hsa_circRNA_000708	1.23229	6.73339	3.43995	0.00704612	0.0531734	-2.33034	hsa_circRNA_000708	UP
hsa_circRNA_000298	-1.35069	13.2738	-3.43966	0.00704941	0.0531734	-2.3308	hsa_circRNA_000298	DOWN
hsa_circRNA_103079	1.42155	8.58849	3.43965	0.00704957	0.0531734	-2.33082	hsa_circRNA_103079	UP
hsa_circRNA_406455	-1.60106	8.89486	-3.43959	0.00705027	0.0531734	-2.33092	hsa_circRNA_406455	DOWN
hsa_circRNA_074270	1.94059	7.69994	3.43893	0.00705774	0.0531993	-2.33195	hsa_circRNA_074270	UP
hsa_circRNA_100925	2.34988	10.657	3.4382	0.00706607	0.0531993	-2.3331	hsa_circRNA_100925	UP
hsa_circRNA_101634	-0.866757	5.29069	-3.43751	0.00707385	0.0531993	-2.33418	hsa_circRNA_101634	DOWN
hsa_circRNA_104449	1.86274	7.37573	3.4375	0.00707397	0.0531993	-2.3342	hsa_circRNA_104449	UP
hsa_circRNA_023110	-2.00424	7.07698	-3.43667	0.00708343	0.0531993	-2.3355	hsa_circRNA_023110	DOWN
hsa_circRNA_016346	-1.81905	6.62617	-3.43654	0.00708495	0.0531993	-2.33571	hsa_circRNA_016346	DOWN
hsa_circRNA_051427	-1.59723	9.45768	-3.43591	0.00709213	0.0531993	-2.3367	hsa_circRNA_051427	DOWN
hsa_circRNA_104121	-3.83446	10.0377	-3.4356	0.00709561	0.0531993	-2.33718	hsa_circRNA_104121	DOWN
hsa_circRNA_100147	-1.25022	7.4752	-3.43529	0.00709916	0.0531993	-2.33767	hsa_circRNA_100147	DOWN
hsa_circRNA_407123	-1.07684	8.48268	-3.43519	0.00710034	0.0531993	-2.33783	hsa_circRNA_407123	DOWN
hsa_circRNA_102514	1.0207	6.76423	3.43516	0.00710067	0.0531993	-2.33787	hsa_circRNA_102514	UP
hsa_circRNA_082680	3.15788	12.2166	3.43494	0.00710323	0.0531993	-2.33822	hsa_circRNA_082680	UP
hsa_circRNA_102287	1.41011	6.8734	3.43477	0.0071051	0.0531993	-2.33848	hsa_circRNA_102287	UP
hsa_circRNA_102707	0.859194	8.17539	3.43383	0.00711594	0.0532508	-2.33997	hsa_circRNA_102707	UP
hsa_circRNA_100827	-1.40877	6.82667	-3.43296	0.00712586	0.0532954	-2.34133	hsa_circRNA_100827	DOWN
hsa_circRNA_101675	1.75916	9.22939	3.43176	0.00713964	0.0533636	-2.34322	hsa_circRNA_101675	UP
hsa_circRNA_002082	2.31619	14.9607	3.43148	0.00714291	0.0533636	-2.34366	hsa_circRNA_002082	UP
hsa_circRNA_400889	1.70422	7.25221	3.43053	0.00715377	0.053411	-2.34515	hsa_circRNA_400889	UP
hsa_circRNA_006431	0.904371	5.62538	3.43012	0.00715852	0.053411	-2.34579	hsa_circRNA_006431	UP
hsa_circRNA_401844	1.44801	7.66295	3.42989	0.00716117	0.053411	-2.34616	hsa_circRNA_401844	UP
hsa_circRNA_021120	-1.13902	7.05411	-3.42937	0.00716725	0.0534268	-2.34698	hsa_circRNA_021120	DOWN
hsa_circRNA_406742	1.60409	6.41402	3.42831	0.00717938	0.0534341	-2.34864	hsa_circRNA_406742	UP
hsa_circRNA_402224	1.62036	7.57756	3.42808	0.00718211	0.0534341	-2.34901	hsa_circRNA_402224	UP
hsa_circRNA_100860	-1.6721	8.80423	-3.42799	0.0071831	0.0534341	-2.34914	hsa_circRNA_100860	DOWN
hsa_circRNA_101263	2.27397	7.08035	3.42791	0.00718412	0.0534341	-2.34928	hsa_circRNA_101263	UP
hsa_circRNA_003640	1.41771	6.80109	3.42711	0.00719334	0.0534384	-2.35053	hsa_circRNA_003640	UP
hsa_circRNA_001728	1.87328	6.76928	3.42707	0.00719379	0.0534384	-2.35059	hsa_circRNA_001728	UP
hsa_circRNA_101112	-1.1833	8.02416	-3.42683	0.00719662	0.0534384	-2.35098	hsa_circRNA_101112	DOWN
hsa_circRNA_092534	0.961866	9.56455	3.42596	0.00720664	0.0534833	-2.35233	hsa_circRNA_092534	UP
hsa_circRNA_103721	1.59676	7.06845	3.42464	0.00722202	0.053568	-2.35442	hsa_circRNA_103721	UP
hsa_circRNA_103817	2.01863	6.4382	3.42371	0.00723282	0.0536185	-2.35588	hsa_circRNA_103817	UP
hsa_circRNA_404578	2.01634	10.2822	3.42283	0.00724313	0.0536288	-2.35726	hsa_circRNA_404578	UP
hsa_circRNA_102953	1.23944	6.72703	3.42237	0.00724843	0.0536288	-2.35798	hsa_circRNA_102953	UP
hsa_circRNA_008584	-1.14936	10.303	-3.42225	0.00724986	0.0536288	-2.35817	hsa_circRNA_008584	DOWN
hsa_circRNA_049831	1.13667	7.58539	3.42223	0.00725015	0.0536288	-2.35821	hsa_circRNA_049831	UP
hsa_circRNA_002053	-1.34727	8.04036	-3.42081	0.00726669	0.053705	-2.36044	hsa_circRNA_002053	DOWN
hsa_circRNA_402350	-1.1229	6.48226	-3.42066	0.00726843	0.053705	-2.36067	hsa_circRNA_402350	DOWN
hsa_circRNA_101297	-0.982425	5.45124	-3.4198	0.00727853	0.0537361	-2.36203	hsa_circRNA_101297	DOWN
hsa_circRNA_100776	-1.45493	5.6397	-3.41962	0.00728064	0.0537361	-2.36231	hsa_circRNA_100776	DOWN
hsa_circRNA_101456	-2.64016	10.2181	-3.41777	0.00730236	0.0538361	-2.36521	hsa_circRNA_101456	DOWN
hsa_circRNA_005078	2.2395	9.47701	3.41768	0.00730341	0.0538361	-2.36536	hsa_circRNA_005078	UP
hsa_circRNA_100286	-1.5612	7.4862	-3.41745	0.00730619	0.0538361	-2.36573	hsa_circRNA_100286	DOWN
hsa_circRNA_101925	-1.91316	7.97303	-3.41659	0.00731631	0.0538812	-2.36708	hsa_circRNA_101925	DOWN
hsa_circRNA_406677	-1.41148	8.10425	-3.4162	0.00732094	0.0538858	-2.3677	hsa_circRNA_406677	DOWN
hsa_circRNA_104071	1.60442	8.445	3.41467	0.007339	0.0539772	-2.3701	hsa_circRNA_104071	UP
hsa_circRNA_403150	2.0753	10.8973	3.41412	0.00734551	0.0539772	-2.37097	hsa_circRNA_403150	UP
hsa_circRNA_101091	1.99735	8.56065	3.4139	0.00734814	0.0539772	-2.37131	hsa_circRNA_101091	UP
hsa_circRNA_008403	-1.73807	6.1226	-3.41379	0.0073494	0.0539772	-2.37148	hsa_circRNA_008403	DOWN
hsa_circRNA_403472	-2.78388	11.4806	-3.4131	0.00735753	0.0540074	-2.37256	hsa_circRNA_403472	DOWN
hsa_circRNA_001168	1.77019	8.95305	3.41276	0.00736164	0.0540081	-2.37311	hsa_circRNA_001168	UP
hsa_circRNA_104284	1.17796	6.82735	3.4102	0.00739202	0.0541795	-2.37713	hsa_circRNA_104284	UP
hsa_circRNA_005303	1.35378	7.86934	3.4094	0.00740157	0.0541795	-2.37839	hsa_circRNA_005303	UP
hsa_circRNA_067744	-1.64065	6.5093	-3.40937	0.007402	0.0541795	-2.37844	hsa_circRNA_067744	DOWN
hsa_circRNA_104201	-0.950711	5.9095	-3.40916	0.00740451	0.0541795	-2.37877	hsa_circRNA_104201	DOWN
hsa_circRNA_404524	-2.28326	11.5427	-3.40846	0.00741282	0.0541795	-2.37987	hsa_circRNA_404524	DOWN
hsa_circRNA_025249	-1.28615	9.95467	-3.40819	0.00741608	0.0541795	-2.3803	hsa_circRNA_025249	DOWN
hsa_circRNA_004310	-1.74929	8.71167	-3.40819	0.00741611	0.0541795	-2.3803	hsa_circRNA_004310	DOWN
hsa_circRNA_405160	1.78612	7.06112	3.408	0.00741827	0.0541795	-2.38059	hsa_circRNA_405160	UP
hsa_circRNA_102574	-1.15323	8.59407	-3.40766	0.00742238	0.0541795	-2.38113	hsa_circRNA_102574	DOWN
hsa_circRNA_400923	1.13984	5.86965	3.40742	0.00742527	0.0541795	-2.38151	hsa_circRNA_400923	UP
hsa_circRNA_100887	-1.25987	7.56645	-3.40679	0.00743281	0.0541864	-2.3825	hsa_circRNA_100887	DOWN
hsa_circRNA_102691	1.36814	7.28589	3.40667	0.00743427	0.0541864	-2.38269	hsa_circRNA_102691	UP
hsa_circRNA_001369	-1.03814	6.20695	-3.40622	0.00743961	0.054196	-2.38339	hsa_circRNA_001369	DOWN
hsa_circRNA_036766	1.36227	7.30101	3.40464	0.00745869	0.0543055	-2.38589	hsa_circRNA_036766	UP
hsa_circRNA_101902	-0.965337	7.05967	-3.4042	0.00746397	0.0543146	-2.38658	hsa_circRNA_101902	DOWN
hsa_circRNA_103055	0.918127	6.90917	3.40296	0.00747893	0.0543757	-2.38853	hsa_circRNA_103055	UP
hsa_circRNA_044650	1.42927	7.86601	3.40283	0.00748044	0.0543757	-2.38873	hsa_circRNA_044650	UP
hsa_circRNA_101835	2.95682	13.4779	3.40229	0.00748698	0.054376	-2.38958	hsa_circRNA_101835	UP
hsa_circRNA_007075	-1.84133	7.74004	-3.40216	0.00748857	0.054376	-2.38979	hsa_circRNA_007075	DOWN
hsa_circRNA_038288	2.47022	10.036	3.40132	0.00749867	0.05442	-2.39111	hsa_circRNA_038288	UP
hsa_circRNA_100231	2.40694	7.18605	3.40059	0.00750751	0.0544547	-2.39226	hsa_circRNA_100231	UP
hsa_circRNA_103989	1.60446	8.31583	3.40009	0.00751358	0.0544694	-2.39304	hsa_circRNA_103989	UP
hsa_circRNA_062400	-1.3142	7.09271	-3.39717	0.00754904	0.054672	-2.39764	hsa_circRNA_062400	DOWN
hsa_circRNA_103901	-1.38629	6.74022	-3.39712	0.00754966	0.054672	-2.39772	hsa_circRNA_103901	DOWN
hsa_circRNA_104187	1.60581	7.47729	3.39565	0.00756765	0.05477	-2.40004	hsa_circRNA_104187	UP
hsa_circRNA_405368	1.43934	7.66435	3.39535	0.00757133	0.05477	-2.40052	hsa_circRNA_405368	UP
hsa_circRNA_079049	-1.27616	7.51707	-3.39465	0.00757983	0.0548021	-2.40161	hsa_circRNA_079049	DOWN
hsa_circRNA_035861	-2.03742	7.61786	-3.39368	0.00759172	0.0548521	-2.40314	hsa_circRNA_035861	DOWN
hsa_circRNA_100169	-1.13418	6.19617	-3.39315	0.00759822	0.0548521	-2.40398	hsa_circRNA_100169	DOWN
hsa_circRNA_406281	-2.0766	8.92441	-3.39279	0.00760263	0.0548521	-2.40454	hsa_circRNA_406281	DOWN
hsa_circRNA_102991	-1.2702	10.7771	-3.39276	0.00760305	0.0548521	-2.4046	hsa_circRNA_102991	DOWN
hsa_circRNA_402934	2.10638	6.55234	3.39009	0.00763589	0.0550594	-2.4088	hsa_circRNA_402934	UP
hsa_circRNA_056539	1.28716	8.56645	3.38856	0.00765473	0.0551657	-2.41121	hsa_circRNA_056539	UP
hsa_circRNA_404788	2.39929	7.99494	3.38789	0.00766309	0.0551879	-2.41227	hsa_circRNA_404788	UP
hsa_circRNA_038479	1.45376	7.43829	3.38765	0.00766601	0.0551879	-2.41264	hsa_circRNA_038479	UP
hsa_circRNA_009618	2.56636	9.68406	3.38483	0.007701	0.0553468	-2.41709	hsa_circRNA_009618	UP
hsa_circRNA_102828	1.10922	8.32198	3.38414	0.0077096	0.0553468	-2.41818	hsa_circRNA_102828	UP
hsa_circRNA_011474	-1.92751	7.09883	-3.38376	0.00771436	0.0553468	-2.41878	hsa_circRNA_011474	DOWN
hsa_circRNA_102096	1.01664	7.63185	3.38318	0.0077216	0.0553468	-2.41969	hsa_circRNA_102096	UP
hsa_circRNA_403095	1.29004	6.26512	3.38309	0.00772267	0.0553468	-2.41983	hsa_circRNA_403095	UP
hsa_circRNA_045404	1.68761	6.77436	3.38303	0.00772338	0.0553468	-2.41992	hsa_circRNA_045404	UP
hsa_circRNA_024310	1.06119	5.96894	3.38212	0.00773476	0.0553468	-2.42135	hsa_circRNA_024310	UP
hsa_circRNA_101050	2.88772	10.2569	3.38173	0.00773971	0.0553468	-2.42198	hsa_circRNA_101050	UP
hsa_circRNA_074657	-1.18726	9.03269	-3.38159	0.00774141	0.0553468	-2.42219	hsa_circRNA_074657	DOWN
hsa_circRNA_037886	1.6865	9.3256	3.38139	0.0077439	0.0553468	-2.42251	hsa_circRNA_037886	UP
hsa_circRNA_028628	1.00469	6.94894	3.38129	0.00774517	0.0553468	-2.42267	hsa_circRNA_028628	UP
hsa_circRNA_009449	-1.56372	6.46997	-3.38124	0.00774575	0.0553468	-2.42274	hsa_circRNA_009449	DOWN
hsa_circRNA_006773	-3.02995	13.4987	-3.38116	0.00774685	0.0553468	-2.42288	hsa_circRNA_006773	DOWN
hsa_circRNA_404887	0.953742	6.03702	3.38093	0.00774965	0.0553468	-2.42323	hsa_circRNA_404887	UP
hsa_circRNA_405838	-1.93191	7.31595	-3.3808	0.00775126	0.0553468	-2.42343	hsa_circRNA_405838	DOWN
hsa_circRNA_101910	-1.03953	7.08299	-3.38059	0.0077539	0.0553468	-2.42377	hsa_circRNA_101910	DOWN
hsa_circRNA_100859	1.13464	6.52307	3.37941	0.0077687	0.055423	-2.42563	hsa_circRNA_100859	UP
hsa_circRNA_404488	-1.10939	7.00181	-3.37718	0.00779672	0.0555935	-2.42914	hsa_circRNA_404488	DOWN
hsa_circRNA_081648	-1.3228	10.5574	-3.37672	0.00780256	0.0556056	-2.42987	hsa_circRNA_081648	DOWN
hsa_circRNA_088390	1.15975	9.01519	3.37572	0.00781513	0.0556657	-2.43144	hsa_circRNA_088390	UP
hsa_circRNA_104257	1.44429	7.00419	3.37434	0.00783269	0.0557613	-2.43363	hsa_circRNA_104257	UP
hsa_circRNA_103956	1.66905	7.1817	3.37246	0.00785651	0.0558697	-2.43659	hsa_circRNA_103956	UP
hsa_circRNA_405983	-1.47508	7.67483	-3.37239	0.00785736	0.0558697	-2.4367	hsa_circRNA_405983	DOWN
hsa_circRNA_101841	-1.29505	9.7047	-3.37215	0.00786037	0.0558697	-2.43707	hsa_circRNA_101841	DOWN
hsa_circRNA_001298	-0.989825	6.48003	-3.37097	0.00787545	0.0559473	-2.43894	hsa_circRNA_001298	DOWN
hsa_circRNA_007760	0.896634	6.60649	3.3702	0.0078852	0.0559863	-2.44015	hsa_circRNA_007760	UP
hsa_circRNA_101183	0.890631	7.76695	3.36985	0.00788965	0.0559863	-2.4407	hsa_circRNA_101183	UP
hsa_circRNA_104084	-1.70489	7.69474	-3.36956	0.00789343	0.0559863	-2.44116	hsa_circRNA_104084	DOWN
hsa_circRNA_080166	0.935331	6.658	3.36869	0.00790447	0.0560193	-2.44253	hsa_circRNA_080166	UP
hsa_circRNA_102815	2.36967	8.45821	3.36844	0.00790765	0.0560193	-2.44292	hsa_circRNA_102815	UP
hsa_circRNA_006861	2.30766	7.30651	3.36822	0.00791056	0.0560193	-2.44328	hsa_circRNA_006861	UP
hsa_circRNA_401999	-1.23858	7.2014	-3.366	0.007939	0.0561487	-2.44678	hsa_circRNA_401999	DOWN
hsa_circRNA_400026	-0.953133	5.82487	-3.36589	0.00794041	0.0561487	-2.44695	hsa_circRNA_400026	DOWN
hsa_circRNA_101777	-1.36587	9.23052	-3.36573	0.00794244	0.0561487	-2.4472	hsa_circRNA_101777	DOWN
hsa_circRNA_021602	2.06036	6.73002	3.36549	0.00794553	0.0561487	-2.44758	hsa_circRNA_021602	UP
hsa_circRNA_084903	-1.27138	10.3746	-3.36441	0.00795933	0.0562145	-2.44927	hsa_circRNA_084903	DOWN
hsa_circRNA_011654	1.7845	6.91449	3.36406	0.00796387	0.0562145	-2.44983	hsa_circRNA_011654	UP
hsa_circRNA_001877	-1.73265	9.40369	-3.36379	0.00796737	0.0562145	-2.45026	hsa_circRNA_001877	DOWN
hsa_circRNA_001510	3.08226	8.23391	3.36298	0.00797777	0.0562583	-2.45153	hsa_circRNA_001510	UP
hsa_circRNA_023610	2.414	8.30249	3.36135	0.00799894	0.0563781	-2.45412	hsa_circRNA_023610	UP
hsa_circRNA_101491	-5.79517	12.5347	-3.36095	0.00800411	0.0563789	-2.45475	hsa_circRNA_101491	DOWN
hsa_circRNA_406398	-1.13326	5.97526	-3.36045	0.0080106	0.0563789	-2.45554	hsa_circRNA_406398	DOWN
hsa_circRNA_400036	-1.08902	5.60204	-3.36037	0.00801163	0.0563789	-2.45566	hsa_circRNA_400036	DOWN
hsa_circRNA_403173	2.3131	9.11758	3.35578	0.00807125	0.0567688	-2.46289	hsa_circRNA_403173	UP
hsa_circRNA_000962	-1.44132	5.90932	-3.35526	0.00807812	0.0567874	-2.46372	hsa_circRNA_000962	DOWN
hsa_circRNA_104367	1.14313	7.54584	3.35368	0.00809871	0.0568299	-2.46621	hsa_circRNA_104367	UP
hsa_circRNA_003145	-1.04525	6.54802	-3.35356	0.00810034	0.0568299	-2.4664	hsa_circRNA_003145	DOWN
hsa_circRNA_001007	1.96212	7.35245	3.35347	0.00810156	0.0568299	-2.46655	hsa_circRNA_001007	UP
hsa_circRNA_103188	-1.43136	11.2538	-3.35345	0.00810182	0.0568299	-2.46658	hsa_circRNA_103188	DOWN
hsa_circRNA_102073	-1.14195	9.90859	-3.35318	0.00810529	0.0568299	-2.467	hsa_circRNA_102073	DOWN
hsa_circRNA_100985	-1.16489	7.34337	-3.35254	0.00811374	0.0568595	-2.46801	hsa_circRNA_100985	DOWN
hsa_circRNA_102126	1.58653	8.453	3.35122	0.00813114	0.0569518	-2.4701	hsa_circRNA_102126	UP
hsa_circRNA_102435	1.28591	5.37534	3.35006	0.00814633	0.056973	-2.47192	hsa_circRNA_102435	UP
hsa_circRNA_104801	-1.03238	8.33996	-3.35003	0.0081468	0.056973	-2.47198	hsa_circRNA_104801	DOWN
hsa_circRNA_102854	1.7362	9.39298	3.35002	0.00814686	0.056973	-2.47199	hsa_circRNA_102854	UP
hsa_circRNA_004669	1.03216	8.17307	3.34964	0.00815196	0.056979	-2.4726	hsa_circRNA_004669	UP
hsa_circRNA_065532	-1.2983	8.06251	-3.34893	0.00816129	0.05699	-2.47371	hsa_circRNA_065532	DOWN
hsa_circRNA_405015	0.955329	5.73552	3.34888	0.008162	0.05699	-2.4738	hsa_circRNA_405015	UP
hsa_circRNA_000466	-1.155	6.65882	-3.34823	0.00817049	0.0570196	-2.47481	hsa_circRNA_000466	DOWN
hsa_circRNA_102644	1.60442	8.26404	3.34693	0.00818772	0.0571103	-2.47687	hsa_circRNA_102644	UP
hsa_circRNA_101130	1.18616	6.8455	3.34648	0.00819373	0.0571171	-2.47758	hsa_circRNA_101130	UP
hsa_circRNA_404460	-1.62536	9.01499	-3.34622	0.00819719	0.0571171	-2.47799	hsa_circRNA_404460	DOWN
hsa_circRNA_059665	1.46762	8.2138	3.34584	0.00820216	0.0571176	-2.47858	hsa_circRNA_059665	UP
hsa_circRNA_086159	-1.28017	7.81897	-3.34557	0.00820575	0.0571176	-2.47901	hsa_circRNA_086159	DOWN
hsa_circRNA_400095	-1.02359	6.48848	-3.34505	0.00821267	0.0571362	-2.47983	hsa_circRNA_400095	DOWN
hsa_circRNA_007570	-1.5493	8.25033	-3.34418	0.00822431	0.0571876	-2.48121	hsa_circRNA_007570	DOWN
hsa_circRNA_404953	-1.90767	10.9989	-3.34256	0.00824593	0.0573084	-2.48377	hsa_circRNA_404953	DOWN
hsa_circRNA_104549	1.33084	7.72363	3.34084	0.00826893	0.0574386	-2.48649	hsa_circRNA_104549	UP
hsa_circRNA_057950	1.19291	7.36047	3.33918	0.00829119	0.0575368	-2.48911	hsa_circRNA_057950	UP
hsa_circRNA_405852	2.56533	7.40666	3.33898	0.00829378	0.0575368	-2.48942	hsa_circRNA_405852	UP
hsa_circRNA_100446	-2.28025	10.3011	-3.33838	0.00830186	0.0575368	-2.49037	hsa_circRNA_100446	DOWN
hsa_circRNA_104908	1.60673	7.65106	3.33826	0.0083035	0.0575368	-2.49056	hsa_circRNA_104908	UP
hsa_circRNA_041623	-0.97208	6.2314	-3.33819	0.00830446	0.0575368	-2.49067	hsa_circRNA_041623	DOWN
hsa_circRNA_104086	-1.71183	12.8386	-3.33699	0.00832058	0.0576189	-2.49256	hsa_circRNA_104086	DOWN
hsa_circRNA_063473	1.00183	5.77576	3.33599	0.00833415	0.0576818	-2.49415	hsa_circRNA_063473	UP
hsa_circRNA_102715	-2.93987	10.7321	-3.33552	0.00834044	0.0576818	-2.49489	hsa_circRNA_102715	DOWN
hsa_circRNA_008974	1.36034	7.08482	3.33537	0.00834254	0.0576818	-2.49513	hsa_circRNA_008974	UP
hsa_circRNA_406223	-1.14846	6.8146	-3.33472	0.00835133	0.057713	-2.49616	hsa_circRNA_406223	DOWN
hsa_circRNA_052254	-0.99248	6.24681	-3.33417	0.00835865	0.0577339	-2.49701	hsa_circRNA_052254	DOWN
hsa_circRNA_406601	1.11586	7.43375	3.33353	0.00836732	0.0577386	-2.49802	hsa_circRNA_406601	UP
hsa_circRNA_407195	1.51718	6.84637	3.33345	0.00836848	0.0577386	-2.49816	hsa_circRNA_407195	UP
hsa_circRNA_019618	1.47784	10.8704	3.33243	0.00838233	0.0577386	-2.49977	hsa_circRNA_019618	UP
hsa_circRNA_404617	-1.2904	6.82695	-3.33232	0.00838376	0.0577386	-2.49994	hsa_circRNA_404617	DOWN
hsa_circRNA_405107	-1.19842	6.39711	-3.33223	0.00838501	0.0577386	-2.50008	hsa_circRNA_405107	DOWN
hsa_circRNA_102758	2.00365	6.04351	3.33211	0.00838668	0.0577386	-2.50028	hsa_circRNA_102758	UP
hsa_circRNA_049536	-0.878568	5.84781	-3.33184	0.00839027	0.0577386	-2.50069	hsa_circRNA_049536	DOWN
hsa_circRNA_100808	-1.23048	7.88022	-3.3316	0.00839366	0.0577386	-2.50109	hsa_circRNA_100808	DOWN
hsa_circRNA_401503	1.03097	5.23289	3.33094	0.00840257	0.0577704	-2.50212	hsa_circRNA_401503	UP
hsa_circRNA_042835	1.35527	8.23639	3.32987	0.0084171	0.0578407	-2.50381	hsa_circRNA_042835	UP
hsa_circRNA_405854	-1.12451	6.23518	-3.32889	0.00843049	0.0578654	-2.50536	hsa_circRNA_405854	DOWN
hsa_circRNA_101143	1.4449	6.94268	3.32855	0.00843517	0.0578654	-2.5059	hsa_circRNA_101143	UP
hsa_circRNA_003081	1.68217	8.54727	3.32852	0.00843562	0.0578654	-2.50595	hsa_circRNA_003081	UP
hsa_circRNA_000508	-1.2482	7.67504	-3.32835	0.00843789	0.0578654	-2.50621	hsa_circRNA_000508	DOWN
hsa_circRNA_073237	2.28308	7.09045	3.32696	0.00845698	0.0579532	-2.50841	hsa_circRNA_073237	UP
hsa_circRNA_101790	2.8091	10.6064	3.32679	0.00845931	0.0579532	-2.50868	hsa_circRNA_101790	UP
hsa_circRNA_104172	-1.66503	12.8835	-3.32595	0.00847088	0.0580029	-2.51002	hsa_circRNA_104172	DOWN
hsa_circRNA_405752	-1.09728	7.52987	-3.32544	0.0084778	0.058006	-2.51081	hsa_circRNA_405752	DOWN
hsa_circRNA_058040	2.15404	9.54572	3.32476	0.00848713	0.058006	-2.51188	hsa_circRNA_058040	UP
hsa_circRNA_100746	1.01605	7.42192	3.32461	0.00848919	0.058006	-2.51212	hsa_circRNA_100746	UP
hsa_circRNA_103991	1.68068	7.8372	3.32436	0.00849266	0.058006	-2.51252	hsa_circRNA_103991	UP
hsa_circRNA_103386	1.04298	7.13333	3.32434	0.00849289	0.058006	-2.51255	hsa_circRNA_103386	UP
hsa_circRNA_000873	-2.01575	7.43755	-3.32296	0.00851199	0.0580229	-2.51474	hsa_circRNA_000873	DOWN
hsa_circRNA_102416	-1.03855	8.11558	-3.32286	0.00851337	0.0580229	-2.51489	hsa_circRNA_102416	DOWN
hsa_circRNA_023461	-4.9588	10.6336	-3.32238	0.00852004	0.0580229	-2.51566	hsa_circRNA_023461	DOWN
hsa_circRNA_005020	1.00329	7.89371	3.32231	0.00852096	0.0580229	-2.51576	hsa_circRNA_005020	UP
hsa_circRNA_406408	-1.36542	8.48047	-3.32183	0.00852755	0.0580229	-2.51652	hsa_circRNA_406408	DOWN
hsa_circRNA_101153	-1.29843	9.18336	-3.32176	0.00852849	0.0580229	-2.51662	hsa_circRNA_101153	DOWN
hsa_circRNA_406314	-0.962095	7.1406	-3.32168	0.00852959	0.0580229	-2.51675	hsa_circRNA_406314	DOWN
hsa_circRNA_400718	1.99628	8.36189	3.32079	0.00854198	0.0580229	-2.51816	hsa_circRNA_400718	UP
hsa_circRNA_100343	1.14626	6.15359	3.32079	0.00854202	0.0580229	-2.51817	hsa_circRNA_100343	UP
hsa_circRNA_084708	1.78754	8.75631	3.32064	0.00854405	0.0580229	-2.5184	hsa_circRNA_084708	UP
hsa_circRNA_101756	-1.16915	9.51875	-3.3206	0.00854462	0.0580229	-2.51846	hsa_circRNA_101756	DOWN
hsa_circRNA_032135	1.71182	6.08604	3.32042	0.00854711	0.0580229	-2.51875	hsa_circRNA_032135	UP
hsa_circRNA_102804	-1.15907	8.27203	-3.32005	0.00855225	0.0580285	-2.51934	hsa_circRNA_102804	DOWN
hsa_circRNA_102308	2.24999	6.64915	3.31913	0.00856496	0.0580573	-2.52078	hsa_circRNA_102308	UP
hsa_circRNA_007250	1.39736	9.94445	3.31887	0.00856863	0.0580573	-2.5212	hsa_circRNA_007250	UP
hsa_circRNA_103973	2.08713	6.21073	3.31881	0.00856944	0.0580573	-2.52129	hsa_circRNA_103973	UP
hsa_circRNA_402952	-1.1807	11.1638	-3.31711	0.0085931	0.0581883	-2.52398	hsa_circRNA_402952	DOWN
hsa_circRNA_405861	-1.31696	7.6249	-3.31636	0.00860355	0.0582061	-2.52516	hsa_circRNA_405861	DOWN
hsa_circRNA_054272	1.15352	7.3385	3.3163	0.00860438	0.0582061	-2.52526	hsa_circRNA_054272	UP
hsa_circRNA_405205	1.29874	7.38428	3.3152	0.00861979	0.0582732	-2.527	hsa_circRNA_405205	UP
hsa_circRNA_103663	2.19589	7.54833	3.31472	0.00862651	0.0582732	-2.52776	hsa_circRNA_103663	UP
hsa_circRNA_400328	1.89732	8.41154	3.31462	0.00862791	0.0582732	-2.52792	hsa_circRNA_400328	UP
hsa_circRNA_092506	1.28858	7.58609	3.31435	0.00863163	0.0582732	-2.52834	hsa_circRNA_092506	UP
hsa_circRNA_026616	-1.47181	10.5719	-3.3137	0.00864076	0.0583056	-2.52937	hsa_circRNA_026616	DOWN
hsa_circRNA_100163	1.23471	9.85767	3.31164	0.00866968	0.0584458	-2.53263	hsa_circRNA_100163	UP
hsa_circRNA_092513	-0.831929	5.93728	-3.31152	0.00867138	0.0584458	-2.53282	hsa_circRNA_092513	DOWN
hsa_circRNA_102288	0.985088	7.51169	3.31129	0.00867457	0.0584458	-2.53318	hsa_circRNA_102288	UP
hsa_circRNA_103332	1.49877	6.93159	3.31007	0.00869181	0.0584808	-2.53511	hsa_circRNA_103332	UP
hsa_circRNA_101751	2.03192	8.47006	3.31005	0.00869215	0.0584808	-2.53515	hsa_circRNA_101751	UP
[truncated: 11,456 more rows]

## Sheet: GSE108735
	logFC	AveExpr	t	P.Value	adj.P.Val	B	Symbol	Change
hsa_circ_0000880	2.98509	1.75555	12.2779	3.32942e-10	1.90343e-06	13.3223	hsa_circ_0000880	UP
hsa_circ_0001550	4.02418	2.60681	10.7144	2.93876e-09	6.9195e-06	11.3566	hsa_circ_0001550	UP
hsa_circ_0001535	3.336	1.93101	10.5711	3.63101e-09	6.9195e-06	11.1625	hsa_circ_0001535	UP
hsa_circ_0000523	3.4173	2.25738	9.98096	8.87266e-09	1.26813e-05	10.3372	hsa_circ_0000523	UP
hsa_circ_0001009	2.79199	1.65901	9.77581	1.22123e-08	1.27636e-05	10.0401	hsa_circ_0001009	UP
hsa_circ_0006354	2.90354	1.85764	9.69437	1.38818e-08	1.27636e-05	9.92059	hsa_circ_0006354	UP
hsa_circ_0000211	3.90471	2.21536	9.61948	1.5628e-08	1.27636e-05	9.80996	hsa_circ_0000211	UP
hsa_circ_0002490	4.54298	2.93555	9.17197	3.21556e-08	2.0713e-05	9.13343	hsa_circ_0002490	UP
hsa_circ_0001451	3.87469	2.53206	9.16345	3.26074e-08	2.0713e-05	9.1203	hsa_circ_0001451	UP
hsa_circ_0008934	3.01669	1.91421	8.81806	5.7861e-08	3.28575e-05	8.57915	hsa_circ_0008934	UP
hsa_circ_0001380	4.26161	3.12657	8.74749	6.51701e-08	3.28575e-05	8.46656	hsa_circ_0001380	UP
hsa_circ_0001092	3.36897	2.34855	8.71402	6.89679e-08	3.28575e-05	8.4129	hsa_circ_0001092	UP
hsa_circ_0002024	2.62368	1.57485	8.64262	7.78616e-08	3.42411e-05	8.29793	hsa_circ_0002024	UP
hsa_circ_0000915	2.88768	1.99257	8.48492	1.02011e-07	3.93588e-05	8.04143	hsa_circ_0000915	UP
hsa_circ_0001492	2.57769	1.55186	8.47781	1.03268e-07	3.93588e-05	8.02979	hsa_circ_0001492	UP
hsa_circ_0001522	3.46896	2.3292	8.38324	1.21624e-07	4.16872e-05	7.87416	hsa_circ_0001522	UP
hsa_circ_0001073	2.61619	1.71396	8.37228	1.2396e-07	4.16872e-05	7.85604	hsa_circ_0001073	UP
hsa_circ_0005332	2.9888	1.90027	7.84492	3.15479e-07	0.0001002	6.96367	hsa_circ_0005332	UP
hsa_circ_0006382	2.39726	1.46164	7.64494	4.53886e-07	0.000136572	6.61462	hsa_circ_0006382	UP
hsa_circ_0000437	3.68396	2.53356	7.59291	4.99381e-07	0.000142748	6.52283	hsa_circ_0000437	UP
hsa_circ_0001546	2.70518	1.90131	7.39351	7.2255e-07	0.000196706	6.16733	hsa_circ_0001546	UP
hsa_circ_0000914	2.85522	1.97634	7.25964	9.2871e-07	0.000241338	5.92535	hsa_circ_0000914	UP
hsa_circ_0005941	3.27968	1.90285	7.17775	1.08414e-06	0.000243683	5.776	hsa_circ_0005941	UP
hsa_circ_0001727	2.95071	2.35578	7.16828	1.10378e-06	0.000243683	5.75867	hsa_circ_0001727	UP
hsa_circ_0001016	2.62911	1.80399	7.16786	1.10465e-06	0.000243683	5.75791	hsa_circ_0001016	UP
hsa_circ_0000921	2.47241	1.64207	7.16616	1.10823e-06	0.000243683	5.75478	hsa_circ_0000921	UP
hsa_circ_0000586	2.84838	2.30462	7.14075	1.16299e-06	0.000246252	5.70821	hsa_circ_0000586	UP
hsa_circ_0002484	3.14254	2.11999	7.1161	1.21883e-06	0.000248858	5.66291	hsa_circ_0002484	UP
hsa_circ_0002174	2.57353	1.54978	7.08196	1.30075e-06	0.000256427	5.60006	hsa_circ_0002174	UP
hsa_circ_0000137	2.1349	1.47332	6.86954	1.95687e-06	0.000372915	5.205	hsa_circ_0000137	UP
hsa_circ_0000139	2.43601	1.62387	6.80027	2.23858e-06	0.000412837	5.07473	hsa_circ_0000139	UP
hsa_circ_0004771	2.90691	1.85932	6.61688	3.20621e-06	0.00057281	4.72643	hsa_circ_0004771	UP
hsa_circ_0002398	2.92779	2.29833	6.48792	4.1389e-06	0.000717033	4.47857	hsa_circ_0002398	UP
hsa_circ_0001801	3.20797	2.66485	6.42594	4.68299e-06	0.000787432	4.3586	hsa_circ_0001801	UP
hsa_circ_0001439	2.87556	1.84365	6.39566	4.97525e-06	0.000812672	4.29977	hsa_circ_0001439	UP
hsa_circ_0000615	2.8399	2.48081	6.346	5.49588e-06	0.000872776	4.20304	hsa_circ_0000615	UP
hsa_circ_0000688	2.43392	1.81167	6.27804	6.30128e-06	0.000973634	4.07008	hsa_circ_0000688	UP
hsa_circ_0001326	2.60946	1.93702	6.2633	6.49155e-06	0.000976636	4.04114	hsa_circ_0001326	UP
hsa_circ_0005600	2.59355	1.55979	6.12252	8.63635e-06	0.001266	3.76338	hsa_circ_0005600	UP
hsa_circ_0000567	3.2309	2.3906	6.0107	1.08547e-05	0.00155141	3.54078	hsa_circ_0000567	UP
hsa_circ_0000722	2.66541	1.59571	5.98855	1.13597e-05	0.00158398	3.4965	hsa_circ_0000722	UP
hsa_circ_0001788	2.61527	2.16635	5.84257	1.53537e-05	0.00208994	3.20294	hsa_circ_0001788	UP
hsa_circ_0001017	2.92491	2.21967	5.75861	1.82813e-05	0.00243056	3.03283	hsa_circ_0001017	UP
hsa_circ_0000982	2.69575	2.01194	5.5939	2.58097e-05	0.0033535	2.69653	hsa_circ_0000982	UP
hsa_circ_0001776	3.18155	2.44949	5.56551	2.73996e-05	0.00348097	2.63822	hsa_circ_0001776	UP
hsa_circ_0001400	2.9524	2.16778	5.48933	3.21814e-05	0.00377471	2.48131	hsa_circ_0001400	UP
hsa_circ_0000944	2.67881	2.28169	5.48874	3.22214e-05	0.00377471	2.48009	hsa_circ_0000944	UP
hsa_circ_0000679	2.30528	1.55851	5.47809	3.29563e-05	0.00377471	2.45809	hsa_circ_0000679	UP
hsa_circ_0006156	3.07817	2.56237	5.47751	3.29969e-05	0.00377471	2.45689	hsa_circ_0006156	UP
hsa_circ_0003922	2.44384	1.85421	5.47728	3.30131e-05	0.00377471	2.45641	hsa_circ_0003922	UP
hsa_circ_0000267	2.16334	1.34468	5.44586	3.52864e-05	0.00395554	2.39145	hsa_circ_0000267	UP
hsa_circ_0000471	3.81298	3.28576	5.40766	3.8268e-05	0.00419471	2.31231	hsa_circ_0000471	UP
hsa_circ_0003270	2.16242	1.34422	5.40011	3.88875e-05	0.00419471	2.29664	hsa_circ_0003270	UP
hsa_circ_0001741	2.53595	1.53099	5.36187	4.21847e-05	0.00446611	2.21723	hsa_circ_0001741	UP
hsa_circ_0000175	2.24445	2.04023	5.32603	4.55365e-05	0.00473331	2.14264	hsa_circ_0000175	UP
hsa_circ_0008362	2.92583	2.1545	5.29785	4.83619e-05	0.00493723	2.0839	hsa_circ_0008362	UP
hsa_circ_0069399	1.90679	1.21641	5.28753	4.94413e-05	0.00495887	2.06236	hsa_circ_0069399	UP
hsa_circ_0008817	2.38199	1.454	5.24295	5.43933e-05	0.00529682	1.96922	hsa_circ_0008817	UP
hsa_circ_0002130	2.97677	1.7514	5.24064	5.46637e-05	0.00529682	1.96439	hsa_circ_0002130	UP
hsa_circ_0000075	2.49361	1.65267	5.19372	6.04567e-05	0.00576051	1.86611	hsa_circ_0000075	UP
hsa_circ_0001206	2.3195	1.70847	5.16171	6.47656e-05	0.00606992	1.79893	hsa_circ_0001206	UP
hsa_circ_0070562	1.90098	1.2135	5.13117	6.91706e-05	0.0063526	1.73473	hsa_circ_0070562	UP
hsa_circ_0001313	2.07514	1.5863	5.12561	7.00041e-05	0.0063526	1.72305	hsa_circ_0001313	UP
hsa_circ_0001173	2.18345	1.86687	5.04429	8.34495e-05	0.00745439	1.55165	hsa_circ_0001173	UP
hsa_circ_0007292	3.4502	2.67488	4.99959	9.19382e-05	0.00808632	1.45715	hsa_circ_0007292	UP
hsa_circ_0001346	2.60946	1.79417	4.99069	9.37297e-05	0.00811898	1.43833	hsa_circ_0001346	UP
hsa_circ_0001649	1.74807	1.13705	4.9324	0.000106384	0.00907754	1.31481	hsa_circ_0001649	UP
hsa_circ_0000014	2.76825	1.93285	4.90588	0.000112705	0.0093618	1.25852	hsa_circ_0000014	UP
hsa_circ_0000119	2.44517	1.91417	4.90472	0.00011299	0.0093618	1.25606	hsa_circ_0000119	UP
hsa_circ_0001445	3.15013	3.53483	4.89019	0.000116625	0.00952489	1.22518	hsa_circ_0001445	UP
hsa_circ_0008554	1.54592	1.03597	4.87682	0.000120073	0.0096684	1.19677	hsa_circ_0008554	UP
hsa_circ_0003643	1.85591	1.19097	4.83689	0.000131007	0.0103584	1.11179	hsa_circ_0003643	UP
hsa_circ_0002665	2.38135	1.45369	4.83251	0.000132266	0.0103584	1.10247	hsa_circ_0002665	UP
hsa_circ_0007353	2.03635	1.5669	4.79668	0.00014304	0.0110508	1.02613	hsa_circ_0007353	UP
hsa_circ_0000091	1.6645	1.23812	4.73386	0.000164138	0.0125117	0.892026	hsa_circ_0000091	UP
hsa_circ_0007059	1.77143	1.14872	4.72556	0.000167156	0.0125741	0.874274	hsa_circ_0007059	UP
hsa_circ_0000284	3.6174	3.52131	4.71466	0.0001712	0.012711	0.850979	hsa_circ_0000284	UP
hsa_circ_0000024	1.85499	1.19051	4.67677	0.000186053	0.013505	0.769913	hsa_circ_0000024	UP
hsa_circ_0000219	2.06259	1.29431	4.67539	0.000186617	0.013505	0.766961	hsa_circ_0000219	UP
hsa_circ_0001686	2.51205	1.74546	4.66585	0.000190571	0.0136187	0.746536	hsa_circ_0001686	UP
hsa_circ_0001074	2.39982	1.79462	4.65437	0.000195443	0.0137267	0.721945	hsa_circ_0001074	UP
hsa_circ_0000230	1.90423	1.21513	4.65103	0.000196885	0.0137267	0.714783	hsa_circ_0000230	UP
hsa_circ_0058497	1.60521	1.06562	4.59706	0.000221724	0.0152722	0.599066	hsa_circ_0058497	UP
hsa_circ_0007177	1.97449	1.25026	4.55578	0.000242851	0.0160837	0.510447	hsa_circ_0007177	UP
hsa_circ_0001329	1.84494	1.18548	4.55463	0.000243465	0.0160837	0.507988	hsa_circ_0001329	UP
hsa_circ_0008838	1.99785	1.48836	4.55394	0.000243836	0.0160837	0.506504	hsa_circ_0008838	UP
hsa_circ_0002789	2.07886	1.52886	4.55223	0.000244757	0.0160837	0.502833	hsa_circ_0002789	UP
hsa_circ_0003426	2.37879	1.45241	4.533	0.000255371	0.0165904	0.461508	hsa_circ_0003426	UP
hsa_circ_0001882	1.78565	1.29869	4.5274	0.000258548	0.0166081	0.449476	hsa_circ_0001882	UP
hsa_circ_0002922	2.92871	2.6305	4.51577	0.000265271	0.0168506	0.424488	hsa_circ_0002922	UP
hsa_circ_0001558	2.24001	1.71472	4.5044	0.000272019	0.0170894	0.400041	hsa_circ_0001558	UP
hsa_circ_0001861	2.42642	1.80793	4.43535	0.000316905	0.0196929	0.251443	hsa_circ_0001861	UP
hsa_circ_0000199	1.9227	1.22436	4.41862	0.000328864	0.0202163	0.215417	hsa_circ_0000199	UP
hsa_circ_0001654	1.62108	1.07355	4.40053	0.000342318	0.0208195	0.176424	hsa_circ_0001654	UP
hsa_circ_0000605	2.3657	1.73157	4.38292	0.000355944	0.0214204	0.138471	hsa_circ_0000605	UP
hsa_circ_0008494	1.97449	1.25026	4.37197	0.000364688	0.0214584	0.114878	hsa_circ_0008494	UP
hsa_circ_0036629	1.84494	1.18548	4.3704	0.000365959	0.0214584	0.111495	hsa_circ_0036629	UP
hsa_circ_0003253	1.88305	1.20454	4.36809	0.000367838	0.0214584	0.106518	hsa_circ_0003253	UP
hsa_circ_0005898	1.3328	0.929411	4.36305	0.000371978	0.0214808	0.0956376	hsa_circ_0005898	UP
hsa_circ_0000826	2.58559	2.69866	4.31372	0.000415009	0.0237261	-0.0107465	hsa_circ_0000826	UP
hsa_circ_0006677	2.07392	1.77453	4.30297	0.00042504	0.024059	-0.0339517	hsa_circ_0006677	UP
hsa_circ_0000896	2.09791	1.45482	4.28315	0.000444175	0.0246431	-0.0767283	hsa_circ_0000896	UP
hsa_circ_0001333	1.92754	1.36964	4.27941	0.000447878	0.0246431	-0.084791	hsa_circ_0001333	UP
hsa_circ_0001577	1.96027	1.67172	4.27899	0.000448291	0.0246431	-0.0856872	hsa_circ_0001577	UP
hsa_circ_0005777	2.31428	1.64657	4.26674	0.000460665	0.0248749	-0.112133	hsa_circ_0005777	UP
hsa_circ_0001361	1.80529	1.16566	4.26449	0.00046298	0.0248749	-0.117	hsa_circ_0001361	UP
hsa_circ_0001250	2.07886	1.30244	4.2617	0.000465857	0.0248749	-0.123017	hsa_circ_0001250	UP
hsa_circ_0006208	1.98258	1.2543	4.25616	0.000471631	0.0248749	-0.134978	hsa_circ_0006208	UP
hsa_circ_0001136	2.67256	2.05214	4.25366	0.000474263	0.0248749	-0.140382	hsa_circ_0001136	UP
hsa_circ_0008488	1.97992	1.25297	4.22981	0.000500093	0.0259912	-0.191871	hsa_circ_0008488	UP
hsa_circ_0000048	2.2932	1.40961	4.21039	0.000522173	0.0268943	-0.23381	hsa_circ_0000048	UP
hsa_circ_0000705	2.07977	1.3029	4.19092	0.000545294	0.0278343	-0.275856	hsa_circ_0000705	UP
hsa_circ_0001481	1.89093	1.20847	4.16832	0.000573433	0.0290117	-0.324675	hsa_circ_0001481	UP
hsa_circ_0001485	2.24843	1.38722	4.16198	0.000581588	0.0291661	-0.338373	hsa_circ_0001485	UP
hsa_circ_0004058	2.60848	2.07939	4.14654	0.000601936	0.0298972	-0.371728	hsa_circ_0004058	UP
hsa_circ_0000343	1.5968	1.34713	4.14306	0.000606625	0.0298972	-0.379253	hsa_circ_0000343	UP
hsa_circ_0004488	1.0011	0.763559	4.11893	0.000640125	0.0310244	-0.431375	hsa_circ_0004488	UP
hsa_circ_0001772	2.38135	1.96582	4.11877	0.000640349	0.0310244	-0.431715	hsa_circ_0001772	UP
hsa_circ_0002483	1.9152	1.50633	4.11184	0.000650321	0.0312427	-0.446696	hsa_circ_0002483	UP
hsa_circ_0001821	1.73385	1.12994	4.10084	0.000666461	0.0314485	-0.470461	hsa_circ_0001821	UP
hsa_circ_0000280	1.97449	1.25026	4.10042	0.000667081	0.0314485	-0.471361	hsa_circ_0000280	UP
hsa_circ_0003848	1.31109	0.918554	4.09772	0.000671106	0.0314485	-0.477193	hsa_circ_0003848	UP
hsa_circ_0000419	3.25393	3.99638	4.07765	0.000701818	0.0326203	-0.520558	hsa_circ_0000419	UP
hsa_circ_0001402	1.62857	1.30372	4.04638	0.000752493	0.0346936	-0.588101	hsa_circ_0001402	UP
hsa_circ_0007242	2.04762	1.28682	4.02664	0.00078637	0.0359654	-0.630748	hsa_circ_0007242	UP
hsa_circ_0007331	1.46236	0.994189	4.0158	0.000805612	0.0365531	-0.654156	hsa_circ_0007331	UP
hsa_circ_0074368	1.62857	1.0773	4.00053	0.00083353	0.0372734	-0.687135	hsa_circ_0074368	UP
hsa_circ_0007848	1.47566	1.00084	4	0.000834528	0.0372734	-0.688294	hsa_circ_0007848	UP
hsa_circ_0000128	2.05134	1.28868	3.99111	0.000851238	0.037725	-0.707483	hsa_circ_0000128	UP
hsa_circ_0006114	2.14715	1.47944	3.97126	0.000889799	0.0391306	-0.750355	hsa_circ_0006114	UP
hsa_circ_0007755	1.22752	0.876771	3.96089	0.000910628	0.0397409	-0.772741	hsa_circ_0007755	UP
hsa_circ_0007883	1.51748	1.02175	3.94237	0.000949042	0.0408133	-0.812708	hsa_circ_0007883	UP
hsa_circ_0006404	1.79406	1.16004	3.93973	0.000954659	0.0408133	-0.818415	hsa_circ_0006404	UP
hsa_circ_0087357	1.25179	0.888908	3.93881	0.000956618	0.0408133	-0.820397	hsa_circ_0087357	UP
hsa_circ_0029308	1.67456	1.24315	3.93529	0.000964154	0.0408302	-0.827986	hsa_circ_0029308	UP
hsa_circ_0008285	2.19478	2.3471	3.91822	0.0010016	0.0421042	-0.864831	hsa_circ_0008285	UP
hsa_circ_0000698	1.37038	0.948199	3.90641	0.00102836	0.0426731	-0.890318	hsa_circ_0000698	UP
hsa_circ_0001699	1.71538	1.26356	3.90567	0.00103007	0.0426731	-0.891917	hsa_circ_0001699	UP
hsa_circ_0000002	1.88251	1.7624	3.90005	0.00104308	0.0429013	-0.90405	hsa_circ_0000002	UP
hsa_circ_0005552	1.98455	1.25529	3.88964	0.00106759	0.0432997	-0.926492	hsa_circ_0005552	UP
hsa_circ_0007135	2.1553	1.74171	3.88951	0.00106791	0.0432997	-0.926789	hsa_circ_0007135	UP
hsa_circ_0007379	2.7238	1.99419	3.8852	0.00107822	0.0434097	-0.93607	hsa_circ_0007379	UP
hsa_circ_0011536	2.11122	1.65032	3.88101	0.00108836	0.0435115	-0.945113	hsa_circ_0011536	UP
hsa_circ_0002157	1.61064	1.06833	3.87658	0.00109916	0.0436384	-0.954658	hsa_circ_0002157	UP
hsa_circ_0001023	1.48571	1.00587	3.86712	0.00112263	0.0439794	-0.975066	hsa_circ_0001023	UP
hsa_circ_0001900	2.46224	2.9094	3.86692	0.00112314	0.0439794	-0.975504	hsa_circ_0001900	UP
hsa_circ_0000711	2.08506	1.7801	3.8611	0.00113781	0.0442507	-0.988037	hsa_circ_0000711	UP
hsa_circ_0025843	1.9152	1.36347	3.84194	0.00118753	0.0456058	-1.02934	hsa_circ_0025843	UP
hsa_circ_0001693	1.75063	1.42404	3.84154	0.00118861	0.0456058	-1.03022	hsa_circ_0001693	UP
hsa_circ_0000606	1.55922	1.04262	3.8341	0.0012085	0.0460601	-1.04624	hsa_circ_0000606	UP
hsa_circ_0004587	1.63698	1.0815	3.81592	0.00125855	0.0476501	-1.08541	hsa_circ_0004587	UP
hsa_circ_0008952	1.37879	0.952406	3.80595	0.00128687	0.0484017	-1.10689	hsa_circ_0008952	UP
hsa_circ_0002190	1.71214	1.11908	3.80064	0.00130223	0.0486592	-1.11833	hsa_circ_0002190	UP
hsa_circ_0001470	1.96464	1.24533	3.77597	0.00137596	0.0510804	-1.17146	hsa_circ_0001470	UP
hsa_circ_0005567	1.44814	0.987079	3.75481	0.0014425	0.052938	-1.21699	hsa_circ_0005567	UP
hsa_circ_0006719	1.77143	1.48043	3.75418	0.00144452	0.052938	-1.21834	hsa_circ_0006719	UP
hsa_circ_0002301	1.61851	1.07227	3.74377	0.00147848	0.0532419	-1.24074	hsa_circ_0002301	UP
hsa_circ_0000542	1.40215	0.964084	3.74376	0.00147851	0.0532419	-1.24076	hsa_circ_0000542	UP
hsa_circ_0001417	1.62857	1.0773	3.74074	0.0014885	0.0532419	-1.24725	hsa_circ_0001417	UP
hsa_circ_0000853	1.95278	1.2394	3.74027	0.00149007	0.0532419	-1.24826	hsa_circ_0000853	UP
hsa_circ_0000643	1.64107	1.36926	3.70475	0.00161297	0.0572755	-1.32462	hsa_circ_0000643	UP
hsa_circ_0000231	2.13002	2.06658	3.68614	0.00168131	0.0593337	-1.36457	hsa_circ_0000231	UP
hsa_circ_0000847	1.84321	1.32747	3.67916	0.00170769	0.0598947	-1.37956	hsa_circ_0000847	UP
hsa_circ_0006602	1.89501	1.21052	3.66987	0.00174344	0.0599423	-1.3995	hsa_circ_0006602	UP
hsa_circ_0074371	2.02457	1.41815	3.6693	0.00174567	0.0599423	-1.40073	hsa_circ_0074371	UP
hsa_circ_0005325	1.50999	1.16086	3.66837	0.00174928	0.0599423	-1.40272	hsa_circ_0005325	UP
hsa_circ_0000940	1.90423	1.68969	3.66794	0.00175098	0.0599423	-1.40365	hsa_circ_0000940	UP
hsa_circ_0008521	1.71049	1.26112	3.66505	0.0017623	0.0599705	-1.40985	hsa_circ_0008521	UP
hsa_circ_0072732	1.3328	0.929411	3.6602	0.00178144	0.0602631	-1.42025	hsa_circ_0072732	UP
hsa_circ_0002468	1.69134	1.68011	3.6445	0.00184492	0.0620437	-1.45393	hsa_circ_0002468	UP
hsa_circ_0000344	1.83072	1.32123	3.62984	0.0019062	0.0636798	-1.48536	hsa_circ_0000344	UP
hsa_circ_0004826	1.84494	1.18548	3.62758	0.00191585	0.0636798	-1.49021	hsa_circ_0004826	UP
hsa_circ_0002874	1.82322	1.40105	3.60443	0.00201727	0.0666631	-1.53979	hsa_circ_0002874	UP
hsa_circ_0000072	1.38885	1.10029	3.59663	0.00205264	0.0671559	-1.5565	hsa_circ_0000072	UP
hsa_circ_0043898	1.31109	0.918554	3.59596	0.00205567	0.0671559	-1.55792	hsa_circ_0043898	UP
hsa_circ_0000825	2.2155	1.70247	3.57588	0.00214974	0.0698298	-1.6009	hsa_circ_0000825	UP
hsa_circ_0005728	1.80992	1.16797	3.56854	0.00218513	0.0705785	-1.61658	hsa_circ_0005728	UP
hsa_circ_0063809	1.20324	0.864633	3.55664	0.00224385	0.072068	-1.64204	hsa_circ_0063809	UP
hsa_circ_0025841	1.02537	0.775697	3.54865	0.00228407	0.0729499	-1.65909	hsa_circ_0025841	UP
hsa_circ_0000976	1.83972	1.18287	3.54182	0.00231909	0.073657	-1.67369	hsa_circ_0000976	UP
hsa_circ_0000782	1.52165	1.16669	3.53737	0.00234217	0.0739789	-1.68319	hsa_circ_0000782	UP
hsa_circ_0000374	1.69628	1.48043	3.5314	0.00237348	0.0745561	-1.69594	hsa_circ_0000374	UP
hsa_circ_0000907	2.07136	1.81083	3.52453	0.00241003	0.0752903	-1.71059	hsa_circ_0000907	UP
hsa_circ_0084188	1.6645	1.09526	3.52137	0.00242706	0.0754104	-1.71735	hsa_circ_0084188	UP
hsa_circ_0004293	1.02537	0.775697	3.51874	0.00244132	0.0754434	-1.72297	hsa_circ_0004293	UP
hsa_circ_0001258	1.83164	1.32169	3.51316	0.00247177	0.0759738	-1.73485	hsa_circ_0001258	UP
hsa_circ_0000118	2.59002	2.47121	3.49528	0.00257204	0.0777802	-1.77298	hsa_circ_0000118	UP
hsa_circ_0002105	1.30853	1.1437	3.49397	0.00257953	0.0777802	-1.77577	hsa_circ_0002105	UP
hsa_circ_0003203	1.37038	0.948199	3.49379	0.0025806	0.0777802	-1.77616	hsa_circ_0003203	UP
hsa_circ_0006884	1.49993	1.01298	3.49275	0.00258657	0.0777802	-1.77838	hsa_circ_0006884	UP
hsa_circ_0066875	1.38885	1.24315	3.49067	0.00259857	0.0777802	-1.78281	hsa_circ_0066875	UP
hsa_circ_0004270	1.45394	0.989982	3.48212	0.00264841	0.0786883	-1.80102	hsa_circ_0004270	UP
hsa_circ_0001747	1.53751	1.31748	3.48076	0.00265644	0.0786883	-1.80392	hsa_circ_0001747	UP
hsa_circ_0014606	1.79948	1.81775	3.47689	0.0026794	0.0789595	-1.81217	hsa_circ_0014606	UP
hsa_circ_0003608	1.67456	1.24315	3.46888	0.00272748	0.0797419	-1.8292	hsa_circ_0003608	UP
hsa_circ_0000607	1.60521	1.20847	3.46784	0.00273385	0.0797419	-1.83144	hsa_circ_0000607	UP
hsa_circ_0001060	1.3979	1.36301	3.46327	0.00276173	0.0800481	-1.84116	hsa_circ_0001060	UP
hsa_circ_0001685	1.57887	1.05244	3.46154	0.00277235	0.0800481	-1.84483	hsa_circ_0001685	UP
hsa_circ_0000378	1.71214	1.26194	3.446	0.00286974	0.0824439	-1.87789	hsa_circ_0000378	UP
hsa_circ_0008774	1.14395	0.834988	3.43862	0.00291714	0.0833864	-1.89357	hsa_circ_0008774	UP
hsa_circ_0001766	1.14395	0.834988	3.43264	0.00295611	0.08401	-1.90627	hsa_circ_0001766	UP
hsa_circ_0006117	2.02857	1.89471	3.43078	0.00296835	0.08401	-1.91022	hsa_circ_0006117	UP
hsa_circ_0088485	1.60105	1.06354	3.42403	0.00301317	0.0848586	-1.92456	hsa_circ_0088485	UP
hsa_circ_0003731	1.3195	0.92276	3.41644	0.00306435	0.0853659	-1.94067	hsa_circ_0003731	UP
hsa_circ_0008267	1.93275	1.84681	3.41474	0.00307596	0.0853659	-1.94429	hsa_circ_0008267	UP
hsa_circ_0000992	1.51323	1.16248	3.41473	0.00307598	0.0853659	-1.9443	hsa_circ_0000992	UP
hsa_circ_0003423	1.97033	1.24818	3.4097	0.00311054	0.0857598	-1.95499	hsa_circ_0003423	UP
hsa_circ_0008590	1.48571	1.00587	3.40791	0.0031229	0.0857598	-1.95878	hsa_circ_0008590	UP
hsa_circ_0000085	1.53751	1.17462	3.40614	0.00313518	0.0857598	-1.96253	hsa_circ_0000085	UP
hsa_circ_0089371	1.21422	0.87012	3.39966	0.00318054	0.0865567	-1.97627	hsa_circ_0089371	UP
hsa_circ_0001647	1.20324	0.864633	3.39768	0.00319459	0.0865567	-1.98048	hsa_circ_0001647	UP
hsa_circ_0000311	1.545	1.17837	3.39092	0.00324284	0.0874354	-1.99481	hsa_circ_0000311	UP
hsa_circ_0001423	1.85069	1.75979	3.3866	0.003274	0.0874354	-2.00395	hsa_circ_0001423	UP
hsa_circ_0001181	1.52165	1.16669	3.38529	0.00328357	0.0874354	-2.00674	hsa_circ_0001181	UP
hsa_circ_0003218	1.43601	1.20744	3.38465	0.00328819	0.0874354	-2.00808	hsa_circ_0003218	UP
hsa_circ_0000443	2.24274	1.92829	3.36342	0.00344662	0.0912238	-2.05304	hsa_circ_0000443	UP
hsa_circ_0001072	1.3461	0.936062	3.35394	0.0035198	0.0927312	-2.0731	hsa_circ_0001072	UP
hsa_circ_0006137	1.3328	1.07227	3.32168	0.00378027	0.0989373	-2.14124	hsa_circ_0006137	UP
hsa_circ_0001851	1.90098	1.58278	3.32052	0.00378997	0.0989373	-2.14369	hsa_circ_0001851	UP
hsa_circ_0028899	1.72636	1.4119	3.31723	0.00381771	0.0992084	-2.15064	hsa_circ_0028899	UP
hsa_circ_0000690	1.97115	1.24858	3.31421	0.00384324	0.0994199	-2.157	hsa_circ_0000690	UP
hsa_circ_0085616	1.78565	1.29869	3.30653	0.00390913	0.100669	-2.17321	hsa_circ_0085616	UP
hsa_circ_0005354	1.95219	1.76774	3.30218	0.00394691	0.101186	-2.18238	hsa_circ_0005354	UP
hsa_circ_0004086	1.2	0.86301	3.29127	0.00404319	0.102934	-2.20535	hsa_circ_0004086	UP
hsa_circ_0005927	1.16823	0.847125	3.28927	0.00406107	0.102934	-2.20956	hsa_circ_0005927	UP
hsa_circ_0004069	1.67781	1.10191	3.28604	0.00409024	0.102934	-2.21638	hsa_circ_0004069	UP
hsa_circ_0006654	1.34121	0.933618	3.2849	0.00410049	0.102934	-2.21876	hsa_circ_0006654	UP
hsa_circ_0008950	1.42642	0.976222	3.28244	0.00412282	0.102934	-2.22394	hsa_circ_0008950	UP
hsa_circ_0007108	1.17572	0.850873	3.28241	0.00412313	0.102934	-2.22401	hsa_circ_0007108	UP
hsa_circ_0000732	1.18994	0.857983	3.2604	0.00432847	0.107591	-2.2703	hsa_circ_0000732	UP
hsa_circ_0000596	1.27351	0.899766	3.25275	0.0044021	0.108947	-2.28636	hsa_circ_0000596	UP
hsa_circ_0000852	0.96352	0.744771	3.24524	0.00447573	0.109999	-2.30215	hsa_circ_0000852	UP
hsa_circ_0001449	1.14071	0.833365	3.24325	0.00449541	0.109999	-2.30632	hsa_circ_0001449	UP
hsa_circ_0002021	1.29522	0.910623	3.23834	0.00454429	0.109999	-2.31661	hsa_circ_0002021	UP
hsa_circ_0005644	1.47241	1.28493	3.23811	0.00454666	0.109999	-2.31711	hsa_circ_0005644	UP
hsa_circ_0001523	2.37185	2.1875	3.23576	0.00457022	0.109999	-2.32203	hsa_circ_0001523	UP
hsa_circ_0005925	1.90098	1.58278	3.23564	0.00457149	0.109999	-2.32229	hsa_circ_0005925	UP
hsa_circ_0023936	1.51748	1.24818	3.23486	0.0045793	0.109999	-2.32391	hsa_circ_0023936	UP
hsa_circ_0052012	1.27351	0.899766	3.23252	0.00460304	0.110078	-2.32883	hsa_circ_0052012	UP
hsa_circ_0001147	1.41637	0.971194	3.23074	0.00462108	0.110078	-2.33255	hsa_circ_0001147	UP
hsa_circ_0002220	0.798948	0.662485	3.20054	0.00493899	0.117163	-2.39581	hsa_circ_0002220	UP
hsa_circ_0005455	1.82954	1.89841	3.18396	0.00512254	0.121015	-2.43048	hsa_circ_0005455	UP
hsa_circ_0000384	1.49993	1.01298	3.17408	0.00523495	0.123161	-2.45109	hsa_circ_0000384	UP
hsa_circ_0003390	0.96352	0.744771	3.16796	0.0053059	0.124319	-2.46387	hsa_circ_0003390	UP
hsa_circ_0001829	1.95022	1.91739	3.16487	0.00534207	0.124656	-2.47032	hsa_circ_0001829	UP
hsa_circ_0002431	1.16823	0.847125	3.15981	0.00540179	0.125455	-2.48087	hsa_circ_0002431	UP
hsa_circ_0000006	1.545	1.03551	3.15826	0.00542022	0.125455	-2.4841	hsa_circ_0000006	UP
hsa_circ_0005315	1.0011	0.763559	3.15131	0.00550363	0.126872	-2.49859	hsa_circ_0005315	UP
hsa_circ_0006434	1.14395	0.834988	3.1407	0.00563331	0.12934	-2.52068	hsa_circ_0006434	UP
hsa_circ_0000963	1.71214	1.11908	3.13548	0.00569825	0.130227	-2.53154	hsa_circ_0000963	UP
hsa_circ_0006672	1.40215	1.19051	3.13394	0.00571748	0.130227	-2.53474	hsa_circ_0006672	UP
hsa_circ_0000651	1.22752	0.876771	3.12445	0.00583776	0.13194	-2.55447	hsa_circ_0000651	UP
hsa_circ_0023923	1.78309	1.38098	3.12436	0.00583888	0.13194	-2.55465	hsa_circ_0023923	UP
hsa_circ_0000061	1.9762	1.67968	3.11957	0.00590057	0.132809	-2.56461	hsa_circ_0000061	UP
hsa_circ_0052095	1.17664	0.851332	3.11123	0.0060095	0.134731	-2.58194	hsa_circ_0052095	UP
hsa_circ_0004368	1.42062	0.973319	3.09788	0.00618786	0.138188	-2.60964	hsa_circ_0004368	UP
hsa_circ_0001730	1.20841	1.29579	3.09265	0.00625909	0.139234	-2.62048	hsa_circ_0001730	UP
hsa_circ_0020028	1.69745	1.48102	3.08834	0.00631842	0.140009	-2.62941	hsa_circ_0020028	UP
hsa_circ_0037096	1.16823	0.847125	3.07928	0.00644493	0.14209	-2.64817	hsa_circ_0037096	UP
hsa_circ_0069335	0.941806	0.733914	3.07807	0.00646204	0.14209	-2.65068	hsa_circ_0069335	UP
hsa_circ_0003261	1.13065	0.828337	3.07547	0.0064989	0.142353	-2.65606	hsa_circ_0003261	UP
hsa_circ_0004001	1.30331	0.914665	3.07128	0.00655873	0.143116	-2.66473	hsa_circ_0004001	UP
hsa_circ_0001771	1.48407	1.29076	3.06167	0.00669793	0.145482	-2.68459	hsa_circ_0001771	UP
hsa_circ_0000373	1.10638	0.816199	3.05988	0.00672418	0.145482	-2.68828	hsa_circ_0000373	UP
hsa_circ_0003967	1.38885	0.957434	3.05857	0.0067435	0.145482	-2.691	hsa_circ_0003967	UP
hsa_circ_0005129	1.545	1.03551	3.05607	0.00678041	0.145728	-2.69616	hsa_circ_0005129	UP
hsa_circ_0005692	2.09204	2.30903	3.04677	0.0069195	0.148031	-2.71535	hsa_circ_0005692	UP
hsa_circ_0000392	1.48571	1.62329	3.04546	0.00693937	0.148031	-2.71806	hsa_circ_0000392	UP
hsa_circ_0004726	1.13065	0.828337	3.03783	0.00705591	0.149958	-2.73379	hsa_circ_0004726	UP
hsa_circ_0005895	1.30528	1.05851	3.03004	0.00717685	0.151963	-2.74984	hsa_circ_0005895	UP
hsa_circ_0000246	1.0011	0.763559	3.02661	0.00723072	0.152539	-2.7569	hsa_circ_0000246	UP
hsa_circ_0006984	1.21422	0.87012	3.02397	0.00727262	0.152859	-2.76236	hsa_circ_0006984	UP
hsa_circ_0062688	1.13065	0.828337	3.01828	0.00736329	0.153971	-2.77405	hsa_circ_0062688	UP
hsa_circ_0046843	1.28681	0.906416	3.0171	0.00738223	0.153971	-2.77648	hsa_circ_0046843	UP
hsa_circ_0023694	1.31109	1.06141	3.01561	0.00740635	0.153971	-2.77956	hsa_circ_0023694	UP
hsa_circ_0002333	1.62171	1.586	2.9966	0.00771947	0.159899	-2.81862	hsa_circ_0002333	UP
hsa_circ_0006528	1.74807	1.13705	2.99284	0.00778291	0.160167	-2.82634	hsa_circ_0006528	UP
hsa_circ_0001306	1.936	1.68386	2.99132	0.00780857	0.160167	-2.82944	hsa_circ_0001306	UP
hsa_circ_0035292	1.18994	0.857983	2.99086	0.00781644	0.160167	-2.83039	hsa_circ_0035292	UP
hsa_circ_0001696	1.03287	0.779444	2.9841	0.00793232	0.161961	-2.84426	hsa_circ_0001696	UP
hsa_circ_0006087	1.0011	0.763559	2.9806	0.00799281	0.162615	-2.85142	hsa_circ_0006087	UP
hsa_circ_0001769	1.71049	1.11826	2.96925	0.00819258	0.165817	-2.87468	hsa_circ_0001769	UP
hsa_circ_0002075	1.34286	1.22015	2.96837	0.00820818	0.165817	-2.87648	hsa_circ_0002075	UP
hsa_circ_0005782	1.32699	1.15293	2.95799	0.0083954	0.169002	-2.89771	hsa_circ_0005782	UP
hsa_circ_0001722	1.24599	1.02886	2.93309	0.00886127	0.17742	-2.94853	hsa_circ_0001722	UP
hsa_circ_0004455	0.798948	0.662485	2.93175	0.00888706	0.17742	-2.95126	hsa_circ_0004455	UP
hsa_circ_0009076	1.30528	1.05851	2.92918	0.00893677	0.17742	-2.95651	hsa_circ_0009076	UP
hsa_circ_0006646	1.27351	0.899766	2.92882	0.00894378	0.17742	-2.95725	hsa_circ_0006646	UP
hsa_circ_0008394	1.04709	0.786554	2.92753	0.00896876	0.17742	-2.95987	hsa_circ_0008394	UP
hsa_circ_0001190	1.41637	0.971194	2.91676	0.0091804	0.180316	-2.98179	hsa_circ_0001190	UP
hsa_circ_0006539	1.25179	0.888908	2.91542	0.009207	0.180316	-2.98451	hsa_circ_0006539	UP
hsa_circ_0004751	1.47822	1.00212	2.91529	0.00920978	0.180316	-2.98479	hsa_circ_0004751	UP
hsa_circ_0002538	1.60105	1.39524	2.91069	0.00930182	0.180971	-2.99414	hsa_circ_0002538	UP
hsa_circ_0000592	1.47822	1.00212	2.90758	0.00936456	0.180971	-3.00045	hsa_circ_0000592	UP
hsa_circ_0000117	1.87102	1.96885	2.90698	0.00937678	0.180971	-3.00168	hsa_circ_0000117	UP
hsa_circ_0003302	1.37879	0.952406	2.90642	0.0093881	0.180971	-3.00281	hsa_circ_0003302	UP
hsa_circ_0002100	1.65929	1.60479	2.90422	0.00943292	0.180971	-3.00728	hsa_circ_0002100	UP
hsa_circ_0069227	1.22752	0.876771	2.90421	0.00943314	0.180971	-3.00731	hsa_circ_0069227	UP
hsa_circ_0004896	1.36086	0.943439	2.90081	0.00950269	0.181695	-3.01421	hsa_circ_0004896	UP
hsa_circ_0007518	0.96352	0.744771	2.89717	0.00957778	0.182521	-3.0216	hsa_circ_0007518	UP
hsa_circ_0002532	1.0011	0.763559	2.89524	0.00961792	0.182677	-3.02552	hsa_circ_0002532	UP
hsa_circ_0019607	0.904229	0.715125	2.89336	0.00965708	0.182813	-3.02934	hsa_circ_0019607	UP
hsa_circ_0001200	1.29522	0.910623	2.89134	0.00969931	0.183006	-3.03343	hsa_circ_0001200	UP
hsa_circ_0017348	1.39209	0.959057	2.88719	0.00978667	0.184047	-3.04185	hsa_circ_0017348	UP
hsa_circ_0000936	1.62486	1.07544	2.87596	0.010027	0.187697	-3.06461	hsa_circ_0000936	UP
hsa_circ_0003296	1.23593	0.880977	2.87504	0.0100469	0.187697	-3.06647	hsa_circ_0003296	UP
hsa_circ_0001824	1.34286	0.934439	2.87355	0.0100792	0.187697	-3.06949	hsa_circ_0001824	UP
hsa_circ_0004891	1.5317	1.02886	2.86723	0.0102175	0.189655	-3.08226	hsa_circ_0004891	UP
hsa_circ_0088333	1.02537	0.775697	2.86514	0.0102637	0.189895	-3.08649	hsa_circ_0088333	UP
hsa_circ_0001095	1.55922	1.4119	2.86176	0.0103388	0.190667	-3.09332	hsa_circ_0001095	UP
hsa_circ_0060420	1.2	0.86301	2.8559	0.0104702	0.192469	-3.10516	hsa_circ_0060420	UP
hsa_circ_0006689	1.22752	0.876771	2.85285	0.0105393	0.193119	-3.11133	hsa_circ_0006689	UP
hsa_circ_0001187	1.17572	0.850873	2.85017	0.0106002	0.193615	-3.11673	hsa_circ_0001187	UP
hsa_circ_0002882	1.545	1.03551	2.84821	0.0106451	0.193815	-3.12069	hsa_circ_0002882	UP
hsa_circ_0009022	1.21422	0.87012	2.84027	0.0108288	0.196533	-3.13671	hsa_circ_0009022	UP
hsa_circ_0008459	1.15237	0.839194	2.83697	0.0109058	0.197306	-3.14335	hsa_circ_0008459	UP
hsa_circ_0000448	1.48571	1.00587	2.83273	0.0110059	0.198488	-3.1519	hsa_circ_0000448	UP
hsa_circ_0002669	1.26345	1.52221	2.82144	0.0112763	0.201949	-3.17461	hsa_circ_0002669	UP
hsa_circ_0001869	1.51643	1.02123	2.82031	0.0113037	0.201949	-3.17688	hsa_circ_0001869	UP
hsa_circ_0072954	1.53495	1.03049	2.82031	0.0113038	0.201949	-3.17689	hsa_circ_0072954	UP
hsa_circ_0001529	1.545	1.26194	2.81633	0.0114009	0.203049	-3.18489	hsa_circ_0001529	UP
hsa_circ_0000524	1.99023	1.80204	2.81469	0.011441	0.20313	-3.18817	hsa_circ_0000524	UP
hsa_circ_0072309	1.75963	1.89788	2.81306	0.011481	0.203211	-3.19144	hsa_circ_0072309	UP
hsa_circ_0008132	1.5615	1.04376	2.81004	0.0115559	0.203905	-3.19752	hsa_circ_0008132	UP
hsa_circ_0002566	1.17664	1.2799	2.80535	0.0116729	0.205148	-3.20693	hsa_circ_0002566	UP
hsa_circ_0006082	1.23593	0.880977	2.80304	0.0117308	0.205148	-3.21156	hsa_circ_0006082	UP
hsa_circ_0001325	1.13065	0.828337	2.80291	0.011734	0.205148	-3.21182	hsa_circ_0001325	UP
hsa_circ_0001414	1.25179	1.17462	2.80133	0.0117739	0.205218	-3.21499	hsa_circ_0001414	UP
hsa_circ_0006892	1.22263	1.16004	2.79846	0.0118467	0.205858	-3.22075	hsa_circ_0006892	UP
hsa_circ_0006773	1.50743	1.15958	2.79702	0.0118831	0.205866	-3.22362	hsa_circ_0006773	UP
hsa_circ_0002454	1.16823	0.847125	2.78397	0.0122204	0.211069	-3.24976	hsa_circ_0002454	UP
hsa_circ_0001079	0.89001	0.708016	2.77235	0.0125283	0.215352	-3.27299	hsa_circ_0001079	UP
hsa_circ_0014614	1.13065	0.828337	2.77177	0.0125437	0.215352	-3.27414	hsa_circ_0014614	UP
hsa_circ_0023919	1.67085	1.86877	2.77003	0.0125905	0.215508	-3.27761	hsa_circ_0023919	UP
hsa_circ_0071106	1.89901	1.66536	2.76665	0.012682	0.216194	-3.28437	hsa_circ_0071106	UP
hsa_circ_0003550	0.774673	0.650347	2.76576	0.0127062	0.216194	-3.28615	hsa_circ_0003550	UP
hsa_circ_0006988	1.23593	1.1074	2.75954	0.0128762	0.218215	-3.29855	hsa_circ_0006988	UP
hsa_circ_0004593	1.04709	0.786554	2.75843	0.0129067	0.218215	-3.30075	hsa_circ_0004593	UP
hsa_circ_0077096	1.08466	0.805342	2.75725	0.0129394	0.218215	-3.30311	hsa_circ_0077096	UP
hsa_circ_0000741	1.16823	0.847125	2.75513	0.0129982	0.218562	-3.30734	hsa_circ_0000741	UP
hsa_circ_0007210	1.35708	0.941549	2.75331	0.0130489	0.218771	-3.31097	hsa_circ_0007210	UP
hsa_circ_0003400	1.02537	0.918554	2.74949	0.0131557	0.219656	-3.31857	hsa_circ_0003400	UP
hsa_circ_0066914	1.18994	0.857983	2.74868	0.0131786	0.219656	-3.32018	hsa_circ_0066914	UP
hsa_circ_0001793	1.5317	1.02886	2.74603	0.0132534	0.220253	-3.32546	hsa_circ_0001793	UP
hsa_circ_0006922	0.89001	0.708016	2.74468	0.0132915	0.220253	-3.32813	hsa_circ_0006922	UP
hsa_circ_0001358	1.25179	1.03177	2.72806	0.0137713	0.227014	-3.36117	hsa_circ_0001358	UP
hsa_circ_0000110	1.2	0.86301	2.7261	0.0138289	0.227014	-3.36506	hsa_circ_0000110	UP
hsa_circ_0007334	0.917531	0.721776	2.72562	0.0138432	0.227014	-3.36602	hsa_circ_0007334	UP
hsa_circ_0006157	1.37879	1.32169	2.7244	0.0138791	0.227014	-3.36842	hsa_circ_0006157	UP
hsa_circ_0081751	0.987795	0.756908	2.72376	0.013898	0.227014	-3.36969	hsa_circ_0081751	UP
hsa_circ_0002673	1.27351	0.899766	2.72044	0.0139967	0.227975	-3.37628	hsa_circ_0002673	UP
hsa_circ_0000190	1.08466	0.805342	2.7186	0.0140517	0.228159	-3.37993	hsa_circ_0000190	UP
hsa_circ_0001085	1.53495	1.03049	2.71739	0.0140878	0.228159	-3.38232	hsa_circ_0001085	UP
hsa_circ_0004849	1.08466	0.805342	2.70735	0.0143922	0.232093	-3.4022	hsa_circ_0004849	UP
hsa_circ_0015210	0.941806	0.733914	2.70621	0.0144271	0.232093	-3.40445	hsa_circ_0015210	UP
hsa_circ_0003353	1.37038	0.948199	2.70476	0.0144718	0.232093	-3.40733	hsa_circ_0003353	UP
hsa_circ_0006107	1.26021	1.17883	2.70407	0.0144931	0.232093	-3.4087	hsa_circ_0006107	UP
hsa_circ_0008756	1.27351	1.26905	2.70182	0.0145625	0.232552	-3.41314	hsa_circ_0008756	UP
hsa_circ_0001810	1.24923	1.03049	2.69806	0.0146793	0.233765	-3.42057	hsa_circ_0001810	UP
hsa_circ_0000530	0.631816	0.578919	2.69357	0.0148201	0.235351	-3.42944	hsa_circ_0000530	UP
hsa_circ_0035189	1.54129	1.31937	2.68728	0.0150194	0.236863	-3.44185	hsa_circ_0035189	UP
hsa_circ_0008645	1.08466	0.805342	2.68678	0.0150355	0.236863	-3.44285	hsa_circ_0008645	UP
hsa_circ_0001608	1.18994	0.857983	2.68665	0.0150396	0.236863	-3.4431	hsa_circ_0001608	UP
hsa_circ_0008216	1.06039	0.793205	2.68127	0.0152125	0.238928	-3.45371	hsa_circ_0008216	UP
hsa_circ_0004479	1.02537	0.775697	2.6798	0.0152599	0.239016	-3.4566	hsa_circ_0004479	UP
hsa_circ_0001847	1.3328	1.15583	2.67693	0.0153531	0.239704	-3.46226	hsa_circ_0001847	UP
hsa_circ_0082708	1.08466	0.805342	2.67587	0.0153877	0.239704	-3.46434	hsa_circ_0082708	UP
hsa_circ_0001280	1.25179	0.888908	2.66159	0.0158605	0.245002	-3.49243	hsa_circ_0001280	UP
hsa_circ_0008615	1.43601	0.981016	2.66121	0.0158733	0.245002	-3.49317	hsa_circ_0008615	UP
hsa_circ_0001580	0.774673	0.650347	2.66106	0.0158784	0.245002	-3.49348	hsa_circ_0001580	UP
hsa_circ_0025967	1.40215	1.29579	2.66044	0.0158992	0.245002	-3.49469	hsa_circ_0025967	UP
hsa_circ_0001345	1.69686	1.2543	2.65661	0.0160287	0.245593	-3.50221	hsa_circ_0001345	UP
hsa_circ_0003162	1.04709	0.786554	2.65631	0.0160387	0.245593	-3.50279	hsa_circ_0003162	UP
hsa_circ_0000835	1.24923	1.11405	2.65523	0.0160757	0.245593	-3.50493	hsa_circ_0000835	UP
hsa_circ_0009021	1.18473	0.998231	2.65424	0.0161094	0.245593	-3.50687	hsa_circ_0009021	UP
hsa_circ_0009024	1.13065	0.828337	2.64942	0.0162746	0.247451	-3.51632	hsa_circ_0009024	UP
hsa_circ_0005824	0.987795	0.756908	2.64758	0.0163378	0.247753	-3.51992	hsa_circ_0005824	UP
hsa_circ_0006716	0.820663	0.673342	2.64423	0.0164539	0.248451	-3.52648	hsa_circ_0006716	UP
hsa_circ_0008257	0.904229	0.715125	2.64365	0.0164743	0.248451	-3.52763	hsa_circ_0008257	UP
hsa_circ_0001640	1.21422	1.38226	2.64251	0.0165141	0.248451	-3.52987	hsa_circ_0001640	UP
hsa_circ_0005199	1.18994	0.857983	2.62647	0.0170831	0.255511	-3.56123	hsa_circ_0005199	UP
hsa_circ_0009043	1.95812	1.75421	2.62588	0.0171044	0.255511	-3.56239	hsa_circ_0009043	UP
hsa_circ_0004580	1.03287	0.779444	2.62552	0.0171175	0.255511	-3.5631	hsa_circ_0004580	UP
hsa_circ_0001312	0.85824	0.69213	2.62337	0.0171953	0.255594	-3.5673	hsa_circ_0001312	UP
hsa_circ_0007052	0.96352	0.744771	2.62289	0.0172124	0.255594	-3.56822	hsa_circ_0007052	UP
hsa_circ_0005939	1.27351	1.12619	2.62003	0.0173168	0.256029	-3.57381	hsa_circ_0005939	UP
hsa_circ_0083619	0.904229	0.715125	2.61956	0.0173338	0.256029	-3.57472	hsa_circ_0083619	UP
hsa_circ_0003045	1.24923	1.25691	2.61841	0.0173761	0.256029	-3.57697	hsa_circ_0003045	UP
hsa_circ_0008647	1.69286	1.10944	2.61619	0.0174574	0.256565	-3.58129	hsa_circ_0008647	UP
hsa_circ_0003693	1.0011	0.763559	2.61296	0.0175768	0.257657	-3.58759	hsa_circ_0003693	UP
hsa_circ_0001946	2.39592	2.7009	2.6101	0.0176831	0.258553	-3.59317	hsa_circ_0001946	UP
hsa_circ_0008242	0.798948	0.662485	2.60883	0.0177303	0.258582	-3.59564	hsa_circ_0008242	UP
hsa_circ_0007099	1.27579	0.900904	2.60733	0.0177864	0.25874	-3.59856	hsa_circ_0007099	UP
hsa_circ_0000198	1.10638	0.816199	2.60553	0.0178539	0.259063	-3.60206	hsa_circ_0000198	UP
hsa_circ_0000494	1.34121	0.933618	2.60143	0.0180088	0.260151	-3.61004	hsa_circ_0000494	UP
hsa_circ_0009000	1.02537	0.775697	2.60082	0.018032	0.260151	-3.61124	hsa_circ_0009000	UP
hsa_circ_0007936	1.09308	0.952406	2.59866	0.018114	0.260151	-3.61543	hsa_circ_0007936	UP
hsa_circ_0003247	1.61905	1.58467	2.59797	0.0181403	0.260151	-3.61677	hsa_circ_0003247	UP
hsa_circ_0001953	1.80736	1.56774	2.59682	0.0181845	0.260151	-3.61902	hsa_circ_0001953	UP
hsa_circ_0004956	0.904229	0.715125	2.59543	0.0182377	0.260151	-3.62172	hsa_circ_0004956	UP
hsa_circ_0001687	1.2	0.86301	2.59517	0.0182475	0.260151	-3.62221	hsa_circ_0001687	UP
hsa_circ_0000196	0.820663	0.673342	2.59315	0.0183254	0.260612	-3.62614	hsa_circ_0000196	UP
hsa_circ_0007723	1.20324	1.00749	2.58665	0.0185773	0.263539	-3.63875	hsa_circ_0007723	UP
hsa_circ_0001571	1.11643	0.821227	2.57676	0.0189675	0.268162	-3.65794	hsa_circ_0001571	UP
hsa_circ_0001189	1.281	1.41565	2.57593	0.0190003	0.268162	-3.65953	hsa_circ_0001189	UP
hsa_circ_0007365	1.11968	1.04927	2.57484	0.0190439	0.268162	-3.66165	hsa_circ_0007365	UP
hsa_circ_0038704	1.19836	0.862189	2.56458	0.0194583	0.272615	-3.68151	hsa_circ_0038704	UP
hsa_circ_0002722	1.29778	1.05476	2.56444	0.0194639	0.272615	-3.68177	hsa_circ_0002722	UP
hsa_circ_0006459	1.10638	1.04262	2.56348	0.0195031	0.272615	-3.68363	hsa_circ_0006459	UP
hsa_circ_0001573	1.52973	1.02788	2.56099	0.0196054	0.273376	-3.68845	hsa_circ_0001573	UP
hsa_circ_0001785	1.49413	1.15293	2.5571	0.0197657	0.274378	-3.69596	hsa_circ_0001785	UP
hsa_circ_0007685	0.950219	0.73812	2.55692	0.0197733	0.274378	-3.69631	hsa_circ_0007685	UP
hsa_circ_0000362	1.31109	0.918554	2.54966	0.0200758	0.277901	-3.7103	hsa_circ_0000362	UP
hsa_circ_0001756	1.37879	1.09526	2.54425	0.0203044	0.279637	-3.72073	hsa_circ_0001756	UP
hsa_circ_0005268	1.09308	0.809549	2.54346	0.0203379	0.279637	-3.72224	hsa_circ_0005268	UP
hsa_circ_0003258	1.13065	0.828337	2.54323	0.0203479	0.279637	-3.7227	hsa_circ_0003258	UP
hsa_circ_0000479	1.21422	1.15583	2.54091	0.0204466	0.280319	-3.72715	hsa_circ_0000479	UP
hsa_circ_0007875	1.12485	0.825434	2.53884	0.0205353	0.280862	-3.73114	hsa_circ_0007875	UP
hsa_circ_0001551	1.02537	0.775697	2.53035	0.020903	0.285209	-3.74747	hsa_circ_0001551	UP
hsa_circ_0003113	1.24923	0.887628	2.52824	0.0209953	0.285785	-3.75152	hsa_circ_0003113	UP
hsa_circ_0091072	0.882515	0.704268	2.5261	0.021089	0.28638	-3.75562	hsa_circ_0091072	UP
hsa_circ_0008039	0.89001	0.708016	2.52381	0.0211903	0.287074	-3.76003	hsa_circ_0008039	UP
hsa_circ_0008202	1.31858	1.14872	2.52054	0.0213354	0.287716	-3.7663	hsa_circ_0008202	UP
hsa_circ_0007695	1.20959	0.867804	2.52047	0.0213384	0.287716	-3.76643	hsa_circ_0007695	UP
hsa_circ_0044177	1.37463	0.950324	2.51765	0.0214643	0.288733	-3.77184	hsa_circ_0044177	UP
hsa_circ_0008439	0.973576	0.749799	2.51383	0.0216356	0.290354	-3.77915	hsa_circ_0008439	UP
hsa_circ_0058495	1.18994	0.857983	2.50917	0.0218471	0.291985	-3.78808	hsa_circ_0058495	UP
hsa_circ_0007312	0.89001	0.708016	2.50787	0.0219064	0.291985	-3.79057	hsa_circ_0007312	UP
hsa_circ_0025765	0.715382	0.620702	2.50771	0.0219133	0.291985	-3.79086	hsa_circ_0025765	UP
hsa_circ_0002692	1.04709	0.786554	2.50666	0.0219614	0.291985	-3.79288	hsa_circ_0002692	UP
hsa_circ_0072780	0.96352	0.744771	2.50397	0.0220848	0.292016	-3.79802	hsa_circ_0072780	UP
hsa_circ_0000347	1.13065	0.828337	2.50357	0.0221031	0.292016	-3.79878	hsa_circ_0000347	UP
hsa_circ_0042839	0.798948	0.662485	2.50257	0.0221495	0.292016	-3.80071	hsa_circ_0042839	UP
hsa_circ_0007477	0.85824	0.69213	2.50216	0.0221681	0.292016	-3.80148	hsa_circ_0007477	UP
hsa_circ_0077736	0.798948	0.662485	2.49976	0.0222793	0.292466	-3.80608	hsa_circ_0077736	UP
hsa_circ_0025951	0.941806	0.733914	2.49819	0.022352	0.292466	-3.80907	hsa_circ_0025951	UP
hsa_circ_0000754	1.18994	1.08441	2.49811	0.0223557	0.292466	-3.80922	hsa_circ_0000754	UP
hsa_circ_0000251	0.917531	0.721776	2.49613	0.0224478	0.293	-3.81299	hsa_circ_0000251	UP
hsa_circ_0000707	1.05714	0.791582	2.49488	0.0225065	0.293097	-3.81539	hsa_circ_0000707	UP
hsa_circ_0000021	0.987795	0.756908	2.49022	0.0227256	0.294876	-3.82428	hsa_circ_0000021	UP
hsa_circ_0002883	1.07886	0.802439	2.48879	0.0227931	0.294876	-3.827	hsa_circ_0002883	UP
hsa_circ_0067347	1.11643	0.821227	2.48869	0.0227979	0.294876	-3.82719	hsa_circ_0067347	UP
hsa_circ_0004851	1.21422	0.87012	2.48712	0.0228724	0.295172	-3.83018	hsa_circ_0004851	UP
hsa_circ_0004664	0.941806	0.733914	2.48182	0.0231255	0.29534	-3.84028	hsa_circ_0004664	UP
hsa_circ_0006062	1.14395	0.834988	2.48174	0.0231292	0.29534	-3.84043	hsa_circ_0006062	UP
hsa_circ_0072391	1.14395	0.834988	2.48157	0.0231374	0.29534	-3.84075	hsa_circ_0072391	UP
hsa_circ_0001195	1.04709	0.786554	2.48098	0.0231658	0.29534	-3.84187	hsa_circ_0001195	UP
hsa_circ_0004162	0.85824	0.69213	2.48085	0.0231722	0.29534	-3.84213	hsa_circ_0004162	UP
hsa_circ_0023920	0.941806	0.733914	2.48037	0.0231954	0.29534	-3.84304	hsa_circ_0023920	UP
hsa_circ_0003570	1.09308	0.809549	2.47841	0.0232895	0.295881	-3.84676	hsa_circ_0003570	UP
hsa_circ_0051454	1.08466	0.805342	2.47524	0.0234435	0.297176	-3.8528	hsa_circ_0051454	UP
hsa_circ_0003239	0.882515	0.704268	2.47204	0.0235995	0.298492	-3.85888	hsa_circ_0003239	UP
hsa_circ_0000268	1.24923	1.03049	2.47057	0.0236717	0.298744	-3.86168	hsa_circ_0000268	UP
hsa_circ_0001555	1.24923	0.887628	2.46116	0.0241376	0.303953	-3.87953	hsa_circ_0001555	UP
hsa_circ_0006801	0.85824	0.69213	2.45989	0.0242012	0.304079	-3.88194	hsa_circ_0006801	UP
hsa_circ_0001359	1.61527	1.61455	2.45807	0.0242926	0.304079	-3.88539	hsa_circ_0001359	UP
hsa_circ_0002877	0.774673	0.650347	2.45778	0.0243072	0.304079	-3.88594	hsa_circ_0002877	UP
hsa_circ_0007290	1.2	1.00587	2.45578	0.0244077	0.304671	-3.88972	hsa_circ_0007290	UP
hsa_circ_0005405	0.85824	0.69213	2.45465	0.0244651	0.304722	-3.89187	hsa_circ_0005405	UP
hsa_circ_0002775	0.572525	0.549273	2.45339	0.0245291	0.304854	-3.89425	hsa_circ_0002775	UP
hsa_circ_0001726	1.17572	0.850873	2.4523	0.0245841	0.304875	-3.89631	hsa_circ_0001726	UP
hsa_circ_0000652	1.08466	0.805342	2.45064	0.0246689	0.305098	-3.89946	hsa_circ_0000652	UP
hsa_circ_0003856	1.2	1.00587	2.44882	0.0247619	0.305098	-3.9029	hsa_circ_0003856	UP
hsa_circ_0002162	0.96352	0.744771	2.44881	0.0247622	0.305098	-3.90291	hsa_circ_0002162	UP
hsa_circ_0014717	0.987795	0.756908	2.44721	0.0248446	0.305455	-3.90595	hsa_circ_0014717	UP
hsa_circ_0007817	1.27351	0.899766	2.43868	0.0252862	0.31021	-3.92206	hsa_circ_0007817	UP
hsa_circ_0067991	1.0011	0.763559	2.43765	0.0253399	0.31021	-3.924	hsa_circ_0067991	UP
hsa_circ_0006633	1.67148	1.77802	2.43632	0.0254098	0.31039	-3.92652	hsa_circ_0006633	UP
hsa_circ_0000642	1.18994	0.857983	2.43525	0.0254659	0.31039	-3.92853	hsa_circ_0000642	UP
hsa_circ_0008629	1.24923	1.03049	2.43427	0.0255175	0.31039	-3.93038	hsa_circ_0008629	UP
hsa_circ_0089972	1.15237	0.839194	2.43104	0.025688	0.311801	-3.93647	hsa_circ_0089972	UP
hsa_circ_0000657	0.85824	0.69213	2.42908	0.0257922	0.312403	-3.94016	hsa_circ_0000657	UP
hsa_circ_0002086	0.904229	0.715125	2.42687	0.0259098	0.312428	-3.94432	hsa_circ_0002086	UP
hsa_circ_0006809	0.844938	0.68548	2.42616	0.0259479	0.312428	-3.94566	hsa_circ_0006809	UP
hsa_circ_0000068	0.941806	0.733914	2.42591	0.0259611	0.312428	-3.94613	hsa_circ_0000068	UP
hsa_circ_0001948	0.882515	0.704268	2.42495	0.0260129	0.312428	-3.94795	hsa_circ_0001948	UP
hsa_circ_0059957	0.941806	0.733914	2.42306	0.0261144	0.312773	-3.9515	hsa_circ_0059957	UP
hsa_circ_0008179	1.1925	0.859263	2.42189	0.0261772	0.312773	-3.95369	hsa_circ_0008179	UP
hsa_circ_0004206	0.904229	0.715125	2.42136	0.0262058	0.312773	-3.95469	hsa_circ_0004206	UP
hsa_circ_0005918	1.08466	0.805342	2.41554	0.0265221	0.315889	-3.96564	hsa_circ_0005918	UP
hsa_circ_0001403	0.85824	0.69213	2.40851	0.0269082	0.318027	-3.97883	hsa_circ_0001403	UP
hsa_circ_0005991	0.941806	0.733914	2.4084	0.0269145	0.318027	-3.97904	hsa_circ_0005991	UP
hsa_circ_0001790	0.904229	0.941549	2.40799	0.026937	0.318027	-3.9798	hsa_circ_0001790	UP
hsa_circ_0000724	0.656091	0.591056	2.40779	0.0269484	0.318027	-3.98019	hsa_circ_0000724	UP
hsa_circ_0003310	1.16242	0.844222	2.40722	0.0269797	0.318027	-3.98125	hsa_circ_0003310	UP
hsa_circ_0004938	0.656091	0.591056	2.40495	0.0271059	0.318365	-3.98551	hsa_circ_0004938	UP
hsa_circ_0001839	1.31109	1.20427	2.4047	0.0271198	0.318365	-3.98597	hsa_circ_0001839	UP
hsa_circ_0001472	0.85824	0.918554	2.39872	0.0274553	0.321583	-3.99718	hsa_circ_0001472	UP
hsa_circ_0001242	0.917531	0.721776	2.39781	0.0275064	0.321583	-3.99888	hsa_circ_0001242	UP
hsa_circ_0003641	0.904229	0.715125	2.39645	0.0275835	0.321827	-4.00143	hsa_circ_0003641	UP
hsa_circ_0024037	0.798948	0.662485	2.39145	0.0278683	0.323347	-4.01078	hsa_circ_0024037	UP
hsa_circ_0000375	1.11643	0.821227	2.39129	0.0278773	0.323347	-4.01108	hsa_circ_0000375	UP
hsa_circ_0001876	0.85824	0.834988	2.39118	0.0278836	0.323347	-4.01128	hsa_circ_0001876	UP
hsa_circ_0005232	1.26021	1.54811	2.38647	0.0281543	0.325594	-4.02008	hsa_circ_0005232	UP
hsa_circ_0000799	1.25929	1.32123	2.38583	0.0281912	0.325594	-4.02128	hsa_circ_0000799	UP
hsa_circ_0007308	0.715382	0.620702	2.37828	0.0286308	0.329867	-4.03536	hsa_circ_0007308	UP
hsa_circ_0000285	0.715382	0.620702	2.37723	0.0286927	0.329867	-4.03732	hsa_circ_0000285	UP
hsa_circ_0001610	1.5968	1.79997	2.37644	0.028739	0.329867	-4.03879	hsa_circ_0001610	UP
hsa_circ_0007927	0.844938	0.68548	2.37554	0.0287919	0.329867	-4.04047	hsa_circ_0007927	UP
hsa_circ_0004089	1.02537	0.775697	2.37447	0.028855	0.329928	-4.04246	hsa_circ_0004089	UP
hsa_circ_0054322	0.715382	0.620702	2.3685	0.02921	0.33332	-4.05358	hsa_circ_0054322	UP
hsa_circ_0008729	1.04709	0.786554	2.36602	0.0293583	0.334346	-4.05818	hsa_circ_0008729	UP
hsa_circ_0007643	0.844938	0.68548	2.36454	0.0294474	0.334693	-4.06094	hsa_circ_0007643	UP
hsa_circ_0001330	1.13065	0.971194	2.36211	0.0295939	0.335691	-4.06545	hsa_circ_0001330	UP
hsa_circ_0004276	0.914285	0.720153	2.3607	0.029679	0.335989	-4.06806	hsa_circ_0004276	UP
hsa_circ_0023988	1.02537	0.775697	2.35811	0.0298365	0.336677	-4.07286	hsa_circ_0023988	UP
hsa_circ_0002302	1.01207	1.05476	2.35714	0.0298957	0.336677	-4.07467	hsa_circ_0002302	UP
hsa_circ_0001648	0.85824	0.69213	2.3568	0.0299164	0.336677	-4.07529	hsa_circ_0001648	UP
hsa_circ_0072023	0.761372	0.643697	2.35483	0.0300371	0.337372	-4.07895	hsa_circ_0072023	UP
hsa_circ_0000034	1.18994	1.00084	2.35242	0.0301857	0.338182	-4.08343	hsa_circ_0000034	UP
hsa_circ_0049540	0.983164	0.754593	2.35174	0.0302275	0.338182	-4.08469	hsa_circ_0049540	UP
hsa_circ_0000854	0.904229	0.715125	2.35005	0.0303319	0.338524	-4.08782	hsa_circ_0000854	UP
hsa_circ_0007739	0.656091	0.591056	2.34933	0.0303766	0.338524	-4.08916	hsa_circ_0007739	UP
hsa_circ_0005525	0.715382	0.620702	2.34565	0.0306051	0.340408	-4.09596	hsa_circ_0005525	UP
hsa_circ_0001638	0.941806	0.733914	2.34209	0.030828	0.342139	-4.10255	hsa_circ_0001638	UP
hsa_circ_0007259	0.866653	0.696337	2.34126	0.0308804	0.342139	-4.10409	hsa_circ_0007259	UP
hsa_circ_0071422	1.18994	0.857983	2.33657	0.0311766	0.342572	-4.11275	hsa_circ_0071422	UP
hsa_circ_0049335	1.02537	0.775697	2.3361	0.0312067	0.342572	-4.11362	hsa_circ_0049335	UP
hsa_circ_0001498	1.18994	1.51298	2.33605	0.0312099	0.342572	-4.11371	hsa_circ_0001498	UP
hsa_circ_0009034	0.774673	0.650347	2.33423	0.0313255	0.342572	-4.11707	hsa_circ_0009034	UP
hsa_circ_0005660	0.798948	0.662485	2.33422	0.0313265	0.342572	-4.1171	hsa_circ_0005660	UP
hsa_circ_0006856	1.17664	0.851332	2.33307	0.0313994	0.342572	-4.1192	hsa_circ_0006856	UP
hsa_circ_0067990	1.10894	0.81748	2.33157	0.0314955	0.342572	-4.12198	hsa_circ_0067990	UP
hsa_circ_0001314	0.882515	0.704268	2.33136	0.0315092	0.342572	-4.12237	hsa_circ_0001314	UP
hsa_circ_0001811	1.13065	0.828337	2.33121	0.0315186	0.342572	-4.12264	hsa_circ_0001811	UP
hsa_circ_0003428	1.17201	1.07544	2.33121	0.0315188	0.342572	-4.12265	hsa_circ_0003428	UP
hsa_circ_0008618	1.02537	0.918554	2.32816	0.0317151	0.343735	-4.12827	hsa_circ_0008618	UP
hsa_circ_0006905	1.04709	0.786554	2.32768	0.031746	0.343735	-4.12916	hsa_circ_0006905	UP
hsa_circ_0075796	1.29931	1.05552	2.32162	0.0321395	0.347337	-4.14032	hsa_circ_0075796	UP
hsa_circ_0005968	1.06673	0.796376	2.31848	0.0323451	0.348275	-4.14609	hsa_circ_0005968	UP
hsa_circ_0031241	1.10116	1.04001	2.31844	0.0323481	0.348275	-4.14618	hsa_circ_0031241	UP
hsa_circ_0002008	0.774673	0.650347	2.31647	0.0324772	0.349007	-4.14978	hsa_circ_0002008	UP
hsa_circ_0023276	0.631816	0.578919	2.31171	0.0327929	0.35174	-4.15854	hsa_circ_0023276	UP
hsa_circ_0066776	0.917531	0.721776	2.31062	0.0328656	0.351859	-4.16054	hsa_circ_0066776	UP
hsa_circ_0022245	0.820663	0.673342	2.30532	0.0332205	0.354994	-4.17026	hsa_circ_0022245	UP
hsa_circ_0000087	1.20959	0.867804	2.3032	0.0333638	0.355859	-4.17415	hsa_circ_0000087	UP
hsa_circ_0000153	0.85824	0.69213	2.29872	0.033668	0.358436	-4.18236	hsa_circ_0000153	UP
hsa_circ_0000571	1.16823	0.847125	2.29459	0.0339505	0.360771	-4.18991	hsa_circ_0000571	UP
hsa_circ_0000264	0.830719	0.67837	2.28779	0.0344211	0.363914	-4.20235	hsa_circ_0000264	UP
hsa_circ_0008602	1.12224	1.29869	2.28706	0.0344715	0.363914	-4.20368	hsa_circ_0008602	UP
hsa_circ_0001750	0.987795	0.899766	2.28697	0.0344782	0.363914	-4.20385	hsa_circ_0001750	UP
hsa_circ_0071174	0.761372	0.643697	2.28586	0.0345556	0.363914	-4.20587	hsa_circ_0071174	UP
hsa_circ_0003497	1.08466	0.805342	2.28532	0.034593	0.363914	-4.20685	hsa_circ_0003497	UP
hsa_circ_0004039	1.32758	1.21252	2.28331	0.0347339	0.363914	-4.21052	hsa_circ_0004039	UP
hsa_circ_0000918	0.987795	0.756908	2.28266	0.0347792	0.363914	-4.2117	hsa_circ_0000918	UP
hsa_circ_0027545	0.914285	0.720153	2.28257	0.034786	0.363914	-4.21188	hsa_circ_0027545	UP
hsa_circ_0009018	0.761372	0.643697	2.2821	0.0348191	0.363914	-4.21273	hsa_circ_0009018	UP
hsa_circ_0002215	0.96352	0.744771	2.27181	0.03555	0.370875	-4.23148	hsa_circ_0002215	UP
hsa_circ_0000106	0.904229	0.715125	2.27064	0.0356334	0.371068	-4.23359	hsa_circ_0000106	UP
hsa_circ_0005314	0.96352	0.744771	2.26821	0.0358084	0.371832	-4.23801	hsa_circ_0005314	UP
hsa_circ_0044646	0.85824	0.69213	2.26749	0.035861	0.371832	-4.23934	hsa_circ_0044646	UP
hsa_circ_0009142	0.677806	0.601914	2.26683	0.0359082	0.371832	-4.24052	hsa_circ_0009142	UP
hsa_circ_0004670	1.06039	0.793205	2.26602	0.035967	0.371832	-4.242	hsa_circ_0004670	UP
hsa_circ_0001301	1.0011	0.906416	2.26334	0.0361617	0.373103	-4.24686	hsa_circ_0001301	UP
hsa_circ_0002153	0.715382	0.620702	2.26254	0.0362204	0.373103	-4.24833	hsa_circ_0002153	UP
hsa_circ_0072202	1.0011	0.763559	2.25916	0.0364672	0.37497	-4.25445	hsa_circ_0072202	UP
hsa_circ_0005362	0.656091	0.591056	2.25644	0.0366678	0.376148	-4.25939	hsa_circ_0005362	UP
hsa_circ_0000109	1.01957	0.772794	2.25582	0.0367134	0.376148	-4.26051	hsa_circ_0000109	UP
hsa_circ_0004306	0.572525	0.549273	2.25298	0.0369238	0.377037	-4.26565	hsa_circ_0004306	UP
hsa_circ_0001684	0.631816	0.578919	2.25161	0.0370255	0.377037	-4.26813	hsa_circ_0001684	UP
hsa_circ_0047744	0.631816	0.578919	2.25161	0.0370255	0.377037	-4.26813	hsa_circ_0047744	UP
hsa_circ_0002781	0.774673	0.650347	2.2511	0.037064	0.377037	-4.26907	hsa_circ_0002781	UP
hsa_circ_0024169	1.30528	1.20136	2.24649	0.0374085	0.379866	-4.27739	hsa_circ_0024169	UP
hsa_circ_0008328	1.0011	0.763559	2.24465	0.0375471	0.380255	-4.28072	hsa_circ_0008328	UP
hsa_circ_0003537	0.631816	0.578919	2.24422	0.0375798	0.380255	-4.2815	hsa_circ_0003537	UP
hsa_circ_0001279	0.715382	0.620702	2.24239	0.0377183	0.380981	-4.28481	hsa_circ_0001279	UP
hsa_circ_0003694	0.820663	0.673342	2.24139	0.0377937	0.381069	-4.28661	hsa_circ_0003694	UP
hsa_circ_0002706	1.0555	0.790761	2.24051	0.037861	0.381077	-4.28821	hsa_circ_0002706	UP
hsa_circ_0006990	1.04709	0.786554	2.2386	0.0380064	0.381868	-4.29166	hsa_circ_0006990	UP
hsa_circ_0034414	0.677806	0.601914	2.23638	0.0381756	0.38265	-4.29565	hsa_circ_0034414	UP
hsa_circ_0008706	0.866653	0.696337	2.23479	0.0382977	0.38265	-4.29852	hsa_circ_0008706	UP
hsa_circ_0042091	1.02537	0.775697	2.23453	0.0383181	0.38265	-4.299	hsa_circ_0042091	UP
hsa_circ_0001376	0.572525	0.549273	2.23408	0.038352	0.38265	-4.2998	hsa_circ_0001376	UP
hsa_circ_0002076	0.844938	0.68548	2.23251	0.0384735	0.382901	-4.30264	hsa_circ_0002076	UP
hsa_circ_0031583	0.798948	1.25819	2.23202	0.0385111	0.382901	-4.30352	hsa_circ_0031583	UP
hsa_circ_0061744	0.798948	0.662485	2.22993	0.0386731	0.383844	-4.30729	hsa_circ_0061744	UP
hsa_circ_0069152	0.715382	0.620702	2.22466	0.0390829	0.387239	-4.31676	hsa_circ_0069152	UP
hsa_circ_0001118	1.07136	1.1304	2.22356	0.0391691	0.387422	-4.31874	hsa_circ_0001118	UP
hsa_circ_0006956	1.10638	1.38763	2.22156	0.0393262	0.387771	-4.32233	hsa_circ_0006956	UP
hsa_circ_0000839	0.798948	0.662485	2.22139	0.03934	0.387771	-4.32265	hsa_circ_0000839	UP
hsa_circ_0002955	1.14395	0.834988	2.21716	0.0396743	0.389896	-4.33025	hsa_circ_0002955	UP
hsa_circ_0023891	0.904229	0.857983	2.21693	0.039692	0.389896	-4.33065	hsa_circ_0023891	UP
hsa_circ_0006830	0.631816	0.578919	2.21575	0.0397863	0.390152	-4.33278	hsa_circ_0006830	UP
hsa_circ_0003250	1.08466	0.948199	2.21144	0.0401307	0.392855	-4.34051	hsa_circ_0003250	UP
hsa_circ_0009027	0.941806	1.01963	2.20847	0.0403689	0.393945	-4.34582	hsa_circ_0009027	UP
hsa_circ_0007332	0.798948	0.662485	2.20834	0.0403799	0.393945	-4.34606	hsa_circ_0007332	UP
hsa_circ_0001263	0.991041	1.38601	2.20653	0.0405259	0.394696	-4.3493	hsa_circ_0001263	UP
hsa_circ_0008712	0.761372	0.643697	2.20077	0.0409948	0.398584	-4.35961	hsa_circ_0008712	UP
hsa_circ_0004870	1.50221	1.48868	2.19573	0.0414086	0.401924	-4.36861	hsa_circ_0004870	UP
hsa_circ_0006364	0.941806	0.876771	2.19433	0.0415239	0.40236	-4.3711	hsa_circ_0006364	UP
hsa_circ_0007386	1.15237	1.20847	2.19155	0.0417543	0.403908	-4.37605	hsa_circ_0007386	UP
hsa_circ_0032639	0.914285	0.720153	2.18785	0.0420634	0.406211	-4.38266	hsa_circ_0032639	UP
hsa_circ_0007342	0.715382	0.620702	2.1852	0.0422859	0.40767	-4.38738	hsa_circ_0007342	UP
hsa_circ_0004709	0.715382	0.620702	2.18038	0.0426933	0.41065	-4.39596	hsa_circ_0004709	UP
hsa_circ_0002605	0.904229	0.715125	2.1793	0.0427851	0.41065	-4.39788	hsa_circ_0002605	UP
hsa_circ_0004087	1.16242	1.35636	2.17847	0.0428556	0.41065	-4.39935	hsa_circ_0004087	UP
hsa_circ_0000377	0.715382	0.620702	2.17816	0.0428823	0.41065	-4.39991	hsa_circ_0000377	UP
hsa_circ_0001410	0.941806	0.733914	2.17704	0.0429774	0.410873	-4.40189	hsa_circ_0001410	UP
hsa_circ_0000701	0.774673	0.650347	2.17283	0.0433385	0.412684	-4.40937	hsa_circ_0000701	UP
hsa_circ_0070039	1.0011	0.763559	2.17265	0.0433539	0.412684	-4.40968	hsa_circ_0070039	UP
hsa_circ_0008803	0.572525	0.549273	2.17214	0.043398	0.412684	-4.41059	hsa_circ_0008803	UP
hsa_circ_0001305	0.941806	0.733914	2.17109	0.043488	0.412684	-4.41245	hsa_circ_0001305	UP
hsa_circ_0017628	0.830719	0.67837	2.17063	0.0435278	0.412684	-4.41326	hsa_circ_0017628	UP
hsa_circ_0000831	1.13321	1.11533	2.16888	0.0436795	0.412996	-4.41637	hsa_circ_0000831	UP
hsa_circ_0008161	0.820663	0.673342	2.16858	0.0437052	0.412996	-4.4169	hsa_circ_0008161	UP
hsa_circ_0003456	1.1503	1.12387	2.16636	0.0438984	0.414137	-4.42084	hsa_circ_0003456	UP
hsa_circ_0004491	1.33914	1.2183	2.15987	0.0444666	0.417924	-4.43232	hsa_circ_0004491	UP
hsa_circ_0008587	0.85824	0.69213	2.15943	0.0445057	0.417924	-4.43311	hsa_circ_0008587	UP
hsa_circ_0003071	0.830719	0.67837	2.15905	0.0445388	0.417924	-4.43377	hsa_circ_0003071	UP
hsa_circ_0003620	1.07136	0.941549	2.15845	0.0445922	0.417924	-4.43484	hsa_circ_0003620	UP
hsa_circ_0002371	0.950219	0.73812	2.15762	0.0446657	0.417927	-4.43631	hsa_circ_0002371	UP
hsa_circ_0007180	1.05714	0.791582	2.15578	0.0448282	0.418534	-4.43955	hsa_circ_0007180	UP
hsa_circ_0073497	0.656091	0.591056	2.15501	0.0448965	0.418534	-4.44091	hsa_circ_0073497	UP
hsa_circ_0002928	1.02915	0.777587	2.15408	0.0449795	0.418534	-4.44255	hsa_circ_0002928	UP
hsa_circ_0001982	1.08466	0.805342	2.15359	0.0450233	0.418534	-4.44342	hsa_circ_0001982	UP
hsa_circ_0008996	0.761372	0.643697	2.15247	0.0451228	0.418731	-4.44539	hsa_circ_0008996	UP
hsa_circ_0001519	1.27351	1.18548	2.15171	0.045191	0.418731	-4.44674	hsa_circ_0001519	UP
hsa_circ_0005287	0.631816	0.578919	2.14887	0.0454455	0.420302	-4.45175	hsa_circ_0005287	UP
hsa_circ_0000566	0.715382	0.620702	2.14747	0.0455716	0.420302	-4.45422	hsa_circ_0000566	UP
hsa_circ_0004110	0.715382	0.620702	2.14694	0.0456189	0.420302	-4.45514	hsa_circ_0004110	UP
hsa_circ_0029853	1.04709	0.929411	2.14655	0.0456546	0.420302	-4.45584	hsa_circ_0029853	UP
hsa_circ_0007142	1.07136	1.08441	2.14432	0.0458564	0.421481	-4.45977	hsa_circ_0007142	UP
hsa_circ_0029069	0.85824	0.69213	2.14287	0.0459878	0.42201	-4.46232	hsa_circ_0029069	UP
hsa_circ_0005974	0.677806	0.601914	2.13728	0.0464982	0.42601	-4.47215	hsa_circ_0005974	UP
hsa_circ_0002211	0.96352	0.744771	2.12811	0.0473462	0.429662	-4.48824	hsa_circ_0002211	UP
hsa_circ_0006848	0.987795	0.756908	2.12794	0.0473619	0.429662	-4.48854	hsa_circ_0006848	UP
hsa_circ_0005667	1.09308	0.809549	2.12779	0.0473762	0.429662	-4.48881	hsa_circ_0005667	UP
hsa_circ_0008759	0.85824	0.69213	2.12683	0.0474655	0.429662	-4.49048	hsa_circ_0008759	UP
hsa_circ_0004877	0.572525	0.549273	2.12672	0.0474762	0.429662	-4.49068	hsa_circ_0004877	UP
hsa_circ_0073052	0.656091	0.591056	2.12663	0.0474851	0.429662	-4.49085	hsa_circ_0073052	UP
hsa_circ_0005954	1.00535	1.0514	2.12643	0.0475037	0.429662	-4.4912	hsa_circ_0005954	UP
hsa_circ_0005955	0.807362	0.809549	2.1261	0.0475346	0.429662	-4.49177	hsa_circ_0005955	UP
hsa_circ_0078130	0.747153	0.636587	2.12568	0.0475732	0.429662	-4.4925	hsa_circ_0078130	UP
hsa_circ_0036627	0.904229	0.715125	2.12004	0.0481051	0.433251	-4.50239	hsa_circ_0036627	UP
hsa_circ_0006109	0.976822	1.20427	2.11986	0.0481221	0.433251	-4.5027	hsa_circ_0006109	UP
hsa_circ_0007249	0.798948	0.662485	2.11761	0.0483356	0.434488	-4.50663	hsa_circ_0007249	UP
hsa_circ_0000044	0.761372	0.643697	2.11573	0.0485142	0.434851	-4.50991	hsa_circ_0000044	UP
hsa_circ_0007456	0.85824	0.69213	2.11495	0.0485884	0.434851	-4.51127	hsa_circ_0007456	UP
hsa_circ_0072741	0.987795	0.756908	2.11479	0.0486042	0.434851	-4.51156	hsa_circ_0072741	UP
hsa_circ_0002079	0.820663	0.673342	2.11215	0.0488569	0.435781	-4.51617	hsa_circ_0002079	UP
hsa_circ_0007068	0.876709	0.844222	2.11211	0.0488605	0.435781	-4.51623	hsa_circ_0007068	UP
hsa_circ_0005875	0.631816	0.578919	2.11081	0.0489856	0.435986	-4.5185	hsa_circ_0005875	UP
hsa_circ_0064307	0.715382	0.620702	2.11029	0.049036	0.435986	-4.51942	hsa_circ_0064307	UP
hsa_circ_0005882	1.60692	1.06647	2.10885	0.0491741	0.436534	-4.52191	hsa_circ_0005882	UP
hsa_circ_0003942	0.715382	0.620702	2.10794	0.0492623	0.43664	-4.5235	hsa_circ_0003942	UP
hsa_circ_0009133	0.914285	0.720153	2.1057	0.0494794	0.437475	-4.52741	hsa_circ_0009133	UP
hsa_circ_0006670	1.00744	0.76673	2.10539	0.0495096	0.437475	-4.52795	hsa_circ_0006670	UP
hsa_circ_0000824	1.18414	1.22436	2.10386	0.0496583	0.43782	-4.53061	hsa_circ_0000824	UP
hsa_circ_0008114	1.13065	0.828337	2.10342	0.0497017	0.43782	-4.53139	hsa_circ_0008114	UP
hsa_circ_0057523	0.631816	0.578919	2.10243	0.0497985	0.437848	-4.53311	hsa_circ_0057523	UP
hsa_circ_0008143	0.89001	0.708016	2.10181	0.0498581	0.437848	-4.53418	hsa_circ_0008143	UP
hsa_circ_0006063	0.798948	0.662485	2.10079	0.0499583	0.438055	-4.53596	hsa_circ_0006063	UP
hsa_circ_0004296	0.798948	0.662485	2.09886	0.0501477	0.439042	-4.53931	hsa_circ_0004296	STABLE
hsa_circ_0003549	1.07886	1.08815	2.09711	0.0503202	0.439879	-4.54236	hsa_circ_0003549	STABLE
hsa_circ_0082096	0.830719	0.67837	2.09432	0.0505961	0.441615	-4.54721	hsa_circ_0082096	STABLE
hsa_circ_0008016	0.923873	0.724947	2.09246	0.0507809	0.442014	-4.55044	hsa_circ_0008016	STABLE
hsa_circ_0001006	0.844938	0.68548	2.0923	0.0507965	0.442014	-4.55071	hsa_circ_0001006	STABLE
hsa_circ_0030214	0.761372	0.643697	2.08991	0.0510345	0.442242	-4.55486	hsa_circ_0030214	STABLE
hsa_circ_0000418	0.677806	0.601914	2.08973	0.0510531	0.442242	-4.55518	hsa_circ_0000418	STABLE
hsa_circ_0023942	1.21422	0.87012	2.08971	0.0510547	0.442242	-4.55521	hsa_circ_0023942	STABLE
hsa_circ_0003221	1.22342	1.244	2.0826	0.0517691	0.447752	-4.56752	hsa_circ_0003221	STABLE
hsa_circ_0012553	0.715382	0.620702	2.08076	0.0519564	0.448305	-4.57072	hsa_circ_0012553	STABLE
hsa_circ_0046813	0.820663	0.673342	2.08014	0.0520185	0.448305	-4.57177	hsa_circ_0046813	STABLE
hsa_circ_0004662	1.10638	0.816199	2.07965	0.0520684	0.448305	-4.57262	hsa_circ_0004662	STABLE
hsa_circ_0007266	0.715382	0.620702	2.07673	0.0523668	0.449648	-4.57768	hsa_circ_0007266	STABLE
hsa_circ_0005762	0.774673	0.650347	2.07589	0.0524522	0.449648	-4.57912	hsa_circ_0005762	STABLE
hsa_circ_0007127	1.0011	1.04927	2.07581	0.0524602	0.449648	-4.57926	hsa_circ_0007127	STABLE
hsa_circ_0002151	0.798948	0.662485	2.07425	0.0526204	0.450295	-4.58195	hsa_circ_0002151	STABLE
hsa_circ_0001152	0.715382	0.620702	2.07354	0.0526932	0.450295	-4.58318	hsa_circ_0001152	STABLE
hsa_circ_0008827	0.572525	0.549273	2.0704	0.0530173	0.452388	-4.5886	hsa_circ_0008827	STABLE
hsa_circ_0006097	0.677806	0.601914	2.06656	0.0534158	0.45418	-4.59522	hsa_circ_0006097	STABLE
hsa_circ_0009156	0.85824	0.69213	2.06581	0.0534936	0.45418	-4.59651	hsa_circ_0009156	STABLE
hsa_circ_0002925	0.761372	0.643697	2.06567	0.0535079	0.45418	-4.59675	hsa_circ_0002925	STABLE
hsa_circ_0004825	0.739657	0.632839	2.06532	0.0535451	0.45418	-4.59736	hsa_circ_0004825	STABLE
hsa_circ_0007715	0.715382	0.620702	2.06102	0.0539949	0.457317	-4.60475	hsa_circ_0007715	STABLE
hsa_circ_0004494	0.798948	0.662485	2.05994	0.0541085	0.457601	-4.60661	hsa_circ_0004494	STABLE
hsa_circ_0005434	1.03287	0.779444	2.05871	0.0542383	0.457652	-4.60872	hsa_circ_0005434	STABLE
hsa_circ_0008718	0.488959	0.50749	2.05699	0.0544204	0.457652	-4.61168	hsa_circ_0008718	STABLE
hsa_circ_0006944	1.13065	1.05476	2.05696	0.0544232	0.457652	-4.61173	hsa_circ_0006944	STABLE
hsa_circ_0007520	1.13065	0.828337	2.05685	0.0544348	0.457652	-4.61192	hsa_circ_0007520	STABLE
hsa_circ_0077398	0.715382	0.620702	2.05041	0.0551211	0.462078	-4.62298	hsa_circ_0077398	STABLE
hsa_circ_0002349	0.862489	0.694255	2.0501	0.055154	0.462078	-4.6235	hsa_circ_0002349	STABLE
hsa_circ_0017476	0.715382	0.620702	2.04962	0.0552057	0.462078	-4.62433	hsa_circ_0017476	STABLE
hsa_circ_0006508	1.36701	1.45865	2.04888	0.0552845	0.462078	-4.62559	hsa_circ_0006508	STABLE
hsa_circ_0001962	0.631816	0.578919	2.0463	0.0555628	0.463416	-4.63002	hsa_circ_0001962	STABLE
hsa_circ_0001368	0.820663	0.673342	2.04516	0.0556853	0.463416	-4.63196	hsa_circ_0001368	STABLE
hsa_circ_0007683	0.85824	0.69213	2.04514	0.0556878	0.463416	-4.632	hsa_circ_0007683	STABLE
hsa_circ_0002794	0.747153	0.636587	2.04182	0.0560473	0.46573	-4.63767	hsa_circ_0002794	STABLE
hsa_circ_0067029	0.936	0.873868	2.03961	0.0562879	0.467051	-4.64145	hsa_circ_0067029	STABLE
hsa_circ_0004846	1.20324	1.19634	2.03859	0.0563993	0.467297	-4.64319	hsa_circ_0004846	STABLE
hsa_circ_0075161	0.774673	0.650347	2.03706	0.056567	0.467932	-4.64581	hsa_circ_0075161	STABLE
hsa_circ_0001097	0.739657	0.775697	2.03572	0.0567148	0.467932	-4.64811	hsa_circ_0001097	STABLE
hsa_circ_0033144	0.715382	0.620702	2.03565	0.0567216	0.467932	-4.64821	hsa_circ_0033144	STABLE
hsa_circ_0001910	0.739657	0.775697	2.03259	0.0570597	0.470044	-4.65345	hsa_circ_0001910	STABLE
hsa_circ_0002802	0.677806	0.601914	2.03088	0.0572488	0.470246	-4.65636	hsa_circ_0002802	STABLE
hsa_circ_0006095	0.677806	0.601914	2.03088	0.0572488	0.470246	-4.65636	hsa_circ_0006095	STABLE
hsa_circ_0005513	0.882515	0.704268	2.02959	0.0573913	0.47074	-4.65855	hsa_circ_0005513	STABLE
hsa_circ_0006006	1.16823	0.847125	2.02679	0.0577035	0.472623	-4.66332	hsa_circ_0006006	STABLE
hsa_circ_0009061	0.739657	0.632839	2.02559	0.057837	0.472703	-4.66536	hsa_circ_0009061	STABLE
hsa_circ_0004861	0.798948	0.662485	2.02522	0.0578786	0.472703	-4.66599	hsa_circ_0004861	STABLE
hsa_circ_0002618	0.715382	0.620702	2.02374	0.0580449	0.473385	-4.66852	hsa_circ_0002618	STABLE
hsa_circ_0002058	0.715382	0.620702	2.02198	0.0582421	0.47365	-4.6715	hsa_circ_0002058	STABLE
hsa_circ_0008358	0.488959	0.50749	2.02169	0.0582754	0.47365	-4.672	hsa_circ_0008358	STABLE
hsa_circ_0008139	0.798948	0.662485	2.02095	0.0583579	0.47365	-4.67325	hsa_circ_0008139	STABLE
hsa_circ_0006665	1.05343	1.2183	2.0205	0.0584089	0.47365	-4.67401	hsa_circ_0006665	STABLE
hsa_circ_0030051	0.798948	0.662485	2.01891	0.058589	0.473977	-4.67672	hsa_circ_0030051	STABLE
hsa_circ_0008225	0.882515	0.704268	2.01868	0.058615	0.473977	-4.67711	hsa_circ_0008225	STABLE
hsa_circ_0087236	1.18207	0.854044	2.01603	0.0589152	0.475063	-4.6816	hsa_circ_0087236	STABLE
hsa_circ_0004503	1.0011	0.763559	2.0159	0.0589306	0.475063	-4.68183	hsa_circ_0004503	STABLE
hsa_circ_0004622	1.00744	0.909587	2.01483	0.0590524	0.475063	-4.68365	hsa_circ_0004622	STABLE
hsa_circ_0002503	0.631816	0.578919	2.01457	0.0590817	0.475063	-4.68408	hsa_circ_0002503	STABLE
hsa_circ_0005888	0.774673	0.650347	2.0135	0.0592042	0.47538	-4.6859	hsa_circ_0005888	STABLE
hsa_circ_0004440	0.830719	0.67837	2.00961	0.0596496	0.476941	-4.69249	hsa_circ_0004440	STABLE
hsa_circ_0007509	0.656091	0.591056	2.00912	0.0597056	0.476941	-4.69331	hsa_circ_0007509	STABLE
hsa_circ_0000033	0.844938	0.68548	2.00889	0.059732	0.476941	-4.6937	hsa_circ_0000033	STABLE
hsa_circ_0018998	0.941806	0.733914	2.00889	0.0597324	0.476941	-4.6937	hsa_circ_0018998	STABLE
hsa_circ_0001178	1.10894	1.29204	2.00777	0.0598616	0.477307	-4.6956	hsa_circ_0001178	STABLE
hsa_circ_0007209	0.761372	0.643697	2.00676	0.0599786	0.477573	-4.69732	hsa_circ_0007209	STABLE
hsa_circ_0000633	0.761372	0.643697	2.00514	0.0601651	0.478198	-4.70004	hsa_circ_0000633	STABLE
hsa_circ_0007042	0.820663	0.673342	2.0045	0.0602393	0.478198	-4.70112	hsa_circ_0007042	STABLE
hsa_circ_0001317	0.572525	0.549273	2.00391	0.060308	0.478198	-4.70213	hsa_circ_0001317	STABLE
hsa_circ_0005580	0.904229	0.857983	2.00198	0.0605324	0.478683	-4.70538	hsa_circ_0005580	STABLE
hsa_circ_0002457	0.866653	0.696337	2.00195	0.0605366	0.478683	-4.70545	hsa_circ_0002457	STABLE
hsa_circ_0008259	0.631816	0.578919	1.99965	0.0608049	0.480141	-4.70933	hsa_circ_0008259	STABLE
hsa_circ_0001619	1.04709	0.786554	1.99739	0.0610699	0.480382	-4.71314	hsa_circ_0001619	STABLE
hsa_circ_0007503	0.785647	0.941549	1.99738	0.0610709	0.480382	-4.71315	hsa_circ_0007503	STABLE
hsa_circ_0003357	0.677806	0.601914	1.99724	0.0610876	0.480382	-4.71339	hsa_circ_0003357	STABLE
hsa_circ_0047814	0.85824	0.69213	1.99181	0.0617278	0.484749	-4.72253	hsa_circ_0047814	STABLE
hsa_circ_0059545	0.618515	0.572268	1.98804	0.0621762	0.486969	-4.72888	hsa_circ_0059545	STABLE
hsa_circ_0057105	0.973576	0.749799	1.98746	0.0622459	0.486969	-4.72986	hsa_circ_0057105	STABLE
hsa_circ_0008967	0.844938	0.971194	1.98729	0.0622659	0.486969	-4.73014	hsa_circ_0008967	STABLE
hsa_circ_0000228	0.798948	0.888908	1.98418	0.0626392	0.489219	-4.73537	hsa_circ_0000228	STABLE
hsa_circ_0006961	0.747153	0.636587	1.98309	0.0627699	0.489571	-4.7372	hsa_circ_0006961	STABLE
hsa_circ_0012989	0.941806	0.733914	1.98203	0.0628979	0.489901	-4.73898	hsa_circ_0012989	STABLE
hsa_circ_0009175	0.820663	0.673342	1.97974	0.0631743	0.491044	-4.74282	hsa_circ_0009175	STABLE
hsa_circ_0006146	0.761372	0.786554	1.97939	0.0632164	0.491044	-4.7434	hsa_circ_0006146	STABLE
hsa_circ_0006163	0.914285	1.14872	1.97858	0.0633146	0.491139	-4.74476	hsa_circ_0006163	STABLE
hsa_circ_0006890	0.631816	0.578919	1.9769	0.0635186	0.49142	-4.74758	hsa_circ_0006890	STABLE
hsa_circ_0006374	0.747153	0.636587	1.97687	0.0635227	0.49142	-4.74763	hsa_circ_0006374	STABLE
hsa_circ_0006698	0.677806	0.601914	1.97414	0.0638561	0.492802	-4.75221	hsa_circ_0006698	STABLE
hsa_circ_0006952	0.774673	0.650347	1.97367	0.0639127	0.492802	-4.75299	hsa_circ_0006952	STABLE
hsa_circ_0030509	0.844938	0.68548	1.97329	0.0639599	0.492802	-4.75363	hsa_circ_0030509	STABLE
hsa_circ_0002520	0.798948	0.662485	1.97166	0.0641599	0.493678	-4.75636	hsa_circ_0002520	STABLE
hsa_circ_0074362	0.798948	0.662485	1.97021	0.0643377	0.49438	-4.75878	hsa_circ_0074362	STABLE
hsa_circ_0001112	0.820663	0.816199	1.96832	0.064571	0.49521	-4.76195	hsa_circ_0001112	STABLE
hsa_circ_0000067	0.774673	0.650347	1.96793	0.064619	0.49521	-4.76259	hsa_circ_0000067	STABLE
hsa_circ_0066997	0.488959	0.50749	1.96618	0.0648353	0.49575	-4.76551	hsa_circ_0066997	STABLE
hsa_circ_0040075	0.830719	0.67837	1.96556	0.0649126	0.49575	-4.76656	hsa_circ_0040075	STABLE
hsa_circ_0005695	0.715382	0.620702	1.96526	0.0649495	0.49575	-4.76705	hsa_circ_0005695	STABLE
hsa_circ_0001865	0.656091	0.591056	1.96335	0.0651865	0.496895	-4.77023	hsa_circ_0001865	STABLE
hsa_circ_0086455	0.941806	0.733914	1.96149	0.0654195	0.498007	-4.77335	hsa_circ_0086455	STABLE
hsa_circ_0003392	0.798948	0.662485	1.96075	0.0655118	0.498046	-4.77458	hsa_circ_0003392	STABLE
hsa_circ_0042174	1.15645	0.841235	1.95956	0.0656606	0.498514	-4.77656	hsa_circ_0042174	STABLE
hsa_circ_0004127	0.941806	1.16248	1.95803	0.0658524	0.498783	-4.77911	hsa_circ_0004127	STABLE
hsa_circ_0008177	0.774673	0.650347	1.95778	0.0658836	0.498783	-4.77952	hsa_circ_0008177	STABLE
hsa_circ_0030586	0.677806	0.601914	1.95719	0.0659576	0.498783	-4.7805	hsa_circ_0030586	STABLE
hsa_circ_0007820	0.572525	0.549273	1.95562	0.0661553	0.4996	-4.78311	hsa_circ_0007820	STABLE
hsa_circ_0085800	0.774673	0.650347	1.95381	0.0663842	0.4996	-4.78613	hsa_circ_0085800	STABLE
hsa_circ_0007637	1.14071	1.54765	1.95358	0.0664139	0.4996	-4.78652	hsa_circ_0007637	STABLE
hsa_circ_0030254	0.987795	1.04262	1.95296	0.0664918	0.4996	-4.78754	hsa_circ_0030254	STABLE
hsa_circ_0003587	0.85824	0.69213	1.95131	0.066702	0.4996	-4.79029	hsa_circ_0003587	STABLE
hsa_circ_0004689	0.798948	0.662485	1.95095	0.0667471	0.4996	-4.79088	hsa_circ_0004689	STABLE
hsa_circ_0005004	0.656091	0.733914	1.9505	0.0668052	0.4996	-4.79164	hsa_circ_0005004	STABLE
hsa_circ_0007262	0.572525	0.549273	1.9495	0.0669324	0.4996	-4.7933	hsa_circ_0007262	STABLE
hsa_circ_0009581	0.572525	0.549273	1.9495	0.0669324	0.4996	-4.7933	hsa_circ_0009581	STABLE
hsa_circ_0003073	0.715382	0.620702	1.94918	0.0669726	0.4996	-4.79382	hsa_circ_0003073	STABLE
hsa_circ_0005395	0.572525	0.69213	1.94813	0.0671063	0.4996	-4.79556	hsa_circ_0005395	STABLE
hsa_circ_0007067	0.488959	0.50749	1.94807	0.0671144	0.4996	-4.79567	hsa_circ_0007067	STABLE
hsa_circ_0004752	0.936	0.731011	1.94627	0.0673447	0.50063	-4.79865	hsa_circ_0004752	STABLE
hsa_circ_0002387	1.13065	1.19762	1.94466	0.0675512	0.50063	-4.80132	hsa_circ_0002387	STABLE
hsa_circ_0007347	0.513234	0.519628	1.9436	0.0676886	0.50063	-4.80309	hsa_circ_0007347	STABLE
hsa_circ_0001421	0.513234	0.519628	1.9436	0.0676886	0.50063	-4.80309	hsa_circ_0001421	STABLE
hsa_circ_0072380	0.761372	0.643697	1.94358	0.0676905	0.50063	-4.80312	hsa_circ_0072380	STABLE
hsa_circ_0006131	0.715382	0.620702	1.93794	0.0684203	0.505374	-4.81246	hsa_circ_0006131	STABLE
hsa_circ_0001315	0.973576	0.892656	1.93665	0.0685888	0.505697	-4.8146	hsa_circ_0001315	STABLE
hsa_circ_0000337	0.958302	0.742162	1.93625	0.068641	0.505697	-4.81526	hsa_circ_0000337	STABLE
hsa_circ_0005292	0.85824	0.69213	1.9353	0.0687644	0.505749	-4.81682	hsa_circ_0005292	STABLE
hsa_circ_0054498	0.618515	0.572268	1.93484	0.068825	0.505749	-4.81759	hsa_circ_0054498	STABLE
hsa_circ_0008319	0.987795	0.756908	1.93405	0.0689285	0.505859	-4.8189	hsa_circ_0008319	STABLE
hsa_circ_0008651	0.844938	0.828337	1.93223	0.0691669	0.506958	-4.8219	hsa_circ_0008651	STABLE
hsa_circ_0006355	0.882515	0.704268	1.93118	0.0693046	0.507096	-4.82363	hsa_circ_0006355	STABLE
hsa_circ_0006631	0.761372	0.643697	1.93073	0.0693631	0.507096	-4.82437	hsa_circ_0006631	STABLE
hsa_circ_0000994	1.49255	4.27949	1.92919	0.0695669	0.507404	-4.82692	hsa_circ_0000994	STABLE
hsa_circ_0001581	0.89001	0.708016	1.92866	0.0696363	0.507404	-4.82778	hsa_circ_0001581	STABLE
hsa_circ_0044709	0.761372	0.643697	1.92837	0.0696753	0.507404	-4.82827	hsa_circ_0044709	STABLE
hsa_circ_0006323	0.656091	0.591056	1.92772	0.0697602	0.507404	-4.82933	hsa_circ_0006323	STABLE
hsa_circ_0001895	0.882515	0.930691	1.927	0.0698563	0.507457	-4.83053	hsa_circ_0001895	STABLE
hsa_circ_0006911	0.862489	0.694255	1.92387	0.0702721	0.509829	-4.83568	hsa_circ_0006911	STABLE
hsa_circ_0002266	0.715382	0.620702	1.92252	0.0704519	0.510171	-4.83791	hsa_circ_0002266	STABLE
hsa_circ_0007166	0.687862	0.606942	1.92217	0.0704976	0.510171	-4.83847	hsa_circ_0007166	STABLE
hsa_circ_0076347	0.747153	0.636587	1.9214	0.0706005	0.510269	-4.83974	hsa_circ_0076347	STABLE
hsa_circ_0004312	0.85824	0.69213	1.92013	0.0707715	0.510859	-4.84184	hsa_circ_0004312	STABLE
hsa_circ_0054243	0.488959	0.50749	1.91801	0.0710562	0.511622	-4.84532	hsa_circ_0054243	STABLE
hsa_circ_0008148	0.488959	0.50749	1.91801	0.0710562	0.511622	-4.84532	hsa_circ_0008148	STABLE
hsa_circ_0004383	1.09796	1.1437	1.91708	0.0711805	0.511873	-4.84684	hsa_circ_0004383	STABLE
hsa_circ_0008194	0.844938	0.68548	1.91434	0.0715502	0.512712	-4.85134	hsa_circ_0008194	STABLE
hsa_circ_0008700	0.572525	0.549273	1.91384	0.071619	0.512712	-4.85217	hsa_circ_0008700	STABLE
hsa_circ_0002603	0.820663	0.673342	1.91345	0.0716717	0.512712	-4.85281	hsa_circ_0002603	STABLE
hsa_circ_0026228	0.656091	0.591056	1.91267	0.0717774	0.512712	-4.85409	hsa_circ_0026228	STABLE
hsa_circ_0002161	0.798948	0.662485	1.91261	0.0717845	0.512712	-4.85418	hsa_circ_0002161	STABLE
hsa_circ_0000893	0.677806	0.601914	1.91224	0.0718353	0.512712	-4.85479	hsa_circ_0000893	STABLE
hsa_circ_0004834	1.0555	1.07647	1.91157	0.0719261	0.51272	-4.85589	hsa_circ_0004834	STABLE
hsa_circ_0083465	0.89001	0.850873	1.91004	0.0721343	0.512723	-4.85839	hsa_circ_0083465	STABLE
hsa_circ_0007134	0.774673	0.650347	1.90899	0.0722777	0.512723	-4.86012	hsa_circ_0007134	STABLE
hsa_circ_0001360	1.30801	1.24872	1.90869	0.0723181	0.512723	-4.8606	hsa_circ_0001360	STABLE
hsa_circ_0003759	0.656091	0.591056	1.90863	0.0723265	0.512723	-4.8607	hsa_circ_0003759	STABLE
hsa_circ_0003275	0.774673	0.650347	1.90828	0.072375	0.512723	-4.86128	hsa_circ_0003275	STABLE
hsa_circ_0078299	1.05958	1.07852	1.9056	0.072742	0.513576	-4.86567	hsa_circ_0078299	STABLE
hsa_circ_0003298	0.488959	0.50749	1.90494	0.0728328	0.513576	-4.86675	hsa_circ_0003298	STABLE
hsa_circ_0008661	0.572525	0.549273	1.90449	0.0728942	0.513576	-4.86748	hsa_circ_0008661	STABLE
hsa_circ_0008804	0.572525	0.549273	1.90449	0.0728942	0.513576	-4.86748	hsa_circ_0008804	STABLE
hsa_circ_0008677	0.820663	0.673342	1.90388	0.0729778	0.513576	-4.86848	hsa_circ_0008677	STABLE
hsa_circ_0001098	0.904229	0.941549	1.90347	0.0730343	0.513576	-4.86915	hsa_circ_0001098	STABLE
hsa_circ_0077605	0.715382	0.620702	1.90211	0.0732226	0.513644	-4.87138	hsa_circ_0077605	STABLE
hsa_circ_0007986	0.793142	0.659582	1.90179	0.0732673	0.513644	-4.87191	hsa_circ_0007986	STABLE
hsa_circ_0000591	1.25929	1.89266	1.90145	0.0733136	0.513644	-4.87245	hsa_circ_0000591	STABLE
hsa_circ_0000111	0.882515	0.704268	1.89822	0.0737619	0.516153	-4.87774	hsa_circ_0000111	STABLE
hsa_circ_0006127	0.513234	0.519628	1.89573	0.0741086	0.516833	-4.8818	hsa_circ_0006127	STABLE
hsa_circ_0000614	0.513234	0.519628	1.89573	0.0741086	0.516833	-4.8818	hsa_circ_0000614	STABLE
hsa_circ_0006789	0.715382	0.620702	1.89557	0.0741304	0.516833	-4.88205	hsa_circ_0006789	STABLE
hsa_circ_0008075	0.862489	0.694255	1.89433	0.0743037	0.517351	-4.88407	hsa_circ_0008075	STABLE
hsa_circ_0007521	0.677806	0.601914	1.89332	0.0744451	0.517351	-4.88572	hsa_circ_0007521	STABLE
hsa_circ_0004913	0.715382	0.620702	1.8931	0.0744761	0.517351	-4.88608	hsa_circ_0004913	STABLE
hsa_circ_0080628	0.798948	0.662485	1.89056	0.0748325	0.519196	-4.89021	hsa_circ_0080628	STABLE
hsa_circ_0003700	0.488959	0.50749	1.88845	0.0751299	0.519371	-4.89364	hsa_circ_0003700	STABLE
hsa_circ_0006357	0.572525	0.549273	1.88754	0.0752594	0.519371	-4.89513	hsa_circ_0006357	STABLE
hsa_circ_0035796	0.739657	0.632839	1.88725	0.0752995	0.519371	-4.89559	hsa_circ_0035796	STABLE
hsa_circ_0055235	0.739657	0.632839	1.88725	0.0752995	0.519371	-4.89559	hsa_circ_0055235	STABLE
hsa_circ_0026232	0.715382	0.620702	1.88717	0.075312	0.519371	-4.89574	hsa_circ_0026232	STABLE
hsa_circ_0008069	0.747153	0.636587	1.88431	0.0757176	0.521539	-4.90038	hsa_circ_0008069	STABLE
hsa_circ_0001278	0.631816	0.578919	1.88102	0.0761873	0.522504	-4.90573	hsa_circ_0001278	STABLE
hsa_circ_0045537	0.631816	0.578919	1.88102	0.0761873	0.522504	-4.90573	hsa_circ_0045537	STABLE
hsa_circ_0008679	0.656091	0.591056	1.88047	0.0762655	0.522504	-4.90661	hsa_circ_0008679	STABLE
hsa_circ_0057521	0.656091	0.591056	1.88047	0.0762655	0.522504	-4.90661	hsa_circ_0057521	STABLE
hsa_circ_0001068	0.723796	0.624909	1.87952	0.076402	0.522504	-4.90816	hsa_circ_0001068	STABLE
hsa_circ_0008287	0.820663	0.673342	1.87949	0.076406	0.522504	-4.9082	hsa_circ_0008287	STABLE
hsa_circ_0037158	0.781015	0.653518	1.87847	0.0765522	0.522595	-4.90985	hsa_circ_0037158	STABLE
hsa_circ_0003232	0.715382	0.620702	1.87724	0.076729	0.522595	-4.91185	hsa_circ_0003232	STABLE
hsa_circ_0003920	0.715382	0.620702	1.87724	0.076729	0.522595	-4.91185	hsa_circ_0003920	STABLE
hsa_circ_0004592	0.723796	0.624909	1.87658	0.0768238	0.522595	-4.91291	hsa_circ_0004592	STABLE
hsa_circ_0005640	0.513234	0.519628	1.87248	0.0774163	0.522595	-4.91955	hsa_circ_0005640	STABLE
hsa_circ_0001534	0.513234	0.519628	1.87248	0.0774163	0.522595	-4.91955	hsa_circ_0001534	STABLE
hsa_circ_0087938	0.513234	0.519628	1.87248	0.0774163	0.522595	-4.91955	hsa_circ_0087938	STABLE
hsa_circ_0008553	0.513234	0.519628	1.87248	0.0774163	0.522595	-4.91955	hsa_circ_0008553	STABLE
hsa_circ_0008757	0.513234	0.519628	1.87248	0.0774163	0.522595	-4.91955	hsa_circ_0008757	STABLE
hsa_circ_0001590	0.513234	0.519628	1.87248	0.0774163	0.522595	-4.91955	hsa_circ_0001590	STABLE
hsa_circ_0002322	0.715382	0.620702	1.87192	0.0774976	0.522595	-4.92045	hsa_circ_0002322	STABLE
hsa_circ_0001936	0.890928	0.994189	1.87127	0.0775923	0.522595	-4.92151	hsa_circ_0001936	STABLE
hsa_circ_0012721	0.747153	0.636587	1.87117	0.0776077	0.522595	-4.92168	hsa_circ_0012721	STABLE
hsa_circ_0007581	0.774673	0.650347	1.87036	0.0777249	0.522768	-4.92298	hsa_circ_0007581	STABLE
hsa_circ_0080835	0.747153	0.636587	1.86682	0.0782425	0.525014	-4.9287	hsa_circ_0080835	STABLE
hsa_circ_0008207	0.747153	0.636587	1.86682	0.0782425	0.525014	-4.9287	hsa_circ_0008207	STABLE
hsa_circ_0007716	0.715382	0.620702	1.8638	0.0786845	0.526631	-4.93356	hsa_circ_0007716	STABLE
hsa_circ_0002635	0.677806	0.601914	1.86374	0.0786933	0.526631	-4.93366	hsa_circ_0002635	STABLE
hsa_circ_0014592	0.572525	0.549273	1.86329	0.0787598	0.526631	-4.93439	hsa_circ_0014592	STABLE
hsa_circ_0001798	0.941806	1.01963	1.8596	0.0793052	0.529658	-4.94033	hsa_circ_0001798	STABLE
hsa_circ_0001937	0.488959	0.50749	1.85754	0.079611	0.531081	-4.94365	hsa_circ_0001937	STABLE
hsa_circ_0032649	0.840307	0.683164	1.85655	0.0797581	0.531442	-4.94524	hsa_circ_0032649	STABLE
hsa_circ_0008752	0.761372	0.643697	1.85363	0.080194	0.533724	-4.94993	hsa_circ_0008752	STABLE
hsa_circ_0001051	0.656091	0.591056	1.85046	0.0806705	0.534207	-4.95503	hsa_circ_0001051	STABLE
hsa_circ_0005092	0.656091	0.591056	1.85046	0.0806705	0.534207	-4.95503	hsa_circ_0005092	STABLE
hsa_circ_0004303	0.572525	0.549273	1.84625	0.0813049	0.534207	-4.96177	hsa_circ_0004303	STABLE
hsa_circ_0006705	0.715382	0.620702	1.8447	0.0815411	0.534207	-4.96426	hsa_circ_0006705	STABLE
hsa_circ_0006345	0.631816	0.578919	1.84164	0.0820071	0.534207	-4.96916	hsa_circ_0006345	STABLE
hsa_circ_0008812	0.677806	0.601914	1.8415	0.0820284	0.534207	-4.96939	hsa_circ_0008812	STABLE
hsa_circ_0007646	1.02537	1.22854	1.8397	0.0823029	0.534207	-4.97226	hsa_circ_0007646	STABLE
hsa_circ_0083265	0.618515	0.572268	1.83955	0.0823264	0.534207	-4.9725	hsa_circ_0083265	STABLE
hsa_circ_0004142	0.618515	0.572268	1.83955	0.0823264	0.534207	-4.9725	hsa_circ_0004142	STABLE
hsa_circ_0008401	0.815445	0.670733	1.83674	0.0827579	0.534207	-4.97699	hsa_circ_0008401	STABLE
hsa_circ_0006629	0.820663	0.673342	1.83561	0.0829315	0.534207	-4.97879	hsa_circ_0006629	STABLE
hsa_circ_0001778	0.904229	0.857983	1.83486	0.0830466	0.534207	-4.97998	hsa_circ_0001778	STABLE
hsa_circ_0008181	0.572525	0.549273	1.83056	0.0837127	0.534207	-4.98684	hsa_circ_0008181	STABLE
hsa_circ_0001564	0.631816	0.578919	1.82975	0.0838387	0.534207	-4.98813	hsa_circ_0001564	STABLE
hsa_circ_0043954	0.687862	0.606942	1.82851	0.0840317	0.534207	-4.9901	hsa_circ_0043954	STABLE
hsa_circ_0023659	0.631816	0.578919	1.82669	0.0843161	0.534207	-4.993	hsa_circ_0023659	STABLE
hsa_circ_0006575	0.656091	0.591056	1.82538	0.0845216	0.534207	-4.99509	hsa_circ_0006575	STABLE
hsa_circ_0004277	0.656091	0.591056	1.82538	0.0845216	0.534207	-4.99509	hsa_circ_0004277	STABLE
hsa_circ_0000785	0.631816	0.578919	1.82428	0.0846936	0.534207	-4.99683	hsa_circ_0000785	STABLE
hsa_circ_0000412	0.572525	0.549273	1.82097	0.0852152	0.534207	-5.00209	hsa_circ_0000412	STABLE
hsa_circ_0012545	0.739657	0.632839	1.82039	0.0853068	0.534207	-5.00301	hsa_circ_0012545	STABLE
hsa_circ_0075873	0.631816	0.578919	1.81992	0.0853813	0.534207	-5.00376	hsa_circ_0075873	STABLE
hsa_circ_0023956	0.677806	0.601914	1.81916	0.085502	0.534207	-5.00497	hsa_circ_0023956	STABLE
hsa_circ_0004511	0.798948	0.662485	1.8181	0.0856698	0.534207	-5.00665	hsa_circ_0004511	STABLE
hsa_circ_0000345	0.747153	0.636587	1.81631	0.0859541	0.534207	-5.00949	hsa_circ_0000345	STABLE
hsa_circ_0001875	0.715382	0.620702	1.81503	0.0861572	0.534207	-5.01151	hsa_circ_0001875	STABLE
hsa_circ_0007765	0.96352	1.03049	1.813	0.0864817	0.534207	-5.01473	hsa_circ_0007765	STABLE
hsa_circ_0006733	0.488959	0.50749	1.81248	0.0865651	0.534207	-5.01555	hsa_circ_0006733	STABLE
hsa_circ_0023056	0.488959	0.50749	1.81248	0.0865651	0.534207	-5.01555	hsa_circ_0023056	STABLE
hsa_circ_0004416	0.572525	0.549273	1.81238	0.0865799	0.534207	-5.0157	hsa_circ_0004416	STABLE
hsa_circ_0005646	0.677806	0.601914	1.80997	0.0869675	0.534207	-5.01952	hsa_circ_0005646	STABLE
hsa_circ_0080950	0.677806	0.601914	1.80919	0.0870928	0.534207	-5.02075	hsa_circ_0080950	STABLE
hsa_circ_0008619	0.687862	0.606942	1.80846	0.0872094	0.534207	-5.0219	hsa_circ_0008619	STABLE
hsa_circ_0043837	0.882515	0.847125	1.80836	0.0872258	0.534207	-5.02206	hsa_circ_0043837	STABLE
hsa_circ_0007132	1.08113	1.48285	1.80608	0.0875945	0.534207	-5.02566	hsa_circ_0007132	STABLE
hsa_circ_0007934	0.987795	0.756908	1.80476	0.0878085	0.534207	-5.02775	hsa_circ_0007934	STABLE
hsa_circ_0006213	0.572525	0.549273	1.80463	0.0878294	0.534207	-5.02795	hsa_circ_0006213	STABLE
hsa_circ_0006963	0.747153	0.636587	1.80403	0.0879258	0.534207	-5.02889	hsa_circ_0006963	STABLE
hsa_circ_0008546	0.798948	0.662485	1.80334	0.0880383	0.534207	-5.02998	hsa_circ_0008546	STABLE
hsa_circ_0006896	0.677806	0.601914	1.80209	0.0882417	0.534207	-5.03195	hsa_circ_0006896	STABLE
hsa_circ_0060849	0.677806	0.601914	1.80209	0.0882417	0.534207	-5.03195	hsa_circ_0060849	STABLE
hsa_circ_0006970	0.656091	0.591056	1.80158	0.0883248	0.534207	-5.03276	hsa_circ_0006970	STABLE
hsa_circ_0035214	0.656091	0.591056	1.80158	0.0883248	0.534207	-5.03276	hsa_circ_0035214	STABLE
hsa_circ_0001538	0.572525	0.69213	1.80145	0.0883461	0.534207	-5.03297	hsa_circ_0001538	STABLE
hsa_circ_0007881	0.631816	0.578919	1.79995	0.0885904	0.534207	-5.03532	hsa_circ_0007881	STABLE
hsa_circ_0002584	0.798948	0.662485	1.79932	0.088694	0.534207	-5.03632	hsa_circ_0002584	STABLE
hsa_circ_0002685	0.534949	0.530485	1.79905	0.0887377	0.534207	-5.03674	hsa_circ_0002685	STABLE
hsa_circ_0002785	0.715382	0.620702	1.79678	0.0891088	0.534207	-5.04031	hsa_circ_0002785	STABLE
hsa_circ_0002080	0.941806	0.733914	1.79628	0.0891922	0.534207	-5.04111	hsa_circ_0002080	STABLE
hsa_circ_0008193	0.747153	0.636587	1.79556	0.0893101	0.534207	-5.04223	hsa_circ_0008193	STABLE
hsa_circ_0006535	0.761372	0.643697	1.79464	0.0894618	0.534207	-5.04368	hsa_circ_0006535	STABLE
hsa_circ_0002094	0.618515	0.715125	1.79436	0.089507	0.534207	-5.04411	hsa_circ_0002094	STABLE
hsa_circ_0026150	0.618515	0.572268	1.79382	0.0895963	0.534207	-5.04496	hsa_circ_0026150	STABLE
hsa_circ_0007018	0.618515	0.572268	1.79352	0.0896468	0.534207	-5.04544	hsa_circ_0007018	STABLE
hsa_circ_0091178	0.618515	0.572268	1.79352	0.0896468	0.534207	-5.04544	hsa_circ_0091178	STABLE
hsa_circ_0085323	0.761372	0.643697	1.79344	0.0896594	0.534207	-5.04556	hsa_circ_0085323	STABLE
hsa_circ_0008037	0.656091	0.591056	1.79181	0.0899283	0.534207	-5.04812	hsa_circ_0008037	STABLE
hsa_circ_0058039	0.656091	0.591056	1.79181	0.0899283	0.534207	-5.04812	hsa_circ_0058039	STABLE
hsa_circ_0006723	0.572525	0.549273	1.79176	0.0899365	0.534207	-5.0482	hsa_circ_0006723	STABLE
hsa_circ_0003761	0.572525	0.549273	1.79176	0.0899365	0.534207	-5.0482	hsa_circ_0003761	STABLE
hsa_circ_0003271	0.534949	0.530485	1.79174	0.0899401	0.534207	-5.04823	hsa_circ_0003271	STABLE
hsa_circ_0006891	0.572525	0.549273	1.78968	0.0902808	0.534207	-5.05146	hsa_circ_0006891	STABLE
hsa_circ_0067731	0.572525	0.549273	1.78968	0.0902808	0.534207	-5.05146	hsa_circ_0067731	STABLE
hsa_circ_0005982	0.820663	0.959057	1.78888	0.0904139	0.534207	-5.05271	hsa_circ_0005982	STABLE
hsa_circ_0007507	0.687862	0.606942	1.78849	0.090479	0.534207	-5.05333	hsa_circ_0007507	STABLE
hsa_circ_0007218	0.687862	0.892656	1.78779	0.0905956	0.534207	-5.05442	hsa_circ_0007218	STABLE
hsa_circ_0030766	0.793142	0.659582	1.78651	0.0908098	0.534207	-5.05644	hsa_circ_0030766	STABLE
hsa_circ_0003832	0.572525	0.549273	1.78603	0.090889	0.534207	-5.05718	hsa_circ_0003832	STABLE
hsa_circ_0069931	0.572525	0.549273	1.78603	0.090889	0.534207	-5.05718	hsa_circ_0069931	STABLE
hsa_circ_0035052	0.656091	0.591056	1.78385	0.0912538	0.534207	-5.06059	hsa_circ_0035052	STABLE
hsa_circ_0005035	0.687862	0.749799	1.78307	0.091385	0.534207	-5.06182	hsa_circ_0005035	STABLE
hsa_circ_0058876	0.572525	0.549273	1.78089	0.0917517	0.534207	-5.06523	hsa_circ_0058876	STABLE
hsa_circ_0032352	0.572525	0.549273	1.78089	0.0917517	0.534207	-5.06523	hsa_circ_0032352	STABLE
hsa_circ_0003340	0.572525	0.549273	1.78089	0.0917517	0.534207	-5.06523	hsa_circ_0003340	STABLE
hsa_circ_0052967	0.761372	0.87012	1.78046	0.0918243	0.534207	-5.0659	hsa_circ_0052967	STABLE
hsa_circ_0077078	0.618515	0.572268	1.77841	0.0921694	0.534207	-5.0691	hsa_circ_0077078	STABLE
hsa_circ_0001850	0.798948	0.662485	1.77795	0.0922483	0.534207	-5.06983	hsa_circ_0001850	STABLE
hsa_circ_0002318	0.761372	0.643697	1.77749	0.0923258	0.534207	-5.07054	hsa_circ_0002318	STABLE
hsa_circ_0039908	0.761372	0.643697	1.77596	0.0925852	0.534207	-5.07293	hsa_circ_0039908	STABLE
hsa_circ_0066251	0.513234	0.519628	1.77516	0.0927203	0.534207	-5.07417	hsa_circ_0066251	STABLE
hsa_circ_0004813	0.513234	0.519628	1.77516	0.0927203	0.534207	-5.07417	hsa_circ_0004813	STABLE
hsa_circ_0001663	0.513234	0.519628	1.77516	0.0927203	0.534207	-5.07417	hsa_circ_0001663	STABLE
hsa_circ_0004575	0.844938	0.828337	1.77441	0.0928485	0.534207	-5.07535	hsa_circ_0004575	STABLE
hsa_circ_0001475	0.429668	0.477845	1.77298	0.0930921	0.534207	-5.07758	hsa_circ_0001475	STABLE
hsa_circ_0006696	0.618515	0.572268	1.77183	0.0932881	0.534207	-5.07936	hsa_circ_0006696	STABLE
hsa_circ_0024946	0.820663	1.00505	1.7709	0.0934474	0.534207	-5.08082	hsa_circ_0024946	STABLE
hsa_circ_0003274	0.715382	0.620702	1.76997	0.0936059	0.534207	-5.08226	hsa_circ_0003274	STABLE
hsa_circ_0000849	0.5968	0.704268	1.76953	0.0936822	0.534207	-5.08295	hsa_circ_0000849	STABLE
hsa_circ_0030763	0.761372	0.643697	1.76907	0.0937603	0.534207	-5.08366	hsa_circ_0030763	STABLE
hsa_circ_0004558	0.677806	0.601914	1.76792	0.0939584	0.534207	-5.08545	hsa_circ_0004558	STABLE
hsa_circ_0008383	0.618515	0.572268	1.76722	0.0940791	0.534207	-5.08654	hsa_circ_0008383	STABLE
hsa_circ_0005386	0.739657	0.632839	1.7662	0.0942548	0.534207	-5.08813	hsa_circ_0005386	STABLE
hsa_circ_0004690	0.631816	0.578919	1.76559	0.0943594	0.534207	-5.08907	hsa_circ_0004690	STABLE
hsa_circ_0005519	0.85824	0.69213	1.76503	0.0944563	0.534207	-5.08994	hsa_circ_0005519	STABLE
hsa_circ_0008128	0.572525	0.549273	1.7647	0.0945123	0.534207	-5.09045	hsa_circ_0008128	STABLE
hsa_circ_0017510	0.677806	0.601914	1.76443	0.0945593	0.534207	-5.09087	hsa_circ_0017510	STABLE
hsa_circ_0008568	0.656091	0.591056	1.76341	0.0947367	0.534207	-5.09246	hsa_circ_0008568	STABLE
hsa_circ_0079422	0.429668	0.477845	1.76287	0.0948306	0.534207	-5.0933	hsa_circ_0079422	STABLE
hsa_circ_0004036	0.631816	0.578919	1.76285	0.0948326	0.534207	-5.09332	hsa_circ_0004036	STABLE
hsa_circ_0001566	0.572525	0.549273	1.76063	0.0952179	0.534207	-5.09676	hsa_circ_0001566	STABLE
hsa_circ_0000638	0.798948	0.662485	1.75883	0.0955323	0.534207	-5.09956	hsa_circ_0000638	STABLE
hsa_circ_0035835	0.618515	0.572268	1.75867	0.0955605	0.534207	-5.09981	hsa_circ_0035835	STABLE
hsa_circ_0001635	0.488959	0.50749	1.75823	0.0956369	0.534207	-5.10049	hsa_circ_0001635	STABLE
hsa_circ_0000512	0.488959	0.50749	1.75823	0.0956369	0.534207	-5.10049	hsa_circ_0000512	STABLE
hsa_circ_0008721	0.488959	0.50749	1.75823	0.0956369	0.534207	-5.10049	hsa_circ_0008721	STABLE
hsa_circ_0003908	0.572525	0.549273	1.75811	0.0956581	0.534207	-5.10068	hsa_circ_0003908	STABLE
hsa_circ_0059958	0.572525	0.549273	1.75811	0.0956581	0.534207	-5.10068	hsa_circ_0059958	STABLE
hsa_circ_0029268	0.572525	0.549273	1.75811	0.0956581	0.534207	-5.10068	hsa_circ_0029268	STABLE
hsa_circ_0070245	0.572525	0.549273	1.75811	0.0956581	0.534207	-5.10068	hsa_circ_0070245	STABLE
hsa_circ_0003828	0.572525	0.69213	1.75754	0.0957579	0.534207	-5.10156	hsa_circ_0003828	STABLE
hsa_circ_0018478	0.513234	0.519628	1.75603	0.0960207	0.534207	-5.10389	hsa_circ_0018478	STABLE
hsa_circ_0000166	0.513234	0.519628	1.75603	0.0960207	0.534207	-5.10389	hsa_circ_0000166	STABLE
hsa_circ_0007917	0.513234	0.519628	1.75603	0.0960207	0.534207	-5.10389	hsa_circ_0007917	STABLE
hsa_circ_0001486	0.618515	0.572268	1.75566	0.0960857	0.534207	-5.10446	hsa_circ_0001486	STABLE
hsa_circ_0054918	0.656091	0.591056	1.75502	0.0961985	0.534207	-5.10546	hsa_circ_0054918	STABLE
hsa_circ_0007351	0.715382	0.620702	1.75408	0.0963636	0.534207	-5.10691	hsa_circ_0007351	STABLE
hsa_circ_0088474	0.572525	0.549273	1.75354	0.096459	0.534207	-5.10775	hsa_circ_0088474	STABLE
hsa_circ_0071185	0.830719	0.67837	1.75257	0.0966293	0.534207	-5.10925	hsa_circ_0071185	STABLE
hsa_circ_0017636	0.761372	0.643697	1.75161	0.0967989	0.534207	-5.11074	hsa_circ_0017636	STABLE
hsa_circ_0000260	1.09366	1.21089	1.74693	0.097628	0.534207	-5.11796	hsa_circ_0000260	STABLE
hsa_circ_0012300	0.488959	0.50749	1.74592	0.0978075	0.534207	-5.11952	hsa_circ_0012300	STABLE
hsa_circ_0004137	0.488959	0.50749	1.74592	0.0978075	0.534207	-5.11952	hsa_circ_0004137	STABLE
hsa_circ_0005036	0.488959	0.50749	1.74592	0.0978075	0.534207	-5.11952	hsa_circ_0005036	STABLE
hsa_circ_0006365	0.631816	0.578919	1.74217	0.0984757	0.534207	-5.12529	hsa_circ_0006365	STABLE
hsa_circ_0066761	0.513234	0.519628	1.74164	0.0985718	0.534207	-5.12611	hsa_circ_0066761	STABLE
hsa_circ_0019172	0.429668	0.477845	1.73996	0.0988721	0.534207	-5.12869	hsa_circ_0019172	STABLE
hsa_circ_0019538	0.618515	0.572268	1.73916	0.0990173	0.534207	-5.12993	hsa_circ_0019538	STABLE
hsa_circ_0022537	0.618515	0.572268	1.73916	0.0990173	0.534207	-5.12993	hsa_circ_0022537	STABLE
hsa_circ_0040809	0.820663	0.899766	1.73856	0.0991251	0.534207	-5.13085	hsa_circ_0040809	STABLE
hsa_circ_0005038	0.534949	0.530485	1.73746	0.0993223	0.534207	-5.13253	hsa_circ_0005038	STABLE
hsa_circ_0078373	0.534949	0.530485	1.73746	0.0993223	0.534207	-5.13253	hsa_circ_0078373	STABLE
hsa_circ_0038844	0.534949	0.530485	1.73746	0.0993223	0.534207	-5.13253	hsa_circ_0038844	STABLE
hsa_circ_0006297	0.572525	0.549273	1.73627	0.0995372	0.534207	-5.13436	hsa_circ_0006297	STABLE
hsa_circ_0083220	0.572525	0.549273	1.73627	0.0995372	0.534207	-5.13436	hsa_circ_0083220	STABLE
hsa_circ_0024604	0.631816	0.578919	1.7359	0.0996053	0.534207	-5.13494	hsa_circ_0024604	STABLE
hsa_circ_0047270	0.677806	0.601914	1.7353	0.0997134	0.534207	-5.13585	hsa_circ_0047270	STABLE
hsa_circ_0084143	0.687862	0.749799	1.73457	0.0998455	0.534207	-5.13697	hsa_circ_0084143	STABLE
hsa_circ_0002278	0.618515	0.572268	1.73385	0.0999756	0.534207	-5.13807	hsa_circ_0002278	STABLE
hsa_circ_0032825	0.488959	0.50749	1.7332	0.100094	0.534207	-5.13907	hsa_circ_0032825	STABLE
hsa_circ_0003500	0.656091	0.591056	1.73305	0.100121	0.534207	-5.1393	hsa_circ_0003500	STABLE
hsa_circ_0000105	0.572525	0.549273	1.73213	0.100288	0.534207	-5.14071	hsa_circ_0000105	STABLE
hsa_circ_0008806	0.572525	0.549273	1.73168	0.100371	0.534207	-5.14141	hsa_circ_0008806	STABLE
hsa_circ_0025908	0.534949	0.530485	1.72983	0.100708	0.534207	-5.14424	hsa_circ_0025908	STABLE
hsa_circ_0009173	0.534949	0.530485	1.72983	0.100708	0.534207	-5.14424	hsa_circ_0009173	STABLE
hsa_circ_0005542	0.572525	0.549273	1.72775	0.101088	0.534207	-5.14742	hsa_circ_0005542	STABLE
hsa_circ_0062938	0.656091	0.591056	1.72358	0.101854	0.534207	-5.1538	hsa_circ_0062938	STABLE
hsa_circ_0047378	0.513234	0.519628	1.72356	0.101857	0.534207	-5.15382	hsa_circ_0047378	STABLE
hsa_circ_0007559	0.513234	0.519628	1.72356	0.101857	0.534207	-5.15382	hsa_circ_0007559	STABLE
hsa_circ_0032051	0.513234	0.519628	1.72356	0.101857	0.534207	-5.15382	hsa_circ_0032051	STABLE
hsa_circ_0000692	0.513234	0.519628	1.72356	0.101857	0.534207	-5.15382	hsa_circ_0000692	STABLE
hsa_circ_0003886	0.513234	0.519628	1.72356	0.101857	0.534207	-5.15382	hsa_circ_0003886	STABLE
hsa_circ_0008620	0.85824	0.69213	1.72223	0.102102	0.534207	-5.15585	hsa_circ_0008620	STABLE
hsa_circ_0000987	0.715382	0.847125	1.72081	0.102365	0.534207	-5.15802	hsa_circ_0000987	STABLE
hsa_circ_0004596	0.513234	0.519628	1.72049	0.102425	0.534207	-5.15851	hsa_circ_0004596	STABLE
hsa_circ_0075533	0.840307	0.683164	1.7174	0.102999	0.534207	-5.16323	hsa_circ_0075533	STABLE
hsa_circ_0003279	0.870734	0.698378	1.7167	0.103128	0.534207	-5.16429	hsa_circ_0003279	STABLE
hsa_circ_0006612	0.572525	0.549273	1.7161	0.10324	0.534207	-5.1652	hsa_circ_0006612	STABLE
hsa_circ_0010467	0.572525	0.549273	1.7161	0.10324	0.534207	-5.1652	hsa_circ_0010467	STABLE
hsa_circ_0015211	0.572525	0.549273	1.7161	0.10324	0.534207	-5.1652	hsa_circ_0015211	STABLE
hsa_circ_0006037	0.572525	0.549273	1.7161	0.10324	0.534207	-5.1652	hsa_circ_0006037	STABLE
hsa_circ_0008213	0.429668	0.477845	1.71442	0.103556	0.534207	-5.16777	hsa_circ_0008213	STABLE
hsa_circ_0003985	0.604296	0.565159	1.71417	0.103602	0.534207	-5.16815	hsa_circ_0003985	STABLE
hsa_circ_0004213	0.820663	0.673342	1.71397	0.103638	0.534207	-5.16844	hsa_circ_0004213	STABLE
hsa_circ_0005566	0.488959	0.50749	1.71251	0.103913	0.534207	-5.17067	hsa_circ_0005566	STABLE
hsa_circ_0006153	0.534949	0.530485	1.71158	0.104087	0.534207	-5.17208	hsa_circ_0006153	STABLE
hsa_circ_0004557	0.534949	0.530485	1.71158	0.104087	0.534207	-5.17208	hsa_circ_0004557	STABLE
hsa_circ_0003864	0.513234	0.519628	1.71084	0.104227	0.534207	-5.17321	hsa_circ_0003864	STABLE
hsa_circ_0059935	0.513234	0.519628	1.71084	0.104227	0.534207	-5.17321	hsa_circ_0059935	STABLE
hsa_circ_0077574	0.572525	0.549273	1.70893	0.104585	0.534207	-5.1761	hsa_circ_0077574	STABLE
hsa_circ_0001578	0.534949	0.530485	1.70607	0.105126	0.534207	-5.18045	hsa_circ_0001578	STABLE
hsa_circ_0003126	0.534949	0.530485	1.70607	0.105126	0.534207	-5.18045	hsa_circ_0003126	STABLE
hsa_circ_0005709	0.534949	0.530485	1.70607	0.105126	0.534207	-5.18045	hsa_circ_0005709	STABLE
hsa_circ_0077519	0.534949	0.530485	1.70607	0.105126	0.534207	-5.18045	hsa_circ_0077519	STABLE
hsa_circ_0007992	0.534949	0.530485	1.70607	0.105126	0.534207	-5.18045	hsa_circ_0007992	STABLE
hsa_circ_0008440	0.604296	0.565159	1.706	0.10514	0.534207	-5.18056	hsa_circ_0008440	STABLE
hsa_circ_0061577	0.604296	0.565159	1.706	0.10514	0.534207	-5.18056	hsa_circ_0061577	STABLE
hsa_circ_0085495	0.488959	0.50749	1.70441	0.105441	0.534207	-5.18296	hsa_circ_0085495	STABLE
hsa_circ_0003609	0.656091	0.591056	1.70275	0.105756	0.534207	-5.18547	hsa_circ_0003609	STABLE
hsa_circ_0004372	0.715382	0.620702	1.70098	0.106095	0.534207	-5.18816	hsa_circ_0004372	STABLE
hsa_circ_0005949	0.572525	0.549273	1.70051	0.106184	0.534207	-5.18887	hsa_circ_0005949	STABLE
hsa_circ_0005522	0.572525	0.549273	1.70051	0.106184	0.534207	-5.18887	hsa_circ_0005522	STABLE
hsa_circ_0040414	0.572525	0.549273	1.70051	0.106184	0.534207	-5.18887	hsa_circ_0040414	STABLE
hsa_circ_0008286	0.429668	0.477845	1.69673	0.106908	0.534207	-5.19458	hsa_circ_0008286	STABLE
hsa_circ_0017838	0.429668	0.477845	1.69673	0.106908	0.534207	-5.19458	hsa_circ_0017838	STABLE
hsa_circ_0001852	0.488959	0.50749	1.69522	0.107199	0.534207	-5.19686	hsa_circ_0001852	STABLE
hsa_circ_0002412	0.656091	0.591056	1.69448	0.107342	0.534207	-5.19798	hsa_circ_0002412	STABLE
hsa_circ_0068255	0.534949	0.530485	1.69441	0.107356	0.534207	-5.19809	hsa_circ_0068255	STABLE
hsa_circ_0001846	0.534949	0.530485	1.69441	0.107356	0.534207	-5.19809	hsa_circ_0001846	STABLE
hsa_circ_0001777	0.798948	0.948199	1.69429	0.107379	0.534207	-5.19827	hsa_circ_0001777	STABLE
hsa_circ_0006390	0.513234	0.519628	1.69369	0.107494	0.534207	-5.19917	hsa_circ_0006390	STABLE
hsa_circ_0082002	0.513234	0.519628	1.69369	0.107494	0.534207	-5.19917	hsa_circ_0082002	STABLE
hsa_circ_0012964	0.572525	0.549273	1.69354	0.107524	0.534207	-5.1994	hsa_circ_0012964	STABLE
hsa_circ_0006659	0.631816	0.578919	1.69315	0.107599	0.534207	-5.19999	hsa_circ_0006659	STABLE
hsa_circ_0003805	0.604296	0.565159	1.69223	0.107777	0.534207	-5.20137	hsa_circ_0003805	STABLE
hsa_circ_0065249	0.604296	0.565159	1.69223	0.107777	0.534207	-5.20137	hsa_circ_0065249	STABLE
hsa_circ_0005037	0.761372	0.643697	1.69204	0.107814	0.534207	-5.20166	hsa_circ_0005037	STABLE
hsa_circ_0002661	0.488959	0.50749	1.69138	0.107942	0.534207	-5.20266	hsa_circ_0002661	STABLE
hsa_circ_0030342	0.488959	0.50749	1.69138	0.107942	0.534207	-5.20266	hsa_circ_0030342	STABLE
hsa_circ_0004658	0.488959	0.50749	1.69138	0.107942	0.534207	-5.20266	hsa_circ_0004658	STABLE
hsa_circ_0068761	0.488959	0.50749	1.69138	0.107942	0.534207	-5.20266	hsa_circ_0068761	STABLE
hsa_circ_0011241	0.513234	0.519628	1.68992	0.108225	0.534207	-5.20486	hsa_circ_0011241	STABLE
hsa_circ_0040976	0.488959	0.50749	1.68875	0.108453	0.534207	-5.20662	hsa_circ_0040976	STABLE
hsa_circ_0004546	0.488959	0.50749	1.68875	0.108453	0.534207	-5.20662	hsa_circ_0004546	STABLE
hsa_circ_0003795	0.534949	0.530485	1.68856	0.10849	0.534207	-5.20691	hsa_circ_0003795	STABLE
hsa_circ_0005654	0.534949	0.530485	1.68856	0.10849	0.534207	-5.20691	hsa_circ_0005654	STABLE
hsa_circ_0007416	0.534949	0.530485	1.68856	0.10849	0.534207	-5.20691	hsa_circ_0007416	STABLE
hsa_circ_0083458	0.534949	0.530485	1.68856	0.10849	0.534207	-5.20691	hsa_circ_0083458	STABLE
hsa_circ_0035431	0.747153	0.636587	1.68841	0.108518	0.534207	-5.20713	hsa_circ_0035431	STABLE
hsa_circ_0003399	0.747153	0.636587	1.68841	0.108518	0.534207	-5.20713	hsa_circ_0003399	STABLE
hsa_circ_0004004	0.687862	0.606942	1.68751	0.108694	0.534207	-5.20849	hsa_circ_0004004	STABLE
hsa_circ_0007458	0.882515	0.704268	1.68742	0.108711	0.534207	-5.20862	hsa_circ_0007458	STABLE
hsa_circ_0008655	0.715382	0.763559	1.68709	0.108776	0.534207	-5.20912	hsa_circ_0008655	STABLE
hsa_circ_0003146	0.715382	0.620702	1.68675	0.108841	0.534207	-5.20962	hsa_circ_0003146	STABLE
hsa_circ_0078617	0.715382	0.620702	1.68675	0.108841	0.534207	-5.20962	hsa_circ_0078617	STABLE
hsa_circ_0001064	0.677806	0.601914	1.68554	0.109078	0.534207	-5.21144	hsa_circ_0001064	STABLE
hsa_circ_0008755	0.656091	0.591056	1.68526	0.109134	0.534207	-5.21187	hsa_circ_0008755	STABLE
hsa_circ_0000798	0.677806	0.601914	1.68429	0.109324	0.534207	-5.21333	hsa_circ_0000798	STABLE
hsa_circ_0032526	0.677806	0.601914	1.68429	0.109324	0.534207	-5.21333	hsa_circ_0032526	STABLE
hsa_circ_0000240	0.488959	0.50749	1.68357	0.109463	0.534207	-5.2144	hsa_circ_0000240	STABLE
hsa_circ_0002041	0.488959	0.50749	1.68357	0.109463	0.534207	-5.2144	hsa_circ_0002041	STABLE
hsa_circ_0005633	0.771428	0.791582	1.68348	0.109482	0.534207	-5.21454	hsa_circ_0005633	STABLE
hsa_circ_0002961	0.656091	0.591056	1.68301	0.109574	0.534207	-5.21525	hsa_circ_0002961	STABLE
hsa_circ_0000941	0.572525	0.69213	1.68226	0.109721	0.534207	-5.21637	hsa_circ_0000941	STABLE
hsa_circ_0004338	0.604296	0.565159	1.67917	0.110329	0.534207	-5.221	hsa_circ_0004338	STABLE
hsa_circ_0003303	0.604296	0.565159	1.67917	0.110329	0.534207	-5.221	hsa_circ_0003303	STABLE
hsa_circ_0002487	0.572525	0.549273	1.67898	0.110368	0.534207	-5.22129	hsa_circ_0002487	STABLE
hsa_circ_0001236	0.572525	0.549273	1.67898	0.110368	0.534207	-5.22129	hsa_circ_0001236	STABLE
hsa_circ_0001565	0.618515	0.572268	1.67694	0.11077	0.534207	-5.22434	hsa_circ_0001565	STABLE
hsa_circ_0070467	0.572525	0.69213	1.67651	0.110856	0.534207	-5.22499	hsa_circ_0070467	STABLE
hsa_circ_0001383	0.715382	0.620702	1.67559	0.111038	0.534207	-5.22637	hsa_circ_0001383	STABLE
hsa_circ_0005499	0.488959	0.50749	1.6753	0.111097	0.534207	-5.22681	hsa_circ_0005499	STABLE
hsa_circ_0008720	0.899598	0.939233	1.67523	0.111111	0.534207	-5.22691	hsa_circ_0008720	STABLE
hsa_circ_0005558	0.715382	0.847125	1.6737	0.111414	0.534207	-5.22919	hsa_circ_0005558	STABLE
hsa_circ_0000886	0.687862	0.606942	1.67348	0.111458	0.534207	-5.22953	hsa_circ_0000886	STABLE
hsa_circ_0005584	0.715382	0.620702	1.67215	0.111723	0.534207	-5.23151	hsa_circ_0005584	STABLE
hsa_circ_0000857	0.534949	0.530485	1.67206	0.111742	0.534207	-5.23165	hsa_circ_0000857	STABLE
hsa_circ_0004686	0.534949	0.530485	1.67206	0.111742	0.534207	-5.23165	hsa_circ_0004686	STABLE
hsa_circ_0071099	0.488959	0.50749	1.67159	0.111836	0.534207	-5.23236	hsa_circ_0071099	STABLE
hsa_circ_0000076	0.739657	0.632839	1.67044	0.112065	0.534207	-5.23407	hsa_circ_0000076	STABLE
hsa_circ_0003285	0.488959	0.50749	1.66847	0.11246	0.534207	-5.23701	hsa_circ_0003285	STABLE
hsa_circ_0008861	0.488959	0.50749	1.66847	0.11246	0.534207	-5.23701	hsa_circ_0008861	STABLE
hsa_circ_0057087	0.488959	0.50749	1.66847	0.11246	0.534207	-5.23701	hsa_circ_0057087	STABLE
hsa_circ_0007915	0.488959	0.50749	1.66847	0.11246	0.534207	-5.23701	hsa_circ_0007915	STABLE
hsa_circ_0077536	0.488959	0.50749	1.66847	0.11246	0.534207	-5.23701	hsa_circ_0077536	STABLE
hsa_circ_0086735	0.488959	0.50749	1.66847	0.11246	0.534207	-5.23701	hsa_circ_0086735	STABLE
hsa_circ_0007556	0.488959	0.50749	1.66847	0.11246	0.534207	-5.23701	hsa_circ_0007556	STABLE
hsa_circ_0001185	0.618515	0.572268	1.66771	0.112613	0.534207	-5.23815	hsa_circ_0001185	STABLE
hsa_circ_0003784	0.618515	0.572268	1.66771	0.112613	0.534207	-5.23815	hsa_circ_0003784	STABLE
hsa_circ_0007788	0.844938	1.05476	1.66731	0.112693	0.534207	-5.23874	hsa_circ_0007788	STABLE
hsa_circ_0004469	0.572525	0.549273	1.66631	0.112895	0.534207	-5.24024	hsa_circ_0004469	STABLE
hsa_circ_0008058	0.604296	0.565159	1.66461	0.113236	0.534207	-5.24276	hsa_circ_0008058	STABLE
hsa_circ_0006098	0.604296	0.565159	1.66461	0.113236	0.534207	-5.24276	hsa_circ_0006098	STABLE
hsa_circ_0005850	0.604296	0.565159	1.66461	0.113236	0.534207	-5.24276	hsa_circ_0005850	STABLE
hsa_circ_0000257	0.488959	0.50749	1.66405	0.11335	0.534207	-5.2436	hsa_circ_0000257	STABLE
hsa_circ_0004098	0.534949	0.530485	1.66247	0.113669	0.534207	-5.24595	hsa_circ_0004098	STABLE
hsa_circ_0085128	0.534949	0.530485	1.66247	0.113669	0.534207	-5.24595	hsa_circ_0085128	STABLE
hsa_circ_0017649	0.534949	0.530485	1.66247	0.113669	0.534207	-5.24595	hsa_circ_0017649	STABLE
hsa_circ_0001559	0.513234	0.519628	1.66173	0.113819	0.534207	-5.24705	hsa_circ_0001559	STABLE
hsa_circ_0003597	0.513234	0.519628	1.66173	0.113819	0.534207	-5.24705	hsa_circ_0003597	STABLE
hsa_circ_0001508	0.774673	0.982051	1.66114	0.113939	0.534207	-5.24793	hsa_circ_0001508	STABLE
hsa_circ_0005399	0.631816	0.578919	1.66057	0.114056	0.534207	-5.24879	hsa_circ_0005399	STABLE
hsa_circ_0031632	0.631816	0.578919	1.66035	0.114099	0.534207	-5.2491	hsa_circ_0031632	STABLE
hsa_circ_0003169	0.631816	0.578919	1.66035	0.114099	0.534207	-5.2491	hsa_circ_0003169	STABLE
hsa_circ_0004844	0.85824	0.918554	1.65879	0.114417	0.534207	-5.25142	hsa_circ_0004844	STABLE
hsa_circ_0005116	0.761372	0.643697	1.6587	0.114435	0.534207	-5.25155	hsa_circ_0005116	STABLE
hsa_circ_0000569	0.618515	0.572268	1.65783	0.114613	0.534207	-5.25285	hsa_circ_0000569	STABLE
hsa_circ_0036763	0.687862	0.606942	1.65765	0.114651	0.534207	-5.25313	hsa_circ_0036763	STABLE
hsa_circ_0091137	0.687862	0.606942	1.65765	0.114651	0.534207	-5.25313	hsa_circ_0091137	STABLE
hsa_circ_0024193	0.798948	0.948199	1.65704	0.114774	0.534207	-5.25403	hsa_circ_0024193	STABLE
hsa_circ_0001709	0.691107	0.834988	1.65684	0.114815	0.534207	-5.25432	hsa_circ_0001709	STABLE
hsa_circ_0084051	0.572525	0.549273	1.65557	0.115076	0.534207	-5.25621	hsa_circ_0084051	STABLE
hsa_circ_0012396	0.572525	0.549273	1.65557	0.115076	0.534207	-5.25621	hsa_circ_0012396	STABLE
hsa_circ_0002473	0.631816	0.578919	1.65499	0.115194	0.534207	-5.25707	hsa_circ_0002473	STABLE
hsa_circ_0002015	0.429668	0.477845	1.6541	0.115376	0.534207	-5.25839	hsa_circ_0002015	STABLE
hsa_circ_0057090	0.429668	0.477845	1.6541	0.115376	0.534207	-5.25839	hsa_circ_0057090	STABLE
hsa_circ_0004220	0.572525	0.549273	1.65202	0.115803	0.534207	-5.26147	hsa_circ_0004220	STABLE
hsa_circ_0007750	0.572525	0.549273	1.65202	0.115803	0.534207	-5.26147	hsa_circ_0007750	STABLE
hsa_circ_0002360	0.572525	0.549273	1.65202	0.115803	0.534207	-5.26147	hsa_circ_0002360	STABLE
hsa_circ_0003645	0.604296	0.565159	1.65182	0.115846	0.534207	-5.26177	hsa_circ_0003645	STABLE
hsa_circ_0000133	0.572525	0.549273	1.64971	0.11628	0.534207	-5.2649	hsa_circ_0000133	STABLE
hsa_circ_0050539	0.572525	0.549273	1.64971	0.11628	0.534207	-5.2649	hsa_circ_0050539	STABLE
hsa_circ_0061286	0.572525	0.549273	1.64971	0.11628	0.534207	-5.2649	hsa_circ_0061286	STABLE
hsa_circ_0009008	0.488959	0.50749	1.64947	0.116331	0.534207	-5.26525	hsa_circ_0009008	STABLE
hsa_circ_0002140	0.488959	0.50749	1.64947	0.116331	0.534207	-5.26525	hsa_circ_0002140	STABLE
hsa_circ_0009065	0.488959	0.50749	1.64947	0.116331	0.534207	-5.26525	hsa_circ_0009065	STABLE
hsa_circ_0006034	0.488959	0.50749	1.64947	0.116331	0.534207	-5.26525	hsa_circ_0006034	STABLE
hsa_circ_0006376	0.631816	0.578919	1.64893	0.116441	0.534207	-5.26604	hsa_circ_0006376	STABLE
hsa_circ_0002280	0.631816	0.578919	1.64893	0.116441	0.534207	-5.26604	hsa_circ_0002280	STABLE
hsa_circ_0036610	0.723796	0.624909	1.64706	0.116828	0.534207	-5.26881	hsa_circ_0036610	STABLE
hsa_circ_0004711	0.793142	0.659582	1.64676	0.116891	0.534207	-5.26926	hsa_circ_0004711	STABLE
hsa_circ_0000702	0.488959	0.650347	1.64634	0.116978	0.534207	-5.26988	hsa_circ_0000702	STABLE
hsa_circ_0001324	0.534949	0.530485	1.64626	0.116995	0.534207	-5.27	hsa_circ_0001324	STABLE
hsa_circ_0003520	0.534949	0.530485	1.64626	0.116995	0.534207	-5.27	hsa_circ_0003520	STABLE
hsa_circ_0005158	0.774673	0.876771	1.6459	0.11707	0.534207	-5.27053	hsa_circ_0005158	STABLE
hsa_circ_0008518	0.774673	0.876771	1.64269	0.117737	0.534207	-5.27527	hsa_circ_0008518	STABLE
hsa_circ_0008338	0.656091	0.591056	1.64254	0.117768	0.534207	-5.27548	hsa_circ_0008338	STABLE
hsa_circ_0007773	0.656091	0.591056	1.64013	0.118272	0.534207	-5.27903	hsa_circ_0007773	STABLE
hsa_circ_0078139	0.604296	0.565159	1.63967	0.11837	0.534207	-5.27972	hsa_circ_0078139	STABLE
hsa_circ_0023990	0.572525	0.549273	1.63415	0.119531	0.534207	-5.28784	hsa_circ_0023990	STABLE
hsa_circ_0006607	0.572525	0.549273	1.63415	0.119531	0.534207	-5.28784	hsa_circ_0006607	STABLE
hsa_circ_0007818	0.950219	1.02383	1.63368	0.119632	0.534207	-5.28854	hsa_circ_0007818	STABLE
hsa_circ_0004391	0.429668	0.477845	1.63211	0.119964	0.534207	-5.29084	hsa_circ_0004391	STABLE
hsa_circ_0001322	0.429668	0.477845	1.63211	0.119964	0.534207	-5.29084	hsa_circ_0001322	STABLE
hsa_circ_0006148	0.429668	0.477845	1.63211	0.119964	0.534207	-5.29084	hsa_circ_0006148	STABLE
hsa_circ_0039323	0.429668	0.477845	1.63211	0.119964	0.534207	-5.29084	hsa_circ_0039323	STABLE
hsa_circ_0007529	0.429668	0.477845	1.63211	0.119964	0.534207	-5.29084	hsa_circ_0007529	STABLE
hsa_circ_0002622	0.618515	0.572268	1.63196	0.119995	0.534207	-5.29106	hsa_circ_0002622	STABLE
hsa_circ_0008970	0.739657	0.632839	1.63115	0.120167	0.534207	-5.29224	hsa_circ_0008970	STABLE
hsa_circ_0001459	0.534949	0.530485	1.63096	0.120209	0.534207	-5.29253	hsa_circ_0001459	STABLE
hsa_circ_0006168	0.534949	0.530485	1.63096	0.120209	0.534207	-5.29253	hsa_circ_0006168	STABLE
hsa_circ_0015260	0.429668	0.477845	1.62953	0.120511	0.534207	-5.29462	hsa_circ_0015260	STABLE
hsa_circ_0075256	0.429668	0.477845	1.62953	0.120511	0.534207	-5.29462	hsa_circ_0075256	STABLE
hsa_circ_0005723	0.429668	0.477845	1.62953	0.120511	0.534207	-5.29462	hsa_circ_0005723	STABLE
hsa_circ_0004072	0.697449	0.611735	1.62672	0.121112	0.534207	-5.29875	hsa_circ_0004072	STABLE
hsa_circ_0006491	0.488959	0.50749	1.62641	0.121178	0.534207	-5.2992	hsa_circ_0006491	STABLE
hsa_circ_0034867	0.488959	0.50749	1.62641	0.121178	0.534207	-5.2992	hsa_circ_0034867	STABLE
hsa_circ_0040148	0.488959	0.50749	1.62641	0.121178	0.534207	-5.2992	hsa_circ_0040148	STABLE
hsa_circ_0008077	0.798948	0.662485	1.62492	0.121496	0.534207	-5.30137	hsa_circ_0008077	STABLE
hsa_circ_0001050	0.864582	1.06458	1.62347	0.121808	0.534207	-5.3035	hsa_circ_0001050	STABLE
hsa_circ_0008892	0.572525	0.549273	1.6231	0.121887	0.534207	-5.30404	hsa_circ_0008892	STABLE
hsa_circ_0004682	0.534949	0.530485	1.62238	0.122042	0.534207	-5.30509	hsa_circ_0004682	STABLE
hsa_circ_0006381	0.534949	0.530485	1.62238	0.122042	0.534207	-5.30509	hsa_circ_0006381	STABLE
hsa_circ_0001260	0.572525	0.549273	1.62167	0.122195	0.534207	-5.30613	hsa_circ_0001260	STABLE
hsa_circ_0001172	0.572525	0.549273	1.62167	0.122195	0.534207	-5.30613	hsa_circ_0001172	STABLE
hsa_circ_0017615	0.572525	0.549273	1.61972	0.122617	0.534207	-5.30899	hsa_circ_0017615	STABLE
hsa_circ_0002910	0.702081	0.756908	1.61929	0.122709	0.534207	-5.30961	hsa_circ_0002910	STABLE
hsa_circ_0004103	0.572525	0.69213	1.61863	0.122852	0.534207	-5.31058	hsa_circ_0004103	STABLE
hsa_circ_0005379	0.488959	0.50749	1.61713	0.123176	0.534207	-5.31276	hsa_circ_0005379	STABLE
hsa_circ_0001897	0.618515	0.572268	1.61693	0.123219	0.534207	-5.31305	hsa_circ_0001897	STABLE
hsa_circ_0001441	0.618515	0.572268	1.61693	0.123219	0.534207	-5.31305	hsa_circ_0001441	STABLE
hsa_circ_0006460	0.618515	0.572268	1.61693	0.123219	0.534207	-5.31305	hsa_circ_0006460	STABLE
hsa_circ_0007693	-0.594607	0.620702	-1.61517	0.123602	0.534207	-5.31562	hsa_circ_0007693	STABLE
hsa_circ_0001543	0.534949	0.530485	1.61383	0.123894	0.534207	-5.31757	hsa_circ_0001543	STABLE
hsa_circ_0044686	0.534949	0.530485	1.61383	0.123894	0.534207	-5.31757	hsa_circ_0044686	STABLE
hsa_circ_0001369	0.534949	0.530485	1.61383	0.123894	0.534207	-5.31757	hsa_circ_0001369	STABLE
hsa_circ_0002908	0.572525	0.549273	1.61228	0.124232	0.534207	-5.31983	hsa_circ_0002908	STABLE
hsa_circ_0008981	0.677806	0.744771	1.61119	0.124471	0.534207	-5.32142	hsa_circ_0008981	STABLE
hsa_circ_0003056	0.488959	0.50749	1.60879	0.124997	0.534207	-5.3249	hsa_circ_0003056	STABLE
hsa_circ_0031749	0.488959	0.50749	1.60879	0.124997	0.534207	-5.3249	hsa_circ_0031749	STABLE
hsa_circ_0000346	0.488959	0.50749	1.60879	0.124997	0.534207	-5.3249	hsa_circ_0000346	STABLE
hsa_circ_0008815	0.429668	0.477845	1.60849	0.125062	0.534207	-5.32533	hsa_circ_0008815	STABLE
hsa_circ_0005794	0.429668	0.477845	1.60849	0.125062	0.534207	-5.32533	hsa_circ_0005794	STABLE
hsa_circ_0004965	0.429668	0.477845	1.60849	0.125062	0.534207	-5.32533	hsa_circ_0004965	STABLE
hsa_circ_0000859	0.429668	0.477845	1.60849	0.125062	0.534207	-5.32533	hsa_circ_0000859	STABLE
hsa_circ_0086720	0.572525	0.549273	1.60752	0.125275	0.534207	-5.32674	hsa_circ_0086720	STABLE
hsa_circ_0001786	0.572525	0.549273	1.60752	0.125275	0.534207	-5.32674	hsa_circ_0001786	STABLE
hsa_circ_0078762	0.488959	0.50749	1.60701	0.125388	0.534207	-5.32748	hsa_circ_0078762	STABLE
hsa_circ_0008704	0.429668	0.477845	1.6067	0.125457	0.534207	-5.32794	hsa_circ_0008704	STABLE
hsa_circ_0030883	0.429668	0.477845	1.6067	0.125457	0.534207	-5.32794	hsa_circ_0030883	STABLE
hsa_circ_0004698	0.429668	0.477845	1.6067	0.125457	0.534207	-5.32794	hsa_circ_0004698	STABLE
hsa_circ_0019880	0.429668	0.477845	1.6067	0.125457	0.534207	-5.32794	hsa_circ_0019880	STABLE
hsa_circ_0004831	0.677806	0.601914	1.60547	0.125728	0.534207	-5.32972	hsa_circ_0004831	STABLE
hsa_circ_0001921	0.702081	0.756908	1.60415	0.12602	0.534207	-5.33164	hsa_circ_0001921	STABLE
hsa_circ_0066874	0.914285	1.14872	1.60374	0.126109	0.534207	-5.33222	hsa_circ_0066874	STABLE
hsa_circ_0002873	0.513234	0.519628	1.60284	0.12631	0.534207	-5.33354	hsa_circ_0002873	STABLE
hsa_circ_0002492	0.513234	0.519628	1.60284	0.12631	0.534207	-5.33354	hsa_circ_0002492	STABLE
hsa_circ_0007836	0.513234	0.519628	1.60284	0.12631	0.534207	-5.33354	hsa_circ_0007836	STABLE
hsa_circ_0058318	0.513234	0.519628	1.60284	0.12631	0.534207	-5.33354	hsa_circ_0058318	STABLE
hsa_circ_0007948	0.513234	0.519628	1.60284	0.12631	0.534207	-5.33354	hsa_circ_0007948	STABLE
hsa_circ_0008776	0.488959	0.50749	1.60255	0.126373	0.534207	-5.33395	hsa_circ_0008776	STABLE
hsa_circ_0029624	0.631816	0.578919	1.6022	0.126451	0.534207	-5.33446	hsa_circ_0029624	STABLE
hsa_circ_0050277	0.346102	0.436062	1.59884	0.127198	0.534207	-5.33932	hsa_circ_0050277	STABLE
hsa_circ_0007313	0.346102	0.436062	1.59884	0.127198	0.534207	-5.33932	hsa_circ_0007313	STABLE
hsa_circ_0001512	0.346102	0.436062	1.59884	0.127198	0.534207	-5.33932	hsa_circ_0001512	STABLE
hsa_circ_0055095	0.862489	0.694255	1.59869	0.127231	0.534207	-5.33954	hsa_circ_0055095	STABLE
hsa_circ_0005887	0.691107	0.834988	1.5974	0.127519	0.534207	-5.3414	hsa_circ_0005887	STABLE
hsa_circ_0075341	0.604296	0.565159	1.59509	0.128036	0.534207	-5.34474	hsa_circ_0075341	STABLE
hsa_circ_0006794	0.604296	0.565159	1.59509	0.128036	0.534207	-5.34474	hsa_circ_0006794	STABLE
hsa_circ_0004451	0.715382	0.620702	1.59487	0.128085	0.534207	-5.34506	hsa_circ_0004451	STABLE
hsa_circ_0001159	0.761372	1.07227	1.59314	0.128472	0.534207	-5.34755	hsa_circ_0001159	STABLE
hsa_circ_0059286	0.747153	0.636587	1.5925	0.128617	0.534207	-5.34848	hsa_circ_0059286	STABLE
hsa_circ_0003644	0.429668	0.477845	1.59167	0.128804	0.534207	-5.34967	hsa_circ_0003644	STABLE
hsa_circ_0004561	0.429668	0.477845	1.59167	0.128804	0.534207	-5.34967	hsa_circ_0004561	STABLE
hsa_circ_0004602	0.429668	0.477845	1.59167	0.128804	0.534207	-5.34967	hsa_circ_0004602	STABLE
hsa_circ_0013128	0.429668	0.477845	1.59167	0.128804	0.534207	-5.34967	hsa_circ_0013128	STABLE
hsa_circ_0030421	0.429668	0.477845	1.59167	0.128804	0.534207	-5.34967	hsa_circ_0030421	STABLE
hsa_circ_0045310	0.429668	0.477845	1.59167	0.128804	0.534207	-5.34967	hsa_circ_0045310	STABLE
hsa_circ_0004365	0.429668	0.477845	1.59167	0.128804	0.534207	-5.34967	hsa_circ_0004365	STABLE
hsa_circ_0006987	0.85824	0.977845	1.59116	0.128919	0.534207	-5.35041	hsa_circ_0006987	STABLE
hsa_circ_0084748	0.677806	0.601914	1.59084	0.128991	0.534207	-5.35087	hsa_circ_0084748	STABLE
hsa_circ_0005970	0.631816	0.578919	1.59073	0.129016	0.534207	-5.35103	hsa_circ_0005970	STABLE
hsa_circ_0002926	0.631816	0.578919	1.59035	0.129103	0.534207	-5.35158	hsa_circ_0002926	STABLE
hsa_circ_0016601	0.798948	0.948199	1.58916	0.12937	0.534207	-5.35329	hsa_circ_0016601	STABLE
hsa_circ_0084678	0.618515	0.572268	1.58882	0.129447	0.534207	-5.35378	hsa_circ_0084678	STABLE
hsa_circ_0003413	0.618515	0.572268	1.58882	0.129447	0.534207	-5.35378	hsa_circ_0003413	STABLE
hsa_circ_0001922	0.429668	0.477845	1.58738	0.129772	0.534207	-5.35584	hsa_circ_0001922	STABLE
hsa_circ_0006277	0.429668	0.477845	1.58738	0.129772	0.534207	-5.35584	hsa_circ_0006277	STABLE
hsa_circ_0055019	0.429668	0.477845	1.58738	0.129772	0.534207	-5.35584	hsa_circ_0055019	STABLE
hsa_circ_0001116	0.761372	0.786554	1.5866	0.129949	0.534207	-5.35697	hsa_circ_0001116	STABLE
hsa_circ_0005608	0.429668	0.477845	1.58652	0.129969	0.534207	-5.35709	hsa_circ_0005608	STABLE
hsa_circ_0002541	0.429668	0.477845	1.58652	0.129969	0.534207	-5.35709	hsa_circ_0002541	STABLE
hsa_circ_0079248	0.697449	0.611735	1.58614	0.130055	0.534207	-5.35764	hsa_circ_0079248	STABLE
hsa_circ_0055426	0.572525	0.549273	1.58558	0.130181	0.534207	-5.35844	hsa_circ_0055426	STABLE
hsa_circ_0000669	0.572525	0.549273	1.58558	0.130181	0.534207	-5.35844	hsa_circ_0000669	STABLE
hsa_circ_0004922	0.572525	0.549273	1.58558	0.130181	0.534207	-5.35844	hsa_circ_0004922	STABLE
hsa_circ_0005630	0.572525	0.549273	1.58558	0.130181	0.534207	-5.35844	hsa_circ_0005630	STABLE
hsa_circ_0047880	0.715382	0.620702	1.58532	0.130241	0.534207	-5.35881	hsa_circ_0047880	STABLE
hsa_circ_0031359	0.572525	0.549273	1.58424	0.130487	0.534207	-5.36037	hsa_circ_0031359	STABLE
hsa_circ_0031433	0.731879	0.62895	1.58408	0.130524	0.534207	-5.3606	hsa_circ_0031433	STABLE
hsa_circ_0005684	0.656091	0.81748	1.58337	0.130685	0.534207	-5.36162	hsa_circ_0005684	STABLE
hsa_circ_0000672	0.778923	0.878895	1.58328	0.130706	0.534207	-5.36174	hsa_circ_0000672	STABLE
hsa_circ_0076378	0.631816	0.578919	1.58267	0.130844	0.534207	-5.36261	hsa_circ_0076378	STABLE
hsa_circ_0004374	0.747153	0.636587	1.58257	0.130868	0.534207	-5.36277	hsa_circ_0004374	STABLE
hsa_circ_0046029	0.488959	0.50749	1.58205	0.130987	0.534207	-5.36351	hsa_circ_0046029	STABLE
hsa_circ_0003441	0.844938	0.971194	1.58021	0.131407	0.534207	-5.36614	hsa_circ_0003441	STABLE
hsa_circ_0001139	0.534949	0.530485	1.57997	0.131462	0.534207	-5.36649	hsa_circ_0001139	STABLE
hsa_circ_0003866	0.572525	0.549273	1.57943	0.131585	0.534207	-5.36726	hsa_circ_0003866	STABLE
hsa_circ_0052877	0.572525	0.549273	1.57943	0.131585	0.534207	-5.36726	hsa_circ_0052877	STABLE
hsa_circ_0007064	0.513234	0.519628	1.57873	0.131746	0.534207	-5.36826	hsa_circ_0007064	STABLE
hsa_circ_0005420	0.513234	0.519628	1.57873	0.131746	0.534207	-5.36826	hsa_circ_0005420	STABLE
hsa_circ_0003201	0.513234	0.519628	1.57873	0.131746	0.534207	-5.36826	hsa_circ_0003201	STABLE
hsa_circ_0020306	0.604296	0.565159	1.57709	0.132124	0.534207	-5.37062	hsa_circ_0020306	STABLE
hsa_circ_0008086	0.631816	0.578919	1.57707	0.132128	0.534207	-5.37064	hsa_circ_0008086	STABLE
hsa_circ_0002501	0.715382	0.620702	1.57541	0.13251	0.534207	-5.37302	hsa_circ_0002501	STABLE
hsa_circ_0067774	0.429668	0.477845	1.57502	0.132601	0.534207	-5.37358	hsa_circ_0067774	STABLE
hsa_circ_0062649	0.429668	0.477845	1.57502	0.132601	0.534207	-5.37358	hsa_circ_0062649	STABLE
hsa_circ_0005324	0.429668	0.477845	1.57502	0.132601	0.534207	-5.37358	hsa_circ_0005324	STABLE
hsa_circ_0006702	0.488959	0.50749	1.57257	0.133168	0.534207	-5.37708	hsa_circ_0006702	STABLE
hsa_circ_0075792	0.488959	0.50749	1.57257	0.133168	0.534207	-5.37708	hsa_circ_0075792	STABLE
hsa_circ_0002208	0.709576	0.844222	1.5722	0.133253	0.534207	-5.37761	hsa_circ_0002208	STABLE
hsa_circ_0007843	0.572525	0.549273	1.57172	0.133364	0.534207	-5.3783	hsa_circ_0007843	STABLE
hsa_circ_0001020	0.715382	0.763559	1.57165	0.133379	0.534207	-5.37838	hsa_circ_0001020	STABLE
hsa_circ_0039400	0.798948	0.662485	1.57152	0.133411	0.534207	-5.37858	hsa_circ_0039400	STABLE
hsa_circ_0005725	0.429668	0.477845	1.56975	0.133822	0.534207	-5.38111	hsa_circ_0005725	STABLE
hsa_circ_0002319	0.429668	0.477845	1.56975	0.133822	0.534207	-5.38111	hsa_circ_0002319	STABLE
hsa_circ_0008187	0.429668	0.477845	1.56975	0.133822	0.534207	-5.38111	hsa_circ_0008187	STABLE
hsa_circ_0078786	0.429668	0.477845	1.56975	0.133822	0.534207	-5.38111	hsa_circ_0078786	STABLE
hsa_circ_0004423	0.429668	0.477845	1.56975	0.133822	0.534207	-5.38111	hsa_circ_0004423	STABLE
hsa_circ_0044647	0.488959	0.50749	1.56887	0.134027	0.534207	-5.38236	hsa_circ_0044647	STABLE
hsa_circ_0006007	0.761372	0.643697	1.56845	0.134124	0.534207	-5.38296	hsa_circ_0006007	STABLE
hsa_circ_0007538	0.761372	0.643697	1.56845	0.134124	0.534207	-5.38296	hsa_circ_0007538	STABLE
hsa_circ_0006620	0.572525	0.549273	1.56643	0.134595	0.534207	-5.38583	hsa_circ_0006620	STABLE
hsa_circ_0002462	0.728684	0.959057	1.56491	0.134951	0.534207	-5.388	hsa_circ_0002462	STABLE
hsa_circ_0062808	0.85824	0.69213	1.56349	0.135283	0.534207	-5.39001	hsa_circ_0062808	STABLE
hsa_circ_0004351	0.346102	0.436062	1.56179	0.135684	0.534207	-5.39244	hsa_circ_0004351	STABLE
hsa_circ_0000235	0.761372	0.643697	1.55921	0.136291	0.534207	-5.3961	hsa_circ_0000235	STABLE
hsa_circ_0003998	0.715382	0.847125	1.55812	0.13655	0.534207	-5.39765	hsa_circ_0003998	STABLE
hsa_circ_0073244	0.656091	0.591056	1.55665	0.136898	0.534207	-5.39973	hsa_circ_0073244	STABLE
hsa_circ_0004510	0.534949	0.530485	1.55661	0.136907	0.534207	-5.39979	hsa_circ_0004510	STABLE
hsa_circ_0004946	0.534949	0.530485	1.55661	0.136907	0.534207	-5.39979	hsa_circ_0004946	STABLE
hsa_circ_0008102	0.572525	0.549273	1.55599	0.137055	0.534207	-5.40067	hsa_circ_0008102	STABLE
hsa_circ_0000122	0.513234	0.519628	1.55501	0.137287	0.534207	-5.40205	hsa_circ_0000122	STABLE
hsa_circ_0006471	0.513234	0.519628	1.55501	0.137287	0.534207	-5.40205	hsa_circ_0006471	STABLE
hsa_circ_0020265	0.513234	0.519628	1.55501	0.137287	0.534207	-5.40205	hsa_circ_0020265	STABLE
hsa_circ_0002814	0.513234	0.519628	1.55501	0.137287	0.534207	-5.40205	hsa_circ_0002814	STABLE
hsa_circ_0035958	0.513234	0.519628	1.55501	0.137287	0.534207	-5.40205	hsa_circ_0035958	STABLE
hsa_circ_0000885	0.513234	0.519628	1.55501	0.137287	0.534207	-5.40205	hsa_circ_0000885	STABLE
hsa_circ_0001398	0.488959	0.50749	1.55458	0.137389	0.534207	-5.40266	hsa_circ_0001398	STABLE
hsa_circ_0079400	0.488959	0.50749	1.55458	0.137389	0.534207	-5.40266	hsa_circ_0079400	STABLE
hsa_circ_0004840	0.429668	0.477845	1.55332	0.13769	0.534207	-5.40445	hsa_circ_0004840	STABLE
hsa_circ_0010835	0.747153	0.636587	1.55214	0.137969	0.534207	-5.40611	hsa_circ_0010835	STABLE
hsa_circ_0005494	0.429668	0.477845	1.55174	0.138067	0.534207	-5.40669	hsa_circ_0005494	STABLE
hsa_circ_0003861	0.429668	0.477845	1.55174	0.138067	0.534207	-5.40669	hsa_circ_0003861	STABLE
hsa_circ_0021424	0.429668	0.477845	1.55174	0.138067	0.534207	-5.40669	hsa_circ_0021424	STABLE
hsa_circ_0031447	0.429668	0.477845	1.55174	0.138067	0.534207	-5.40669	hsa_circ_0031447	STABLE
hsa_circ_0085619	0.687862	0.606942	1.55078	0.138295	0.534207	-5.40803	hsa_circ_0085619	STABLE
hsa_circ_0002499	0.488959	0.50749	1.55008	0.138463	0.534207	-5.40903	hsa_circ_0002499	STABLE
hsa_circ_0001246	0.723796	0.624909	1.54957	0.138585	0.534207	-5.40975	hsa_circ_0001246	STABLE
hsa_circ_0008021	0.631816	0.578919	1.54933	0.138643	0.534207	-5.41009	hsa_circ_0008021	STABLE
hsa_circ_0042823	0.631816	0.578919	1.54933	0.138643	0.534207	-5.41009	hsa_circ_0042823	STABLE
hsa_circ_0006041	0.429668	0.477845	1.5493	0.138649	0.534207	-5.41013	hsa_circ_0006041	STABLE
hsa_circ_0019617	0.429668	0.477845	1.5493	0.138649	0.534207	-5.41013	hsa_circ_0019617	STABLE
hsa_circ_0005152	0.572525	0.549273	1.54741	0.139103	0.534207	-5.4128	hsa_circ_0005152	STABLE
hsa_circ_0036240	0.572525	0.549273	1.54741	0.139103	0.534207	-5.4128	hsa_circ_0036240	STABLE
hsa_circ_0000431	0.534949	0.530485	1.54641	0.139343	0.534207	-5.41421	hsa_circ_0000431	STABLE
hsa_circ_0032943	0.572525	0.549273	1.54573	0.139507	0.534207	-5.41517	hsa_circ_0032943	STABLE
hsa_circ_0016733	0.572525	0.549273	1.54573	0.139507	0.534207	-5.41517	hsa_circ_0016733	STABLE
hsa_circ_0007402	0.572525	0.549273	1.54573	0.139507	0.534207	-5.41517	hsa_circ_0007402	STABLE
hsa_circ_0035801	0.604296	0.565159	1.54422	0.13987	0.534207	-5.41729	hsa_circ_0035801	STABLE
hsa_circ_0009110	0.346102	0.436062	1.54374	0.139988	0.534207	-5.41797	hsa_circ_0009110	STABLE
hsa_circ_0006125	0.346102	0.436062	1.54374	0.139988	0.534207	-5.41797	hsa_circ_0006125	STABLE
hsa_circ_0039053	0.346102	0.436062	1.54374	0.139988	0.534207	-5.41797	hsa_circ_0039053	STABLE
hsa_circ_0001639	0.346102	0.436062	1.54374	0.139988	0.534207	-5.41797	hsa_circ_0001639	STABLE
hsa_circ_0047698	0.346102	0.436062	1.54374	0.139988	0.534207	-5.41797	hsa_circ_0047698	STABLE
hsa_circ_0008260	0.429668	0.477845	1.54172	0.140475	0.534207	-5.42081	hsa_circ_0008260	STABLE
hsa_circ_0000026	0.429668	0.477845	1.54172	0.140475	0.534207	-5.42081	hsa_circ_0000026	STABLE
hsa_circ_0017617	0.429668	0.477845	1.54172	0.140475	0.534207	-5.42081	hsa_circ_0017617	STABLE
hsa_circ_0003916	0.429668	0.477845	1.54172	0.140475	0.534207	-5.42081	hsa_circ_0003916	STABLE
hsa_circ_0042418	0.429668	0.477845	1.54172	0.140475	0.534207	-5.42081	hsa_circ_0042418	STABLE
hsa_circ_0000359	0.488959	0.50749	1.54115	0.140612	0.534207	-5.42161	hsa_circ_0000359	STABLE
hsa_circ_0004516	0.488959	0.50749	1.54115	0.140612	0.534207	-5.42161	hsa_circ_0004516	STABLE
hsa_circ_0003949	0.488959	0.50749	1.54115	0.140612	0.534207	-5.42161	hsa_circ_0003949	STABLE
hsa_circ_0006494	0.631816	0.578919	1.54014	0.140859	0.534207	-5.42304	hsa_circ_0006494	STABLE
hsa_circ_0031645	0.631816	0.578919	1.54014	0.140859	0.534207	-5.42304	hsa_circ_0031645	STABLE
hsa_circ_0007385	0.534949	0.530485	1.53996	0.140903	0.534207	-5.42329	hsa_circ_0007385	STABLE
hsa_circ_0032821	0.534949	0.530485	1.53996	0.140903	0.534207	-5.42329	hsa_circ_0032821	STABLE
hsa_circ_0004019	0.534949	0.530485	1.53996	0.140903	0.534207	-5.42329	hsa_circ_0004019	STABLE
hsa_circ_0007907	0.731879	0.62895	1.53774	0.141443	0.534207	-5.42641	hsa_circ_0007907	STABLE
hsa_circ_0032822	0.656091	0.591056	1.53725	0.141561	0.534207	-5.42709	hsa_circ_0032822	STABLE
hsa_circ_0008272	0.656091	0.591056	1.53725	0.141561	0.534207	-5.42709	hsa_circ_0008272	STABLE
hsa_circ_0055451	0.723796	0.624909	1.53341	0.142499	0.534207	-5.43248	hsa_circ_0055451	STABLE
hsa_circ_0066406	0.572525	0.775697	1.53312	0.142572	0.534207	-5.43289	hsa_circ_0066406	STABLE
hsa_circ_0005811	0.747153	0.636587	1.53277	0.142656	0.534207	-5.43337	hsa_circ_0005811	STABLE
hsa_circ_0002068	0.534949	0.530485	1.52741	0.143977	0.534207	-5.44087	hsa_circ_0002068	STABLE
hsa_circ_0007381	0.534949	0.530485	1.52741	0.143977	0.534207	-5.44087	hsa_circ_0007381	STABLE
hsa_circ_0000255	0.572525	0.834988	1.52663	0.14417	0.534207	-5.44196	hsa_circ_0000255	STABLE
hsa_circ_0008670	0.488959	0.50749	1.52448	0.144702	0.534207	-5.44496	hsa_circ_0008670	STABLE
hsa_circ_0044949	0.677806	0.601914	1.5231	0.145046	0.534207	-5.44689	hsa_circ_0044949	STABLE
hsa_circ_0079074	0.572525	0.69213	1.52309	0.145048	0.534207	-5.4469	hsa_circ_0079074	STABLE
hsa_circ_0077656	0.534949	0.530485	1.52295	0.145083	0.534207	-5.4471	hsa_circ_0077656	STABLE
hsa_circ_0001520	0.534949	0.530485	1.52295	0.145083	0.534207	-5.4471	hsa_circ_0001520	STABLE
hsa_circ_0007793	0.429668	0.477845	1.52225	0.145257	0.534207	-5.44807	hsa_circ_0007793	STABLE
hsa_circ_0067582	0.429668	0.477845	1.52225	0.145257	0.534207	-5.44807	hsa_circ_0067582	STABLE
hsa_circ_0007797	0.488959	0.50749	1.52079	0.145621	0.534207	-5.45011	hsa_circ_0007797	STABLE
hsa_circ_0004027	0.488959	0.50749	1.52079	0.145621	0.534207	-5.45011	hsa_circ_0004027	STABLE
hsa_circ_0003057	0.488959	0.50749	1.52079	0.145621	0.534207	-5.45011	hsa_circ_0003057	STABLE
hsa_circ_0085125	0.488959	0.50749	1.52079	0.145621	0.534207	-5.45011	hsa_circ_0085125	STABLE
hsa_circ_0008959	0.429668	0.477845	1.51987	0.145852	0.534207	-5.45139	hsa_circ_0008959	STABLE
hsa_circ_0079658	0.429668	0.477845	1.51987	0.145852	0.534207	-5.45139	hsa_circ_0079658	STABLE
hsa_circ_0005078	0.429668	0.477845	1.51987	0.145852	0.534207	-5.45139	hsa_circ_0005078	STABLE
hsa_circ_0001340	0.733851	1.20136	1.51751	0.146441	0.534207	-5.45466	hsa_circ_0001340	STABLE
hsa_circ_0007905	0.572525	0.69213	1.51584	0.146861	0.534207	-5.45699	hsa_circ_0007905	STABLE
hsa_circ_0002122	0.618515	0.572268	1.51522	0.147018	0.534207	-5.45785	hsa_circ_0002122	STABLE
hsa_circ_0019120	0.618515	0.572268	1.51522	0.147018	0.534207	-5.45785	hsa_circ_0019120	STABLE
hsa_circ_0008797	0.572525	0.549273	1.51215	0.14779	0.534207	-5.46211	hsa_circ_0008797	STABLE
hsa_circ_0002701	0.572525	0.549273	1.51215	0.14779	0.534207	-5.46211	hsa_circ_0002701	STABLE
hsa_circ_0001789	0.884792	1.03711	1.51138	0.147984	0.534207	-5.46317	hsa_circ_0001789	STABLE
hsa_circ_0016600	0.429668	0.477845	1.51133	0.147998	0.534207	-5.46324	hsa_circ_0016600	STABLE
hsa_circ_0064555	0.429668	0.477845	1.51133	0.147998	0.534207	-5.46324	hsa_circ_0064555	STABLE
hsa_circ_0004999	0.429668	0.477845	1.51133	0.147998	0.534207	-5.46324	hsa_circ_0004999	STABLE
hsa_circ_0092166	0.429668	0.477845	1.51133	0.147998	0.534207	-5.46324	hsa_circ_0092166	STABLE
hsa_circ_0081006	0.429668	0.477845	1.51133	0.147998	0.534207	-5.46324	hsa_circ_0081006	STABLE
hsa_circ_0029072	0.631816	0.578919	1.50894	0.148604	0.534207	-5.46656	hsa_circ_0029072	STABLE
hsa_circ_0004096	0.631816	0.578919	1.50894	0.148604	0.534207	-5.46656	hsa_circ_0004096	STABLE
hsa_circ_0008230	0.534949	0.673342	1.50791	0.148864	0.534207	-5.46797	hsa_circ_0008230	STABLE
hsa_circ_0003715	0.572525	0.549273	1.50778	0.148898	0.534207	-5.46816	hsa_circ_0003715	STABLE
hsa_circ_0067323	0.488959	0.50749	1.50765	0.148933	0.534207	-5.46835	hsa_circ_0067323	STABLE
hsa_circ_0003923	0.488959	0.50749	1.50765	0.148933	0.534207	-5.46835	hsa_circ_0003923	STABLE
hsa_circ_0007775	0.488959	0.50749	1.50765	0.148933	0.534207	-5.46835	hsa_circ_0007775	STABLE
hsa_circ_0001070	0.488959	0.50749	1.50765	0.148933	0.534207	-5.46835	hsa_circ_0001070	STABLE
hsa_circ_0004229	0.677806	0.601914	1.50757	0.148951	0.534207	-5.46845	hsa_circ_0004229	STABLE
hsa_circ_0003914	0.618515	0.572268	1.50677	0.149156	0.534207	-5.46956	hsa_circ_0003914	STABLE
hsa_circ_0035454	0.488959	0.50749	1.50636	0.149261	0.534207	-5.47013	hsa_circ_0035454	STABLE
hsa_circ_0002629	0.488959	0.50749	1.50636	0.149261	0.534207	-5.47013	hsa_circ_0002629	STABLE
hsa_circ_0046759	0.488959	0.50749	1.50636	0.149261	0.534207	-5.47013	hsa_circ_0046759	STABLE
hsa_circ_0071519	0.488959	0.50749	1.50636	0.149261	0.534207	-5.47013	hsa_circ_0071519	STABLE
hsa_circ_0005701	0.488959	0.50749	1.50593	0.149369	0.534207	-5.47072	hsa_circ_0005701	STABLE
hsa_circ_0037026	0.488959	0.50749	1.50593	0.149369	0.534207	-5.47072	hsa_circ_0037026	STABLE
hsa_circ_0053535	0.488959	0.50749	1.50593	0.149369	0.534207	-5.47072	hsa_circ_0053535	STABLE
hsa_circ_0000446	0.572525	0.549273	1.50259	0.150223	0.534207	-5.47533	hsa_circ_0000446	STABLE
hsa_circ_0007705	0.572525	0.549273	1.50259	0.150223	0.534207	-5.47533	hsa_circ_0007705	STABLE
hsa_circ_0003692	0.910987	0.718504	1.49862	0.151242	0.534207	-5.4808	hsa_circ_0003692	STABLE
hsa_circ_0006408	0.513234	0.519628	1.49771	0.151477	0.534207	-5.48205	hsa_circ_0006408	STABLE
hsa_circ_0002855	0.513234	0.519628	1.49771	0.151477	0.534207	-5.48205	hsa_circ_0002855	STABLE
hsa_circ_0002980	0.656091	0.591056	1.49538	0.152078	0.534207	-5.48526	hsa_circ_0002980	STABLE
hsa_circ_0007417	0.534949	0.530485	1.4952	0.152124	0.534207	-5.4855	hsa_circ_0007417	STABLE
hsa_circ_0013167	0.534949	0.530485	1.4952	0.152124	0.534207	-5.4855	hsa_circ_0013167	STABLE
hsa_circ_0002506	0.604296	0.565159	1.49488	0.152209	0.534207	-5.48595	hsa_circ_0002506	STABLE
hsa_circ_0005376	0.618515	0.715125	1.49428	0.152363	0.534207	-5.48677	hsa_circ_0005376	STABLE
hsa_circ_0087233	0.618515	0.572268	1.49403	0.152428	0.534207	-5.48711	hsa_circ_0087233	STABLE
hsa_circ_0005084	0.687862	0.606942	1.49201	0.152951	0.534207	-5.48988	hsa_circ_0005084	STABLE
hsa_circ_0003994	0.631816	0.578919	1.4916	0.153059	0.534207	-5.49045	hsa_circ_0003994	STABLE
hsa_circ_0006638	0.572525	0.549273	1.49155	0.153072	0.534207	-5.49051	hsa_circ_0006638	STABLE
hsa_circ_0001989	0.618515	0.572268	1.49107	0.153196	0.534207	-5.49117	hsa_circ_0001989	STABLE
hsa_circ_0002260	0.429668	0.477845	1.49073	0.153286	0.534207	-5.49164	hsa_circ_0002260	STABLE
hsa_circ_0001093	0.429668	0.477845	1.49073	0.153286	0.534207	-5.49164	hsa_circ_0001093	STABLE
hsa_circ_0007578	0.429668	0.477845	1.49073	0.153286	0.534207	-5.49164	hsa_circ_0007578	STABLE
hsa_circ_0001614	0.944083	1.20961	1.49049	0.153349	0.534207	-5.49198	hsa_circ_0001614	STABLE
hsa_circ_0050461	0.513234	0.519628	1.48617	0.154477	0.534207	-5.49789	hsa_circ_0050461	STABLE
hsa_circ_0005823	0.572525	0.549273	1.48447	0.154924	0.534207	-5.50021	hsa_circ_0005823	STABLE
hsa_circ_0012782	0.572525	0.549273	1.48447	0.154924	0.534207	-5.50021	hsa_circ_0012782	STABLE
hsa_circ_0001517	0.534949	0.530485	1.48337	0.155211	0.534207	-5.50171	hsa_circ_0001517	STABLE
hsa_circ_0077837	0.852434	1.9717	1.48256	0.155424	0.534207	-5.50281	hsa_circ_0077837	STABLE
hsa_circ_0004538	0.958302	1.07387	1.48071	0.155912	0.534207	-5.50534	hsa_circ_0004538	STABLE
hsa_circ_0005225	0.488959	0.50749	1.47828	0.156556	0.534207	-5.50866	hsa_circ_0005225	STABLE
hsa_circ_0008956	0.488959	0.50749	1.47828	0.156556	0.534207	-5.50866	hsa_circ_0008956	STABLE
hsa_circ_0007794	0.488959	0.50749	1.47828	0.156556	0.534207	-5.50866	hsa_circ_0007794	STABLE
hsa_circ_0061554	0.488959	0.50749	1.47828	0.156556	0.534207	-5.50866	hsa_circ_0061554	STABLE
hsa_circ_0002228	0.488959	0.50749	1.47828	0.156556	0.534207	-5.50866	hsa_circ_0002228	STABLE
hsa_circ_0001274	0.488959	0.50749	1.47788	0.156662	0.534207	-5.5092	hsa_circ_0001274	STABLE
hsa_circ_0077957	0.488959	0.50749	1.47788	0.156662	0.534207	-5.5092	hsa_circ_0077957	STABLE
hsa_circ_0006040	0.572525	0.549273	1.47737	0.156798	0.534207	-5.5099	hsa_circ_0006040	STABLE
hsa_circ_0023480	0.572525	0.549273	1.47737	0.156798	0.534207	-5.5099	hsa_circ_0023480	STABLE
hsa_circ_0007786	0.572525	0.549273	1.47737	0.156798	0.534207	-5.5099	hsa_circ_0007786	STABLE
hsa_circ_0000659	0.488959	0.50749	1.4764	0.157055	0.534207	-5.51122	hsa_circ_0000659	STABLE
hsa_circ_0008271	0.631816	0.578919	1.47532	0.157341	0.534207	-5.51268	hsa_circ_0008271	STABLE
hsa_circ_0007737	0.618515	0.572268	1.47428	0.157618	0.534207	-5.51409	hsa_circ_0007737	STABLE
hsa_circ_0004279	0.618515	0.572268	1.47428	0.157618	0.534207	-5.51409	hsa_circ_0004279	STABLE
hsa_circ_0009131	0.429668	0.477845	1.47188	0.158259	0.534207	-5.51735	hsa_circ_0009131	STABLE
hsa_circ_0004148	0.429668	0.477845	1.47188	0.158259	0.534207	-5.51735	hsa_circ_0004148	STABLE
hsa_circ_0086375	0.429668	0.477845	1.47188	0.158259	0.534207	-5.51735	hsa_circ_0086375	STABLE
hsa_circ_0088088	0.429668	0.477845	1.47188	0.158259	0.534207	-5.51735	hsa_circ_0088088	STABLE
hsa_circ_0081819	0.739657	0.775697	1.47178	0.158284	0.534207	-5.51749	hsa_circ_0081819	STABLE
hsa_circ_0001355	0.715382	1.23812	1.47111	0.158464	0.534207	-5.5184	hsa_circ_0001355	STABLE
hsa_circ_0008142	0.346102	0.436062	1.46774	0.159368	0.534207	-5.52297	hsa_circ_0008142	STABLE
hsa_circ_0001799	0.346102	0.436062	1.46774	0.159368	0.534207	-5.52297	hsa_circ_0001799	STABLE
hsa_circ_0008641	0.346102	0.436062	1.46774	0.159368	0.534207	-5.52297	hsa_circ_0008641	STABLE
hsa_circ_0001430	0.346102	0.436062	1.46774	0.159368	0.534207	-5.52297	hsa_circ_0001430	STABLE
hsa_circ_0008974	0.346102	0.436062	1.46774	0.159368	0.534207	-5.52297	hsa_circ_0008974	STABLE
hsa_circ_0003432	0.488959	0.50749	1.46462	0.160209	0.534207	-5.52719	hsa_circ_0003432	STABLE
hsa_circ_0023746	0.488959	0.50749	1.46462	0.160209	0.534207	-5.52719	hsa_circ_0023746	STABLE
hsa_circ_0005309	0.488959	0.50749	1.46462	0.160209	0.534207	-5.52719	hsa_circ_0005309	STABLE
hsa_circ_0008340	0.513234	0.519628	1.46444	0.160259	0.534207	-5.52744	hsa_circ_0008340	STABLE
hsa_circ_0000639	0.429668	0.477845	1.46163	0.161018	0.534207	-5.53123	hsa_circ_0000639	STABLE
hsa_circ_0000214	0.429668	0.477845	1.46163	0.161018	0.534207	-5.53123	hsa_circ_0000214	STABLE
hsa_circ_0005095	0.429668	0.477845	1.46163	0.161018	0.534207	-5.53123	hsa_circ_0005095	STABLE
hsa_circ_0005992	0.429668	0.477845	1.46163	0.161018	0.534207	-5.53123	hsa_circ_0005992	STABLE
hsa_circ_0054034	0.429668	0.477845	1.46163	0.161018	0.534207	-5.53123	hsa_circ_0054034	STABLE
hsa_circ_0008731	0.429668	0.477845	1.46163	0.161018	0.534207	-5.53123	hsa_circ_0008731	STABLE
hsa_circ_0004927	0.572525	0.549273	1.4576	0.162113	0.534207	-5.53666	hsa_circ_0004927	STABLE
hsa_circ_0008311	0.572525	0.549273	1.4576	0.162113	0.534207	-5.53666	hsa_circ_0008311	STABLE
hsa_circ_0004366	0.572525	0.549273	1.4576	0.162113	0.534207	-5.53666	hsa_circ_0004366	STABLE
hsa_circ_0087247	0.572525	0.549273	1.4576	0.162113	0.534207	-5.53666	hsa_circ_0087247	STABLE
hsa_circ_0001819	0.641872	0.915651	1.45517	0.162778	0.534207	-5.53994	hsa_circ_0001819	STABLE
hsa_circ_0007375	0.429668	0.477845	1.45499	0.162828	0.534207	-5.54019	hsa_circ_0007375	STABLE
hsa_circ_0006260	0.429668	0.477845	1.45499	0.162828	0.534207	-5.54019	hsa_circ_0006260	STABLE
hsa_circ_0019240	0.429668	0.477845	1.45499	0.162828	0.534207	-5.54019	hsa_circ_0019240	STABLE
hsa_circ_0002029	0.346102	0.436062	1.45273	0.163447	0.534207	-5.54322	hsa_circ_0002029	STABLE
hsa_circ_0044650	0.346102	0.436062	1.45273	0.163447	0.534207	-5.54322	hsa_circ_0044650	STABLE
hsa_circ_0001681	0.346102	0.436062	1.45273	0.163447	0.534207	-5.54322	hsa_circ_0001681	STABLE
hsa_circ_0023982	0.346102	0.436062	1.45273	0.163447	0.534207	-5.54322	hsa_circ_0023982	STABLE
hsa_circ_0077817	0.346102	0.436062	1.45273	0.163447	0.534207	-5.54322	hsa_circ_0077817	STABLE
hsa_circ_0007777	0.346102	0.436062	1.45273	0.163447	0.534207	-5.54322	hsa_circ_0007777	STABLE
hsa_circ_0036441	0.346102	0.436062	1.45273	0.163447	0.534207	-5.54322	hsa_circ_0036441	STABLE
hsa_circ_0042852	0.346102	0.436062	1.45273	0.163447	0.534207	-5.54322	hsa_circ_0042852	STABLE
hsa_circ_0002872	0.677806	0.744771	1.45229	0.163567	0.534207	-5.54381	hsa_circ_0002872	STABLE
hsa_circ_0008010	0.739657	0.918554	1.45201	0.163644	0.534207	-5.54419	hsa_circ_0008010	STABLE
hsa_circ_0017241	0.475658	0.643697	1.4509	0.163948	0.534207	-5.54567	hsa_circ_0017241	STABLE
hsa_circ_0008902	0.572525	0.549273	1.44865	0.164569	0.534207	-5.54869	hsa_circ_0008902	STABLE
hsa_circ_0005900	0.572525	0.549273	1.44865	0.164569	0.534207	-5.54869	hsa_circ_0005900	STABLE
hsa_circ_0003507	0.572525	0.549273	1.44865	0.164569	0.534207	-5.54869	hsa_circ_0003507	STABLE
hsa_circ_0002422	0.572525	0.549273	1.44865	0.164569	0.534207	-5.54869	hsa_circ_0002422	STABLE
hsa_circ_0003553	0.54825	0.763559	1.44495	0.165593	0.534207	-5.55365	hsa_circ_0003553	STABLE
hsa_circ_0000195	0.761372	1.15583	1.44416	0.165813	0.534207	-5.55471	hsa_circ_0000195	STABLE
hsa_circ_0003028	0.715382	0.763559	1.44234	0.16632	0.534207	-5.55714	hsa_circ_0003028	STABLE
hsa_circ_0004093	0.429668	0.477845	1.44167	0.166505	0.534207	-5.55804	hsa_circ_0004093	STABLE
hsa_circ_0000958	0.429668	0.477845	1.44167	0.166505	0.534207	-5.55804	hsa_circ_0000958	STABLE
hsa_circ_0002634	0.429668	0.477845	1.44167	0.166505	0.534207	-5.55804	hsa_circ_0002634	STABLE
hsa_circ_0002158	0.346102	0.436062	1.44141	0.166578	0.534207	-5.55838	hsa_circ_0002158	STABLE
hsa_circ_0003187	0.346102	0.436062	1.44141	0.166578	0.534207	-5.55838	hsa_circ_0003187	STABLE
hsa_circ_0007868	0.346102	0.436062	1.44141	0.166578	0.534207	-5.55838	hsa_circ_0007868	STABLE
hsa_circ_0007203	0.346102	0.436062	1.44141	0.166578	0.534207	-5.55838	hsa_circ_0007203	STABLE
hsa_circ_0006636	0.346102	0.436062	1.44141	0.166578	0.534207	-5.55838	hsa_circ_0006636	STABLE
hsa_circ_0061137	0.346102	0.436062	1.44141	0.166578	0.534207	-5.55838	hsa_circ_0061137	STABLE
hsa_circ_0006942	0.761372	0.643697	1.4411	0.166665	0.534207	-5.5588	hsa_circ_0006942	STABLE
hsa_circ_0083226	0.534949	0.673342	1.44092	0.166716	0.534207	-5.55904	hsa_circ_0083226	STABLE
hsa_circ_0000441	0.872077	1.06833	1.44054	0.16682	0.534207	-5.55954	hsa_circ_0000441	STABLE
hsa_circ_0015154	0.572525	0.549273	1.43915	0.167208	0.534207	-5.56139	hsa_circ_0015154	STABLE
hsa_circ_0007707	0.429668	0.477845	1.43566	0.168187	0.534207	-5.56605	hsa_circ_0007707	STABLE
hsa_circ_0082444	0.429668	0.477845	1.43566	0.168187	0.534207	-5.56605	hsa_circ_0082444	STABLE
hsa_circ_0079245	0.656091	0.591056	1.43202	0.169212	0.534207	-5.57089	hsa_circ_0079245	STABLE
hsa_circ_0005653	0.534949	0.530485	1.42985	0.169826	0.534207	-5.57377	hsa_circ_0005653	STABLE
hsa_circ_0003124	0.534949	0.530485	1.42985	0.169826	0.534207	-5.57377	hsa_circ_0003124	STABLE
hsa_circ_0005986	0.534949	0.530485	1.42985	0.169826	0.534207	-5.57377	hsa_circ_0005986	STABLE
hsa_circ_0065769	0.429668	0.477845	1.42862	0.170176	0.534207	-5.57541	hsa_circ_0065769	STABLE
hsa_circ_0011422	0.429668	0.477845	1.42862	0.170176	0.534207	-5.57541	hsa_circ_0011422	STABLE
hsa_circ_0069725	0.429668	0.477845	1.42862	0.170176	0.534207	-5.57541	hsa_circ_0069725	STABLE
hsa_circ_0000557	0.346102	0.436062	1.42718	0.170582	0.534207	-5.5773	hsa_circ_0000557	STABLE
hsa_circ_0008027	0.346102	0.436062	1.42718	0.170582	0.534207	-5.5773	hsa_circ_0008027	STABLE
hsa_circ_0081207	0.346102	0.436062	1.42718	0.170582	0.534207	-5.5773	hsa_circ_0081207	STABLE
hsa_circ_0003234	0.346102	0.436062	1.42718	0.170582	0.534207	-5.5773	hsa_circ_0003234	STABLE
hsa_circ_0043892	0.346102	0.436062	1.42718	0.170582	0.534207	-5.5773	hsa_circ_0043892	STABLE
hsa_circ_0001053	0.346102	0.436062	1.42718	0.170582	0.534207	-5.5773	hsa_circ_0001053	STABLE
hsa_circ_0007746	0.346102	0.436062	1.42718	0.170582	0.534207	-5.5773	hsa_circ_0007746	STABLE
hsa_circ_0063452	0.346102	0.436062	1.42718	0.170582	0.534207	-5.5773	hsa_circ_0063452	STABLE
hsa_circ_0065292	0.346102	0.436062	1.42718	0.170582	0.534207	-5.5773	hsa_circ_0065292	STABLE
hsa_circ_0073736	0.346102	0.436062	1.42718	0.170582	0.534207	-5.5773	hsa_circ_0073736	STABLE
hsa_circ_0004761	0.346102	0.436062	1.42718	0.170582	0.534207	-5.5773	hsa_circ_0004761	STABLE
hsa_circ_0012423	0.429668	0.477845	1.42704	0.170624	0.534207	-5.5775	hsa_circ_0012423	STABLE
hsa_circ_0007460	0.429668	0.477845	1.42704	0.170624	0.534207	-5.5775	hsa_circ_0007460	STABLE
hsa_circ_0000779	0.429668	0.477845	1.42704	0.170624	0.534207	-5.5775	hsa_circ_0000779	STABLE
hsa_circ_0084162	0.429668	0.477845	1.42704	0.170624	0.534207	-5.5775	hsa_circ_0084162	STABLE
hsa_circ_0004357	0.429668	0.477845	1.42704	0.170624	0.534207	-5.5775	hsa_circ_0004357	STABLE
hsa_circ_0005267	0.346102	0.436062	1.42477	0.171271	0.534207	-5.58051	hsa_circ_0005267	STABLE
hsa_circ_0007268	0.346102	0.436062	1.42477	0.171271	0.534207	-5.58051	hsa_circ_0007268	STABLE
hsa_circ_0007592	0.346102	0.436062	1.42477	0.171271	0.534207	-5.58051	hsa_circ_0007592	STABLE
hsa_circ_0001660	0.346102	0.436062	1.42477	0.171271	0.534207	-5.58051	hsa_circ_0001660	STABLE
hsa_circ_0008223	0.572525	0.549273	1.42469	0.171294	0.534207	-5.58061	hsa_circ_0008223	STABLE
hsa_circ_0013953	0.747153	0.86301	1.42429	0.171408	0.534207	-5.58114	hsa_circ_0013953	STABLE
hsa_circ_0003472	0.918449	1.12329	1.42407	0.171469	0.534207	-5.58143	hsa_circ_0003472	STABLE
hsa_circ_0002886	0.618515	0.572268	1.4236	0.171605	0.534207	-5.58205	hsa_circ_0002886	STABLE
hsa_circ_0084021	0.618515	0.572268	1.4236	0.171605	0.534207	-5.58205	hsa_circ_0084021	STABLE
hsa_circ_0005690	0.618515	0.572268	1.4236	0.171605	0.534207	-5.58205	hsa_circ_0005690	STABLE
hsa_circ_0089486	0.513234	0.662485	1.42207	0.172042	0.534207	-5.58408	hsa_circ_0089486	STABLE
hsa_circ_0006608	0.572525	0.549273	1.42118	0.172297	0.534207	-5.58525	hsa_circ_0006608	STABLE
hsa_circ_0001493	0.513234	0.662485	1.42091	0.172373	0.534207	-5.5856	hsa_circ_0001493	STABLE
hsa_circ_0002999	0.429668	0.477845	1.41951	0.172775	0.534207	-5.58745	hsa_circ_0002999	STABLE
hsa_circ_0007368	0.429668	0.477845	1.41951	0.172775	0.534207	-5.58745	hsa_circ_0007368	STABLE
hsa_circ_0000018	0.429668	0.477845	1.41951	0.172775	0.534207	-5.58745	hsa_circ_0000018	STABLE
hsa_circ_0002657	0.429668	0.477845	1.41951	0.172775	0.534207	-5.58745	hsa_circ_0002657	STABLE
hsa_circ_0078665	0.346102	0.436062	1.41716	0.173452	0.534207	-5.59056	hsa_circ_0078665	STABLE
hsa_circ_0000696	0.346102	0.436062	1.41716	0.173452	0.534207	-5.59056	hsa_circ_0000696	STABLE
hsa_circ_0076251	0.346102	0.436062	1.41716	0.173452	0.534207	-5.59056	hsa_circ_0076251	STABLE
hsa_circ_0008662	0.604296	0.791582	1.41091	0.175259	0.534207	-5.59877	hsa_circ_0008662	STABLE
hsa_circ_0000458	0.572525	0.549273	1.40756	0.176234	0.534207	-5.60316	hsa_circ_0000458	STABLE
hsa_circ_0003638	0.572525	0.549273	1.40756	0.176234	0.534207	-5.60316	hsa_circ_0003638	STABLE
hsa_circ_0046760	0.572525	0.549273	1.40756	0.176234	0.534207	-5.60316	hsa_circ_0046760	STABLE
hsa_circ_0008261	0.513234	0.519628	1.40667	0.176493	0.534207	-5.60432	hsa_circ_0008261	STABLE
hsa_circ_0023033	0.513234	0.519628	1.40667	0.176493	0.534207	-5.60432	hsa_circ_0023033	STABLE
hsa_circ_0001501	0.513234	0.519628	1.40667	0.176493	0.534207	-5.60432	hsa_circ_0001501	STABLE
hsa_circ_0008801	0.534949	0.530485	1.40614	0.176648	0.534207	-5.60502	hsa_circ_0008801	STABLE
hsa_circ_0003512	0.572525	0.69213	1.40541	0.176864	0.534207	-5.60598	hsa_circ_0003512	STABLE
hsa_circ_0000647	0.774673	0.793205	1.40512	0.176948	0.534207	-5.60636	hsa_circ_0000647	STABLE
hsa_circ_0001683	0.346102	0.436062	1.40363	0.177385	0.534207	-5.60831	hsa_circ_0001683	STABLE
hsa_circ_0001273	0.346102	0.436062	1.40363	0.177385	0.534207	-5.60831	hsa_circ_0001273	STABLE
hsa_circ_0066631	0.346102	0.436062	1.40363	0.177385	0.534207	-5.60831	hsa_circ_0066631	STABLE
hsa_circ_0001617	0.346102	0.436062	1.40363	0.177385	0.534207	-5.60831	hsa_circ_0001617	STABLE
hsa_circ_0087616	0.346102	0.436062	1.40363	0.177385	0.534207	-5.60831	hsa_circ_0087616	STABLE
hsa_circ_0006531	0.572525	0.549273	1.40252	0.177711	0.534207	-5.60976	hsa_circ_0006531	STABLE
hsa_circ_0044708	0.346102	0.436062	1.40064	0.178262	0.534207	-5.61221	hsa_circ_0044708	STABLE
hsa_circ_0000283	0.346102	0.436062	1.40064	0.178262	0.534207	-5.61221	hsa_circ_0000283	STABLE
hsa_circ_0014615	0.346102	0.436062	1.40064	0.178262	0.534207	-5.61221	hsa_circ_0014615	STABLE
hsa_circ_0023029	0.346102	0.436062	1.40064	0.178262	0.534207	-5.61221	hsa_circ_0023029	STABLE
hsa_circ_0003957	0.346102	0.436062	1.40064	0.178262	0.534207	-5.61221	hsa_circ_0003957	STABLE
hsa_circ_0091365	0.346102	0.436062	1.40064	0.178262	0.534207	-5.61221	hsa_circ_0091365	STABLE
hsa_circ_0005348	0.429668	0.477845	1.39977	0.178519	0.534207	-5.61335	hsa_circ_0005348	STABLE
hsa_circ_0004717	0.429668	0.477845	1.39977	0.178519	0.534207	-5.61335	hsa_circ_0004717	STABLE
hsa_circ_0046965	0.429668	0.477845	1.39977	0.178519	0.534207	-5.61335	hsa_circ_0046965	STABLE
hsa_circ_0007785	0.488959	0.50749	1.39604	0.179622	0.534207	-5.61821	hsa_circ_0007785	STABLE
hsa_circ_0007609	0.488959	0.50749	1.39604	0.179622	0.534207	-5.61821	hsa_circ_0007609	STABLE
hsa_circ_0006470	0.80273	0.890799	1.39368	0.180324	0.534207	-5.62129	hsa_circ_0006470	STABLE
hsa_circ_0003945	0.580939	0.696337	1.39169	0.180916	0.534207	-5.62387	hsa_circ_0003945	STABLE
hsa_circ_0000233	0.663587	0.964084	1.39164	0.18093	0.534207	-5.62393	hsa_circ_0000233	STABLE
hsa_circ_0004762	0.513234	0.519628	1.38982	0.181474	0.534207	-5.6263	hsa_circ_0004762	STABLE
hsa_circ_0004205	0.513234	0.519628	1.38982	0.181474	0.534207	-5.6263	hsa_circ_0004205	STABLE
hsa_circ_0003502	0.513234	0.519628	1.38982	0.181474	0.534207	-5.6263	hsa_circ_0003502	STABLE
hsa_circ_0008124	0.513234	0.519628	1.38982	0.181474	0.534207	-5.6263	hsa_circ_0008124	STABLE
hsa_circ_0000555	0.534949	0.530485	1.38422	0.183154	0.534207	-5.63355	hsa_circ_0000555	STABLE
hsa_circ_0000612	0.346102	0.436062	1.37836	0.184924	0.534207	-5.64111	hsa_circ_0000612	STABLE
hsa_circ_0008309	0.346102	0.436062	1.37836	0.184924	0.534207	-5.64111	hsa_circ_0008309	STABLE
hsa_circ_0003506	0.346102	0.436062	1.37836	0.184924	0.534207	-5.64111	hsa_circ_0003506	STABLE
hsa_circ_0002671	0.346102	0.436062	1.37836	0.184924	0.534207	-5.64111	hsa_circ_0002671	STABLE
hsa_circ_0069524	0.572525	0.69213	1.37816	0.184983	0.534207	-5.64136	hsa_circ_0069524	STABLE
hsa_circ_0004777	0.572525	0.775697	1.37419	0.186192	0.534207	-5.64648	hsa_circ_0004777	STABLE
hsa_circ_0003979	0.513234	0.519628	1.37401	0.186246	0.534207	-5.64671	hsa_circ_0003979	STABLE
hsa_circ_0005788	0.513234	0.519628	1.37401	0.186246	0.534207	-5.64671	hsa_circ_0005788	STABLE
hsa_circ_0008282	0.513234	0.519628	1.37401	0.186246	0.534207	-5.64671	hsa_circ_0008282	STABLE
hsa_circ_0042415	0.513234	0.519628	1.37401	0.186246	0.534207	-5.64671	hsa_circ_0042415	STABLE
hsa_circ_0001849	0.513234	0.519628	1.37401	0.186246	0.534207	-5.64671	hsa_circ_0001849	STABLE
hsa_circ_0003459	0.488959	0.50749	1.37328	0.186469	0.534207	-5.64764	hsa_circ_0003459	STABLE
hsa_circ_0002771	0.488959	0.50749	1.37328	0.186469	0.534207	-5.64764	hsa_circ_0002771	STABLE
hsa_circ_0003429	0.488959	0.50749	1.37328	0.186469	0.534207	-5.64764	hsa_circ_0003429	STABLE
hsa_circ_0002372	0.488959	0.50749	1.37328	0.186469	0.534207	-5.64764	hsa_circ_0002372	STABLE
hsa_circ_0008832	0.752959	0.971194	1.37109	0.187139	0.534207	-5.65046	hsa_circ_0008832	STABLE
hsa_circ_0001362	0.656091	0.92276	1.36985	0.187518	0.534207	-5.65204	hsa_circ_0001362	STABLE
hsa_circ_0005171	0.545005	0.67837	1.3685	0.187933	0.534207	-5.65378	hsa_circ_0005171	STABLE
hsa_circ_0003171	0.572525	0.69213	1.36779	0.188151	0.534207	-5.65468	hsa_circ_0003171	STABLE
hsa_circ_0069863	0.677806	0.971194	1.36668	0.188493	0.534207	-5.65611	hsa_circ_0069863	STABLE
hsa_circ_0007364	0.926692	1.22056	1.35892	0.190897	0.534207	-5.66602	hsa_circ_0007364	STABLE
hsa_circ_0056891	0.702081	1.30082	1.35866	0.190977	0.534207	-5.66635	hsa_circ_0056891	STABLE
hsa_circ_0004260	0.488959	0.733914	1.35795	0.191197	0.534207	-5.66725	hsa_circ_0004260	STABLE
hsa_circ_0008172	0.572525	0.69213	1.35285	0.192792	0.534207	-5.67373	hsa_circ_0008172	STABLE
hsa_circ_0031482	0.488959	0.50749	1.35221	0.192992	0.534207	-5.67454	hsa_circ_0031482	STABLE
hsa_circ_0029633	0.488959	0.50749	1.35221	0.192992	0.534207	-5.67454	hsa_circ_0029633	STABLE
hsa_circ_0062659	0.488959	0.50749	1.35221	0.192992	0.534207	-5.67454	hsa_circ_0062659	STABLE
hsa_circ_0004680	0.534949	0.816199	1.35202	0.193054	0.534207	-5.67479	hsa_circ_0004680	STABLE
hsa_circ_0008078	0.572525	0.549273	1.34896	0.194015	0.534207	-5.67867	hsa_circ_0008078	STABLE
hsa_circ_0024840	0.604296	0.565159	1.34717	0.194581	0.534207	-5.68094	hsa_circ_0024840	STABLE
hsa_circ_0001013	0.656091	0.876771	1.34654	0.19478	0.534207	-5.68173	hsa_circ_0001013	STABLE
hsa_circ_0042881	0.572525	0.549273	1.34466	0.195376	0.534207	-5.68411	hsa_circ_0042881	STABLE
hsa_circ_0000478	0.631816	0.948199	1.34406	0.195565	0.534207	-5.68486	hsa_circ_0000478	STABLE
hsa_circ_0000450	0.534949	0.530485	1.34083	0.196591	0.534207	-5.68893	hsa_circ_0000450	STABLE
hsa_circ_0001386	0.784729	1.35636	1.34015	0.19681	0.534207	-5.6898	hsa_circ_0001386	STABLE
hsa_circ_0031250	0.534949	0.530485	1.33967	0.196961	0.534207	-5.69039	hsa_circ_0031250	STABLE
hsa_circ_0004228	0.513234	0.519628	1.33701	0.197811	0.534207	-5.69374	hsa_circ_0004228	STABLE
hsa_circ_0084129	0.513234	0.519628	1.33701	0.197811	0.534207	-5.69374	hsa_circ_0084129	STABLE
hsa_circ_0002588	0.631816	0.721776	1.33646	0.197986	0.534207	-5.69443	hsa_circ_0002588	STABLE
hsa_circ_0074323	0.618515	0.572268	1.33385	0.198825	0.534207	-5.69771	hsa_circ_0074323	STABLE
hsa_circ_0000008	0.429668	0.620702	1.33332	0.198997	0.534207	-5.69838	hsa_circ_0000008	STABLE
hsa_circ_0000095	0.346102	0.436062	1.33161	0.199546	0.534207	-5.70052	hsa_circ_0000095	STABLE
hsa_circ_0008826	0.346102	0.436062	1.33161	0.199546	0.534207	-5.70052	hsa_circ_0008826	STABLE
hsa_circ_0020822	0.346102	0.436062	1.33161	0.199546	0.534207	-5.70052	hsa_circ_0020822	STABLE
hsa_circ_0005963	0.346102	0.436062	1.33161	0.199546	0.534207	-5.70052	hsa_circ_0005963	STABLE
hsa_circ_0008071	0.346102	0.436062	1.33161	0.199546	0.534207	-5.70052	hsa_circ_0008071	STABLE
hsa_circ_0005624	0.346102	0.436062	1.33161	0.199546	0.534207	-5.70052	hsa_circ_0005624	STABLE
hsa_circ_0000497	0.346102	0.436062	1.33161	0.199546	0.534207	-5.70052	hsa_circ_0000497	STABLE
hsa_circ_0007470	0.346102	0.436062	1.33161	0.199546	0.534207	-5.70052	hsa_circ_0007470	STABLE
hsa_circ_0045534	0.346102	0.436062	1.33161	0.199546	0.534207	-5.70052	hsa_circ_0045534	STABLE
hsa_circ_0004442	0.346102	0.436062	1.33161	0.199546	0.534207	-5.70052	hsa_circ_0004442	STABLE
hsa_circ_0007208	0.346102	0.436062	1.33161	0.199546	0.534207	-5.70052	hsa_circ_0007208	STABLE
hsa_circ_0007698	0.618515	0.715125	1.33039	0.19994	0.534207	-5.70205	hsa_circ_0007698	STABLE
hsa_circ_0006242	0.572525	0.549273	1.33019	0.200005	0.534207	-5.7023	hsa_circ_0006242	STABLE
hsa_circ_0059565	0.572525	0.549273	1.33019	0.200005	0.534207	-5.7023	hsa_circ_0059565	STABLE
hsa_circ_0082077	0.572525	0.549273	1.33019	0.200005	0.534207	-5.7023	hsa_circ_0082077	STABLE
hsa_circ_0005178	0.488959	0.50749	1.32941	0.200256	0.534207	-5.70328	hsa_circ_0005178	STABLE
hsa_circ_0047958	0.488959	0.50749	1.32941	0.200256	0.534207	-5.70328	hsa_circ_0047958	STABLE
hsa_circ_0002115	0.488959	0.50749	1.32941	0.200256	0.534207	-5.70328	hsa_circ_0002115	STABLE
hsa_circ_0006760	0.429668	0.477845	1.32905	0.200372	0.534207	-5.70372	hsa_circ_0006760	STABLE
hsa_circ_0003652	0.429668	0.477845	1.32905	0.200372	0.534207	-5.70372	hsa_circ_0003652	STABLE
hsa_circ_0051449	0.429668	0.477845	1.32905	0.200372	0.534207	-5.70372	hsa_circ_0051449	STABLE
hsa_circ_0002238	0.429668	0.477845	1.32905	0.200372	0.534207	-5.70372	hsa_circ_0002238	STABLE
hsa_circ_0006545	0.429668	0.477845	1.32905	0.200372	0.534207	-5.70372	hsa_circ_0006545	STABLE
hsa_circ_0023268	0.429668	0.477845	1.32905	0.200372	0.534207	-5.70372	hsa_circ_0023268	STABLE
hsa_circ_0002551	0.429668	0.477845	1.32905	0.200372	0.534207	-5.70372	hsa_circ_0002551	STABLE
hsa_circ_0003996	0.429668	0.477845	1.32905	0.200372	0.534207	-5.70372	hsa_circ_0003996	STABLE
hsa_circ_0003206	0.429668	0.477845	1.32905	0.200372	0.534207	-5.70372	hsa_circ_0003206	STABLE
hsa_circ_0002559	0.429668	0.477845	1.32905	0.200372	0.534207	-5.70372	hsa_circ_0002559	STABLE
hsa_circ_0077083	0.429668	0.477845	1.32905	0.200372	0.534207	-5.70372	hsa_circ_0077083	STABLE
hsa_circ_0084708	0.429668	0.477845	1.32905	0.200372	0.534207	-5.70372	hsa_circ_0084708	STABLE
hsa_circ_0057867	0.554592	0.540307	1.32799	0.200716	0.534207	-5.70505	hsa_circ_0057867	STABLE
hsa_circ_0022591	0.554592	0.540307	1.32799	0.200716	0.534207	-5.70505	hsa_circ_0022591	STABLE
hsa_circ_0032052	0.554592	0.540307	1.32799	0.200716	0.534207	-5.70505	hsa_circ_0032052	STABLE
hsa_circ_0044885	0.554592	0.540307	1.32799	0.200716	0.534207	-5.70505	hsa_circ_0044885	STABLE
hsa_circ_0079363	0.554592	0.540307	1.32799	0.200716	0.534207	-5.70505	hsa_circ_0079363	STABLE
hsa_circ_0067621	0.534949	0.530485	1.32496	0.2017	0.534207	-5.70884	hsa_circ_0067621	STABLE
hsa_circ_0001700	0.534949	0.530485	1.32496	0.2017	0.534207	-5.70884	hsa_circ_0001700	STABLE
hsa_circ_0055847	0.534949	0.530485	1.32496	0.2017	0.534207	-5.70884	hsa_circ_0055847	STABLE
hsa_circ_0017310	0.461438	0.49373	1.3228	0.202402	0.534207	-5.71153	hsa_circ_0017310	STABLE
hsa_circ_0038376	0.461438	0.49373	1.3228	0.202402	0.534207	-5.71153	hsa_circ_0038376	STABLE
hsa_circ_0006002	0.461438	0.49373	1.3228	0.202402	0.534207	-5.71153	hsa_circ_0006002	STABLE
hsa_circ_0048963	0.461438	0.49373	1.3228	0.202402	0.534207	-5.71153	hsa_circ_0048963	STABLE
hsa_circ_0002916	0.461438	0.49373	1.3228	0.202402	0.534207	-5.71153	hsa_circ_0002916	STABLE
hsa_circ_0085661	0.461438	0.49373	1.3228	0.202402	0.534207	-5.71153	hsa_circ_0085661	STABLE
hsa_circ_0007418	0.429668	0.704268	1.32235	0.20255	0.534207	-5.7121	hsa_circ_0007418	STABLE
hsa_circ_0000845	0.572525	0.69213	1.32198	0.202668	0.534207	-5.71255	hsa_circ_0000845	STABLE
hsa_circ_0000704	0.572525	0.69213	1.32162	0.202788	0.534207	-5.71301	hsa_circ_0000704	STABLE
hsa_circ_0064336	0.513234	0.519628	1.3207	0.203087	0.534207	-5.71414	hsa_circ_0064336	STABLE
hsa_circ_0006256	0.513234	0.519628	1.3207	0.203087	0.534207	-5.71414	hsa_circ_0006256	STABLE
hsa_circ_0007945	0.513234	0.519628	1.3207	0.203087	0.534207	-5.71414	hsa_circ_0007945	STABLE
hsa_circ_0002434	0.513234	0.519628	1.3207	0.203087	0.534207	-5.71414	hsa_circ_0002434	STABLE
hsa_circ_0002463	0.513234	0.519628	1.3207	0.203087	0.534207	-5.71414	hsa_circ_0002463	STABLE
hsa_circ_0070373	0.513234	0.519628	1.3207	0.203087	0.534207	-5.71414	hsa_circ_0070373	STABLE
hsa_circ_0007380	0.513234	0.519628	1.3207	0.203087	0.534207	-5.71414	hsa_circ_0007380	STABLE
hsa_circ_0025887	0.656091	0.591056	1.31915	0.203596	0.534207	-5.71608	hsa_circ_0025887	STABLE
hsa_circ_0004458	0.488959	0.50749	1.31849	0.203811	0.534207	-5.71689	hsa_circ_0004458	STABLE
hsa_circ_0050301	0.488959	0.50749	1.31849	0.203811	0.534207	-5.71689	hsa_circ_0050301	STABLE
hsa_circ_0005881	0.488959	0.50749	1.31849	0.203811	0.534207	-5.71689	hsa_circ_0005881	STABLE
hsa_circ_0000604	0.631816	0.805342	1.31771	0.204068	0.534207	-5.71787	hsa_circ_0000604	STABLE
hsa_circ_0005562	0.488959	0.50749	1.31459	0.205093	0.534207	-5.72174	hsa_circ_0005562	STABLE
hsa_circ_0007508	0.488959	0.50749	1.31459	0.205093	0.534207	-5.72174	hsa_circ_0007508	STABLE
hsa_circ_0005820	0.488959	0.50749	1.31459	0.205093	0.534207	-5.72174	hsa_circ_0005820	STABLE
hsa_circ_0002231	0.488959	0.50749	1.31459	0.205093	0.534207	-5.72174	hsa_circ_0002231	STABLE
hsa_circ_0007889	0.488959	0.50749	1.31459	0.205093	0.534207	-5.72174	hsa_circ_0007889	STABLE
hsa_circ_0058728	0.488959	0.50749	1.31459	0.205093	0.534207	-5.72174	hsa_circ_0058728	STABLE
hsa_circ_0003342	0.488959	0.50749	1.31459	0.205093	0.534207	-5.72174	hsa_circ_0003342	STABLE
hsa_circ_0067664	0.488959	0.50749	1.31459	0.205093	0.534207	-5.72174	hsa_circ_0067664	STABLE
hsa_circ_0008042	0.488959	0.50749	1.31459	0.205093	0.534207	-5.72174	hsa_circ_0008042	STABLE
hsa_circ_0003649	0.488959	0.50749	1.31459	0.205093	0.534207	-5.72174	hsa_circ_0003649	STABLE
hsa_circ_0084522	0.572525	0.549273	1.31335	0.2055	0.534207	-5.72327	hsa_circ_0084522	STABLE
hsa_circ_0004565	0.429668	0.477845	1.31289	0.205653	0.534207	-5.72384	hsa_circ_0004565	STABLE
hsa_circ_0061774	0.604296	0.565159	1.31242	0.205807	0.534207	-5.72442	hsa_circ_0061774	STABLE
hsa_circ_0002003	0.604296	0.565159	1.31242	0.205807	0.534207	-5.72442	hsa_circ_0002003	STABLE
hsa_circ_0035095	0.346102	0.436062	1.31242	0.205809	0.534207	-5.72443	hsa_circ_0035095	STABLE
hsa_circ_0003154	0.346102	0.436062	1.31242	0.205809	0.534207	-5.72443	hsa_circ_0003154	STABLE
hsa_circ_0008883	0.513234	0.662485	1.31065	0.206392	0.534207	-5.72661	hsa_circ_0008883	STABLE
hsa_circ_0035944	0.429668	0.477845	1.30923	0.206865	0.534207	-5.72837	hsa_circ_0035944	STABLE
hsa_circ_0059950	0.429668	0.477845	1.30923	0.206865	0.534207	-5.72837	hsa_circ_0059950	STABLE
hsa_circ_0083423	0.429668	0.477845	1.30923	0.206865	0.534207	-5.72837	hsa_circ_0083423	STABLE
hsa_circ_0005423	0.429668	0.477845	1.30923	0.206865	0.534207	-5.72837	hsa_circ_0005423	STABLE
hsa_circ_0025814	0.429668	0.477845	1.30923	0.206865	0.534207	-5.72837	hsa_circ_0025814	STABLE
hsa_circ_0005987	0.429668	0.477845	1.30923	0.206865	0.534207	-5.72837	hsa_circ_0005987	STABLE
hsa_circ_0008270	0.429668	0.477845	1.30923	0.206865	0.534207	-5.72837	hsa_circ_0008270	STABLE
hsa_circ_0034982	0.429668	0.477845	1.30923	0.206865	0.534207	-5.72837	hsa_circ_0034982	STABLE
hsa_circ_0000678	0.429668	0.477845	1.30923	0.206865	0.534207	-5.72837	hsa_circ_0000678	STABLE
hsa_circ_0039764	0.429668	0.477845	1.30923	0.206865	0.534207	-5.72837	hsa_circ_0039764	STABLE
hsa_circ_0081828	0.429668	0.477845	1.30923	0.206865	0.534207	-5.72837	hsa_circ_0081828	STABLE
hsa_circ_0008613	0.429668	0.477845	1.30923	0.206865	0.534207	-5.72837	hsa_circ_0008613	STABLE
hsa_circ_0009083	0.429668	0.477845	1.30923	0.206865	0.534207	-5.72837	hsa_circ_0009083	STABLE
hsa_circ_0001316	0.429668	0.477845	1.30886	0.206986	0.534207	-5.72882	hsa_circ_0001316	STABLE
hsa_circ_0005242	0.429668	0.477845	1.30886	0.206986	0.534207	-5.72882	hsa_circ_0005242	STABLE
hsa_circ_0008813	0.429668	0.477845	1.30886	0.206986	0.534207	-5.72882	hsa_circ_0008813	STABLE
hsa_circ_0004950	0.429668	0.477845	1.30886	0.206986	0.534207	-5.72882	hsa_circ_0004950	STABLE
hsa_circ_0007291	0.429668	0.477845	1.30886	0.206986	0.534207	-5.72882	hsa_circ_0007291	STABLE
hsa_circ_0006320	0.429668	0.477845	1.30886	0.206986	0.534207	-5.72882	hsa_circ_0006320	STABLE
hsa_circ_0089973	0.429668	0.477845	1.30886	0.206986	0.534207	-5.72882	hsa_circ_0089973	STABLE
hsa_circ_0005642	0.572525	0.549273	1.30633	0.207829	0.534207	-5.73196	hsa_circ_0005642	STABLE
hsa_circ_0005524	0.572525	0.549273	1.30633	0.207829	0.534207	-5.73196	hsa_circ_0005524	STABLE
hsa_circ_0043122	0.429668	0.477845	1.30587	0.207982	0.534207	-5.73252	hsa_circ_0043122	STABLE
hsa_circ_0007879	0.429668	0.477845	1.30587	0.207982	0.534207	-5.73252	hsa_circ_0007879	STABLE
hsa_circ_0005253	0.461438	0.49373	1.30552	0.208098	0.534207	-5.73295	hsa_circ_0005253	STABLE
hsa_circ_0006523	0.461438	0.49373	1.30552	0.208098	0.534207	-5.73295	hsa_circ_0006523	STABLE
hsa_circ_0008915	0.461438	0.49373	1.30552	0.208098	0.534207	-5.73295	hsa_circ_0008915	STABLE
hsa_circ_0032353	0.461438	0.49373	1.30552	0.208098	0.534207	-5.73295	hsa_circ_0032353	STABLE
hsa_circ_0035790	0.461438	0.49373	1.30552	0.208098	0.534207	-5.73295	hsa_circ_0035790	STABLE
hsa_circ_0008640	0.461438	0.49373	1.30552	0.208098	0.534207	-5.73295	hsa_circ_0008640	STABLE
hsa_circ_0077183	0.461438	0.49373	1.30552	0.208098	0.534207	-5.73295	hsa_circ_0077183	STABLE
hsa_circ_0006538	0.461438	0.49373	1.30552	0.208098	0.534207	-5.73295	hsa_circ_0006538	STABLE
hsa_circ_0000356	0.461438	0.49373	1.30552	0.208098	0.534207	-5.73295	hsa_circ_0000356	STABLE
hsa_circ_0030154	0.461438	0.49373	1.30552	0.208098	0.534207	-5.73295	hsa_circ_0030154	STABLE
hsa_circ_0032529	0.461438	0.49373	1.30552	0.208098	0.534207	-5.73295	hsa_circ_0032529	STABLE
hsa_circ_0036249	0.461438	0.49373	1.30552	0.208098	0.534207	-5.73295	hsa_circ_0036249	STABLE
hsa_circ_0042963	0.461438	0.49373	1.30552	0.208098	0.534207	-5.73295	hsa_circ_0042963	STABLE
hsa_circ_0006968	0.461438	0.49373	1.30552	0.208098	0.534207	-5.73295	hsa_circ_0006968	STABLE
hsa_circ_0058792	0.461438	0.49373	1.30552	0.208098	0.534207	-5.73295	hsa_circ_0058792	STABLE
hsa_circ_0063343	0.461438	0.49373	1.30552	0.208098	0.534207	-5.73295	hsa_circ_0063343	STABLE
hsa_circ_0007975	0.461438	0.49373	1.30552	0.208098	0.534207	-5.73295	hsa_circ_0007975	STABLE
hsa_circ_0075366	0.461438	0.49373	1.30552	0.208098	0.534207	-5.73295	hsa_circ_0075366	STABLE
hsa_circ_0080075	0.461438	0.49373	1.30552	0.208098	0.534207	-5.73295	hsa_circ_0080075	STABLE
hsa_circ_0006302	0.461438	0.49373	1.30552	0.208098	0.534207	-5.73295	hsa_circ_0006302	STABLE
hsa_circ_0003074	0.534949	0.530485	1.30438	0.208476	0.534207	-5.73435	hsa_circ_0003074	STABLE
hsa_circ_0000978	0.534949	0.530485	1.30438	0.208476	0.534207	-5.73435	hsa_circ_0000978	STABLE
hsa_circ_0024067	0.589022	0.557522	1.30433	0.208494	0.534207	-5.73442	hsa_circ_0024067	STABLE
hsa_circ_0005432	0.572525	0.549273	1.30214	0.209225	0.534207	-5.73711	hsa_circ_0005432	STABLE
hsa_circ_0025017	0.572525	0.549273	1.30214	0.209225	0.534207	-5.73711	hsa_circ_0025017	STABLE
hsa_circ_0017077	0.429668	0.620702	1.30211	0.209236	0.534207	-5.73715	hsa_circ_0017077	STABLE
hsa_circ_0004874	0.631816	0.721776	1.30006	0.209923	0.534207	-5.73967	hsa_circ_0004874	STABLE
hsa_circ_0002466	0.572525	0.549273	1.29961	0.210074	0.534207	-5.74022	hsa_circ_0002466	STABLE
hsa_circ_0008012	0.429668	0.620702	1.29956	0.210091	0.534207	-5.74028	hsa_circ_0008012	STABLE
hsa_circ_0076720	0.534949	0.530485	1.29651	0.211118	0.534207	-5.74403	hsa_circ_0076720	STABLE
hsa_circ_0088030	0.534949	0.530485	1.29651	0.211118	0.534207	-5.74403	hsa_circ_0088030	STABLE
hsa_circ_0067985	0.650285	0.731011	1.29386	0.212009	0.534207	-5.74727	hsa_circ_0067985	STABLE
hsa_circ_0006272	0.346102	0.436062	1.29349	0.212136	0.534207	-5.74772	hsa_circ_0006272	STABLE
hsa_circ_0043815	0.346102	0.436062	1.29349	0.212136	0.534207	-5.74772	hsa_circ_0043815	STABLE
hsa_circ_0030694	0.346102	0.436062	1.29349	0.212136	0.534207	-5.74772	hsa_circ_0030694	STABLE
hsa_circ_0004897	0.346102	0.436062	1.29349	0.212136	0.534207	-5.74772	hsa_circ_0004897	STABLE
hsa_circ_0089945	0.346102	0.436062	1.29349	0.212136	0.534207	-5.74772	hsa_circ_0089945	STABLE
hsa_circ_0004223	0.346102	0.436062	1.29349	0.212136	0.534207	-5.74772	hsa_circ_0004223	STABLE
hsa_circ_0006476	0.346102	0.436062	1.29349	0.212136	0.534207	-5.74772	hsa_circ_0006476	STABLE
hsa_circ_0005102	0.346102	0.436062	1.29349	0.212136	0.534207	-5.74772	hsa_circ_0005102	STABLE
hsa_circ_0066186	0.346102	0.436062	1.29349	0.212136	0.534207	-5.74772	hsa_circ_0066186	STABLE
hsa_circ_0071127	0.346102	0.436062	1.29349	0.212136	0.534207	-5.74772	hsa_circ_0071127	STABLE
hsa_circ_0004873	0.429668	0.477845	1.29251	0.212469	0.534207	-5.74893	hsa_circ_0004873	STABLE
hsa_circ_0021712	0.429668	0.477845	1.29145	0.212828	0.534207	-5.75022	hsa_circ_0021712	STABLE
hsa_circ_0007938	0.429668	0.477845	1.29145	0.212828	0.534207	-5.75022	hsa_circ_0007938	STABLE
hsa_circ_0005535	0.429668	0.477845	1.29145	0.212828	0.534207	-5.75022	hsa_circ_0005535	STABLE
hsa_circ_0079929	0.429668	0.477845	1.29145	0.212828	0.534207	-5.75022	hsa_circ_0079929	STABLE
hsa_circ_0002437	0.429668	0.477845	1.29145	0.212828	0.534207	-5.75022	hsa_circ_0002437	STABLE
hsa_circ_0005735	0.429668	0.477845	1.29145	0.212828	0.534207	-5.75022	hsa_circ_0005735	STABLE
hsa_circ_0005909	0.429668	0.477845	1.29145	0.212828	0.534207	-5.75022	hsa_circ_0005909	STABLE
hsa_circ_0020523	0.429668	0.477845	1.29145	0.212828	0.534207	-5.75022	hsa_circ_0020523	STABLE
hsa_circ_0005086	0.429668	0.477845	1.29145	0.212828	0.534207	-5.75022	hsa_circ_0005086	STABLE
hsa_circ_0003871	0.429668	0.477845	1.29145	0.212828	0.534207	-5.75022	hsa_circ_0003871	STABLE
hsa_circ_0001986	0.429668	0.477845	1.29145	0.212828	0.534207	-5.75022	hsa_circ_0001986	STABLE
hsa_circ_0007004	0.429668	0.477845	1.29145	0.212828	0.534207	-5.75022	hsa_circ_0007004	STABLE
hsa_circ_0003446	0.429668	0.477845	1.29145	0.212828	0.534207	-5.75022	hsa_circ_0003446	STABLE
hsa_circ_0005975	0.429668	0.477845	1.29145	0.212828	0.534207	-5.75022	hsa_circ_0005975	STABLE
hsa_circ_0020078	0.429668	0.477845	1.29145	0.212828	0.534207	-5.75022	hsa_circ_0020078	STABLE
hsa_circ_0006960	0.429668	0.477845	1.29145	0.212828	0.534207	-5.75022	hsa_circ_0006960	STABLE
hsa_circ_0007153	0.429668	0.477845	1.29145	0.212828	0.534207	-5.75022	hsa_circ_0007153	STABLE
hsa_circ_0007481	0.429668	0.477845	1.29145	0.212828	0.534207	-5.75022	hsa_circ_0007481	STABLE
hsa_circ_0026308	0.429668	0.477845	1.29145	0.212828	0.534207	-5.75022	hsa_circ_0026308	STABLE
hsa_circ_0008085	0.429668	0.477845	1.29145	0.212828	0.534207	-5.75022	hsa_circ_0008085	STABLE
hsa_circ_0007776	0.429668	0.477845	1.29145	0.212828	0.534207	-5.75022	hsa_circ_0007776	STABLE
hsa_circ_0043297	0.429668	0.477845	1.29145	0.212828	0.534207	-5.75022	hsa_circ_0043297	STABLE
hsa_circ_0046598	0.429668	0.477845	1.29145	0.212828	0.534207	-5.75022	hsa_circ_0046598	STABLE
hsa_circ_0002392	0.429668	0.477845	1.29145	0.212828	0.534207	-5.75022	hsa_circ_0002392	STABLE
hsa_circ_0005862	0.429668	0.477845	1.29145	0.212828	0.534207	-5.75022	hsa_circ_0005862	STABLE
hsa_circ_0004359	0.429668	0.477845	1.29145	0.212828	0.534207	-5.75022	hsa_circ_0004359	STABLE
hsa_circ_0002609	0.429668	0.477845	1.29145	0.212828	0.534207	-5.75022	hsa_circ_0002609	STABLE
hsa_circ_0067836	0.429668	0.477845	1.29145	0.212828	0.534207	-5.75022	hsa_circ_0067836	STABLE
hsa_circ_0003690	0.429668	0.477845	1.29145	0.212828	0.534207	-5.75022	hsa_circ_0003690	STABLE
hsa_circ_0007862	0.429668	0.477845	1.29145	0.212828	0.534207	-5.75022	hsa_circ_0007862	STABLE
hsa_circ_0077395	0.429668	0.477845	1.29145	0.212828	0.534207	-5.75022	hsa_circ_0077395	STABLE
hsa_circ_0007252	0.429668	0.477845	1.29145	0.212828	0.534207	-5.75022	hsa_circ_0007252	STABLE
hsa_circ_0091360	0.429668	0.477845	1.29145	0.212828	0.534207	-5.75022	hsa_circ_0091360	STABLE
hsa_circ_0003846	0.513234	0.519628	1.29058	0.213122	0.534207	-5.75128	hsa_circ_0003846	STABLE
hsa_circ_0000682	0.513234	0.519628	1.29058	0.213122	0.534207	-5.75128	hsa_circ_0000682	STABLE
hsa_circ_0072697	0.513234	0.519628	1.29058	0.213122	0.534207	-5.75128	hsa_circ_0072697	STABLE
hsa_circ_0004463	0.429668	0.477845	1.29011	0.21328	0.534207	-5.75185	hsa_circ_0004463	STABLE
hsa_circ_0002954	0.429668	0.477845	1.29011	0.21328	0.534207	-5.75185	hsa_circ_0002954	STABLE
hsa_circ_0004915	0.534949	0.530485	1.28899	0.213662	0.534207	-5.75322	hsa_circ_0004915	STABLE
hsa_circ_0004188	0.534949	0.530485	1.28899	0.213662	0.534207	-5.75322	hsa_circ_0004188	STABLE
hsa_circ_0005273	0.488959	0.50749	1.28842	0.213857	0.534207	-5.75392	hsa_circ_0005273	STABLE
hsa_circ_0029762	0.488959	0.50749	1.28842	0.213857	0.534207	-5.75392	hsa_circ_0029762	STABLE
hsa_circ_0053383	0.488959	0.50749	1.28842	0.213857	0.534207	-5.75392	hsa_circ_0053383	STABLE
hsa_circ_0005328	0.488959	0.50749	1.28842	0.213857	0.534207	-5.75392	hsa_circ_0005328	STABLE
hsa_circ_0007478	0.488959	0.50749	1.28842	0.213857	0.534207	-5.75392	hsa_circ_0007478	STABLE
hsa_circ_0084920	0.513234	0.662485	1.28716	0.214286	0.534207	-5.75546	hsa_circ_0084920	STABLE
hsa_circ_0014584	0.392092	0.459057	1.28641	0.214541	0.534207	-5.75637	hsa_circ_0014584	STABLE
hsa_circ_0004607	0.392092	0.459057	1.28641	0.214541	0.534207	-5.75637	hsa_circ_0004607	STABLE
hsa_circ_0018534	0.392092	0.459057	1.28641	0.214541	0.534207	-5.75637	hsa_circ_0018534	STABLE
hsa_circ_0054687	0.392092	0.459057	1.28641	0.214541	0.534207	-5.75637	hsa_circ_0054687	STABLE
hsa_circ_0061602	0.392092	0.459057	1.28641	0.214541	0.534207	-5.75637	hsa_circ_0061602	STABLE
hsa_circ_0015314	0.392092	0.459057	1.28641	0.214541	0.534207	-5.75637	hsa_circ_0015314	STABLE
hsa_circ_0021472	0.392092	0.459057	1.28641	0.214541	0.534207	-5.75637	hsa_circ_0021472	STABLE
hsa_circ_0028166	0.392092	0.459057	1.28641	0.214541	0.534207	-5.75637	hsa_circ_0028166	STABLE
hsa_circ_0029638	0.392092	0.459057	1.28641	0.214541	0.534207	-5.75637	hsa_circ_0029638	STABLE
hsa_circ_0035803	0.392092	0.459057	1.28641	0.214541	0.534207	-5.75637	hsa_circ_0035803	STABLE
hsa_circ_0041437	0.392092	0.459057	1.28641	0.214541	0.534207	-5.75637	hsa_circ_0041437	STABLE
hsa_circ_0046523	0.392092	0.459057	1.28641	0.214541	0.534207	-5.75637	hsa_circ_0046523	STABLE
hsa_circ_0008204	0.392092	0.459057	1.28641	0.214541	0.534207	-5.75637	hsa_circ_0008204	STABLE
hsa_circ_0054196	0.392092	0.459057	1.28641	0.214541	0.534207	-5.75637	hsa_circ_0054196	STABLE
hsa_circ_0055855	0.392092	0.459057	1.28641	0.214541	0.534207	-5.75637	hsa_circ_0055855	STABLE
hsa_circ_0056856	0.392092	0.459057	1.28641	0.214541	0.534207	-5.75637	hsa_circ_0056856	STABLE
hsa_circ_0060035	0.392092	0.459057	1.28641	0.214541	0.534207	-5.75637	hsa_circ_0060035	STABLE
hsa_circ_0009055	0.392092	0.459057	1.28641	0.214541	0.534207	-5.75637	hsa_circ_0009055	STABLE
hsa_circ_0069372	0.392092	0.459057	1.28641	0.214541	0.534207	-5.75637	hsa_circ_0069372	STABLE
hsa_circ_0075511	0.392092	0.459057	1.28641	0.214541	0.534207	-5.75637	hsa_circ_0075511	STABLE
hsa_circ_0078654	0.392092	0.459057	1.28641	0.214541	0.534207	-5.75637	hsa_circ_0078654	STABLE
hsa_circ_0001708	0.392092	0.459057	1.28641	0.214541	0.534207	-5.75637	hsa_circ_0001708	STABLE
hsa_circ_0082650	0.392092	0.459057	1.28641	0.214541	0.534207	-5.75637	hsa_circ_0082650	STABLE
hsa_circ_0004283	0.392092	0.459057	1.28641	0.214541	0.534207	-5.75637	hsa_circ_0004283	STABLE
hsa_circ_0083957	0.392092	0.459057	1.28641	0.214541	0.534207	-5.75637	hsa_circ_0083957	STABLE
hsa_circ_0003624	0.392092	0.459057	1.28641	0.214541	0.534207	-5.75637	hsa_circ_0003624	STABLE
hsa_circ_0008842	0.392092	0.459057	1.28641	0.214541	0.534207	-5.75637	hsa_circ_0008842	STABLE
hsa_circ_0090637	0.392092	0.459057	1.28641	0.214541	0.534207	-5.75637	hsa_circ_0090637	STABLE
hsa_circ_0001348	0.488959	0.50749	1.28365	0.215486	0.534207	-5.75973	hsa_circ_0001348	STABLE
hsa_circ_0002676	0.488959	0.50749	1.28365	0.215486	0.534207	-5.75973	hsa_circ_0002676	STABLE
hsa_circ_0008445	0.488959	0.50749	1.28365	0.215486	0.534207	-5.75973	hsa_circ_0008445	STABLE
hsa_circ_0074751	0.488959	0.50749	1.28365	0.215486	0.534207	-5.75973	hsa_circ_0074751	STABLE
hsa_circ_0001134	0.488959	0.50749	1.27935	0.216963	0.534207	-5.76495	hsa_circ_0001134	STABLE
hsa_circ_0042817	0.488959	0.50749	1.27935	0.216963	0.534207	-5.76495	hsa_circ_0042817	STABLE
hsa_circ_0061668	0.488959	0.50749	1.27935	0.216963	0.534207	-5.76495	hsa_circ_0061668	STABLE
hsa_circ_0077101	0.488959	0.50749	1.27935	0.216963	0.534207	-5.76495	hsa_circ_0077101	STABLE
hsa_circ_0000296	0.691107	1.16669	1.27839	0.217293	0.534207	-5.76611	hsa_circ_0000296	STABLE
hsa_circ_0004979	0.59424	0.786554	1.27738	0.217641	0.534207	-5.76734	hsa_circ_0004979	STABLE
hsa_circ_0007759	0.475658	0.643697	1.27584	0.218171	0.534207	-5.76919	hsa_circ_0007759	STABLE
hsa_circ_0007733	0.475658	0.643697	1.27584	0.218171	0.534207	-5.76919	hsa_circ_0007733	STABLE
hsa_circ_0060352	0.461438	0.49373	1.27372	0.218908	0.534207	-5.77176	hsa_circ_0060352	STABLE
hsa_circ_0062885	0.461438	0.49373	1.27372	0.218908	0.534207	-5.77176	hsa_circ_0062885	STABLE
hsa_circ_0000664	0.461438	0.49373	1.27372	0.218908	0.534207	-5.77176	hsa_circ_0000664	STABLE
hsa_circ_0040185	0.461438	0.49373	1.27372	0.218908	0.534207	-5.77176	hsa_circ_0040185	STABLE
hsa_circ_0004724	0.461438	0.49373	1.27372	0.218908	0.534207	-5.77176	hsa_circ_0004724	STABLE
hsa_circ_0005059	0.461438	0.49373	1.27372	0.218908	0.534207	-5.77176	hsa_circ_0005059	STABLE
hsa_circ_0003338	0.461438	0.49373	1.27372	0.218908	0.534207	-5.77176	hsa_circ_0003338	STABLE
hsa_circ_0072428	0.461438	0.49373	1.27372	0.218908	0.534207	-5.77176	hsa_circ_0072428	STABLE
hsa_circ_0076157	0.461438	0.49373	1.27372	0.218908	0.534207	-5.77176	hsa_circ_0076157	STABLE
hsa_circ_0079619	0.461438	0.49373	1.27372	0.218908	0.534207	-5.77176	hsa_circ_0079619	STABLE
hsa_circ_0044699	0.429668	0.620702	1.2698	0.220267	0.534207	-5.77648	hsa_circ_0044699	STABLE
hsa_circ_0002043	0.5968	0.847125	1.26841	0.220751	0.534207	-5.77815	hsa_circ_0002043	STABLE
hsa_circ_0024143	0.392092	0.459057	1.26823	0.220815	0.534207	-5.77837	hsa_circ_0024143	STABLE
hsa_circ_0027857	0.392092	0.459057	1.26823	0.220815	0.534207	-5.77837	hsa_circ_0027857	STABLE
hsa_circ_0054214	0.392092	0.459057	1.26823	0.220815	0.534207	-5.77837	hsa_circ_0054214	STABLE
hsa_circ_0015022	0.392092	0.459057	1.26823	0.220815	0.534207	-5.77837	hsa_circ_0015022	STABLE
hsa_circ_0006080	0.392092	0.459057	1.26823	0.220815	0.534207	-5.77837	hsa_circ_0006080	STABLE
hsa_circ_0002351	0.392092	0.459057	1.26823	0.220815	0.534207	-5.77837	hsa_circ_0002351	STABLE
hsa_circ_0037794	0.392092	0.459057	1.26823	0.220815	0.534207	-5.77837	hsa_circ_0037794	STABLE
hsa_circ_0038349	0.392092	0.459057	1.26823	0.220815	0.534207	-5.77837	hsa_circ_0038349	STABLE
hsa_circ_0040033	0.392092	0.459057	1.26823	0.220815	0.534207	-5.77837	hsa_circ_0040033	STABLE
hsa_circ_0047818	0.392092	0.459057	1.26823	0.220815	0.534207	-5.77837	hsa_circ_0047818	STABLE
hsa_circ_0008975	0.392092	0.459057	1.26823	0.220815	0.534207	-5.77837	hsa_circ_0008975	STABLE
hsa_circ_0003388	0.392092	0.459057	1.26823	0.220815	0.534207	-5.77837	hsa_circ_0003388	STABLE
hsa_circ_0088377	0.392092	0.459057	1.26823	0.220815	0.534207	-5.77837	hsa_circ_0088377	STABLE
hsa_circ_0012603	0.392092	0.459057	1.26823	0.220815	0.534207	-5.77837	hsa_circ_0012603	STABLE
hsa_circ_0015359	0.392092	0.459057	1.26823	0.220815	0.534207	-5.77837	hsa_circ_0015359	STABLE
hsa_circ_0017155	0.392092	0.459057	1.26823	0.220815	0.534207	-5.77837	hsa_circ_0017155	STABLE
hsa_circ_0018573	0.392092	0.459057	1.26823	0.220815	0.534207	-5.77837	hsa_circ_0018573	STABLE
hsa_circ_0019658	0.392092	0.459057	1.26823	0.220815	0.534207	-5.77837	hsa_circ_0019658	STABLE
hsa_circ_0020074	0.392092	0.459057	1.26823	0.220815	0.534207	-5.77837	hsa_circ_0020074	STABLE
hsa_circ_0024190	0.392092	0.459057	1.26823	0.220815	0.534207	-5.77837	hsa_circ_0024190	STABLE
hsa_circ_0025648	0.392092	0.459057	1.26823	0.220815	0.534207	-5.77837	hsa_circ_0025648	STABLE
hsa_circ_0025822	0.392092	0.459057	1.26823	0.220815	0.534207	-5.77837	hsa_circ_0025822	STABLE
hsa_circ_0030067	0.392092	0.459057	1.26823	0.220815	0.534207	-5.77837	hsa_circ_0030067	STABLE
hsa_circ_0034989	0.392092	0.459057	1.26823	0.220815	0.534207	-5.77837	hsa_circ_0034989	STABLE
hsa_circ_0003973	0.392092	0.459057	1.26823	0.220815	0.534207	-5.77837	hsa_circ_0003973	STABLE
hsa_circ_0000744	0.392092	0.459057	1.26823	0.220815	0.534207	-5.77837	hsa_circ_0000744	STABLE
hsa_circ_0003430	0.392092	0.459057	1.26823	0.220815	0.534207	-5.77837	hsa_circ_0003430	STABLE
hsa_circ_0047596	0.392092	0.459057	1.26823	0.220815	0.534207	-5.77837	hsa_circ_0047596	STABLE
hsa_circ_0006480	0.392092	0.459057	1.26823	0.220815	0.534207	-5.77837	hsa_circ_0006480	STABLE
hsa_circ_0008191	0.392092	0.459057	1.26823	0.220815	0.534207	-5.77837	hsa_circ_0008191	STABLE
hsa_circ_0052955	0.392092	0.459057	1.26823	0.220815	0.534207	-5.77837	hsa_circ_0052955	STABLE
hsa_circ_0052963	0.392092	0.459057	1.26823	0.220815	0.534207	-5.77837	hsa_circ_0052963	STABLE
hsa_circ_0002408	0.392092	0.459057	1.26823	0.220815	0.534207	-5.77837	hsa_circ_0002408	STABLE
hsa_circ_0054523	0.392092	0.459057	1.26823	0.220815	0.534207	-5.77837	hsa_circ_0054523	STABLE
hsa_circ_0054694	0.392092	0.459057	1.26823	0.220815	0.534207	-5.77837	hsa_circ_0054694	STABLE
hsa_circ_0002291	0.392092	0.459057	1.26823	0.220815	0.534207	-5.77837	hsa_circ_0002291	STABLE
hsa_circ_0057096	0.392092	0.459057	1.26823	0.220815	0.534207	-5.77837	hsa_circ_0057096	STABLE
hsa_circ_0057293	0.392092	0.459057	1.26823	0.220815	0.534207	-5.77837	hsa_circ_0057293	STABLE
hsa_circ_0060624	0.392092	0.459057	1.26823	0.220815	0.534207	-5.77837	hsa_circ_0060624	STABLE
hsa_circ_0004648	0.392092	0.459057	1.26823	0.220815	0.534207	-5.77837	hsa_circ_0004648	STABLE
hsa_circ_0062683	0.392092	0.459057	1.26823	0.220815	0.534207	-5.77837	hsa_circ_0062683	STABLE
hsa_circ_0003172	0.392092	0.459057	1.26823	0.220815	0.534207	-5.77837	hsa_circ_0003172	STABLE
hsa_circ_0003602	0.392092	0.459057	1.26823	0.220815	0.534207	-5.77837	hsa_circ_0003602	STABLE
hsa_circ_0008639	0.392092	0.459057	1.26823	0.220815	0.534207	-5.77837	hsa_circ_0008639	STABLE
hsa_circ_0066883	0.392092	0.459057	1.26823	0.220815	0.534207	-5.77837	hsa_circ_0066883	STABLE
hsa_circ_0068789	0.392092	0.459057	1.26823	0.220815	0.534207	-5.77837	hsa_circ_0068789	STABLE
hsa_circ_0004509	0.392092	0.459057	1.26823	0.220815	0.534207	-5.77837	hsa_circ_0004509	STABLE
hsa_circ_0073653	0.392092	0.459057	1.26823	0.220815	0.534207	-5.77837	hsa_circ_0073653	STABLE
hsa_circ_0075361	0.392092	0.459057	1.26823	0.220815	0.534207	-5.77837	hsa_circ_0075361	STABLE
hsa_circ_0080302	0.392092	0.459057	1.26823	0.220815	0.534207	-5.77837	hsa_circ_0080302	STABLE
hsa_circ_0002714	0.392092	0.459057	1.26823	0.220815	0.534207	-5.77837	hsa_circ_0002714	STABLE
hsa_circ_0004015	0.392092	0.459057	1.26823	0.220815	0.534207	-5.77837	hsa_circ_0004015	STABLE
hsa_circ_0085054	0.392092	0.459057	1.26823	0.220815	0.534207	-5.77837	hsa_circ_0085054	STABLE
hsa_circ_0088567	0.392092	0.459057	1.26823	0.220815	0.534207	-5.77837	hsa_circ_0088567	STABLE
hsa_circ_0001083	0.488959	0.960337	1.26427	0.222202	0.534207	-5.78314	hsa_circ_0001083	STABLE
hsa_circ_0017648	0.429668	0.477845	1.2588	0.224126	0.534207	-5.78969	hsa_circ_0017648	STABLE
hsa_circ_0003179	0.429668	0.477845	1.2588	0.224126	0.534207	-5.78969	hsa_circ_0003179	STABLE
hsa_circ_0002798	0.429668	0.477845	1.2588	0.224126	0.534207	-5.78969	hsa_circ_0002798	STABLE
hsa_circ_0066526	0.429668	0.477845	1.2588	0.224126	0.534207	-5.78969	hsa_circ_0066526	STABLE
hsa_circ_0079546	0.429668	0.477845	1.2588	0.224126	0.534207	-5.78969	hsa_circ_0079546	STABLE
hsa_circ_0087391	0.429668	0.477845	1.2588	0.224126	0.534207	-5.78969	hsa_circ_0087391	STABLE
hsa_circ_0010902	0.429668	0.477845	1.2588	0.224126	0.534207	-5.78969	hsa_circ_0010902	STABLE
hsa_circ_0007910	0.429668	0.477845	1.2588	0.224126	0.534207	-5.78969	hsa_circ_0007910	STABLE
hsa_circ_0029708	0.429668	0.477845	1.2588	0.224126	0.534207	-5.78969	hsa_circ_0029708	STABLE
hsa_circ_0008041	0.429668	0.477845	1.2588	0.224126	0.534207	-5.78969	hsa_circ_0008041	STABLE
hsa_circ_0057705	0.429668	0.477845	1.2588	0.224126	0.534207	-5.78969	hsa_circ_0057705	STABLE
hsa_circ_0061099	0.429668	0.477845	1.2588	0.224126	0.534207	-5.78969	hsa_circ_0061099	STABLE
hsa_circ_0008630	0.429668	0.477845	1.2588	0.224126	0.534207	-5.78969	hsa_circ_0008630	STABLE
hsa_circ_0001906	0.429668	0.477845	1.2588	0.224126	0.534207	-5.78969	hsa_circ_0001906	STABLE
hsa_circ_0019122	0.429668	0.477845	1.25612	0.225074	0.534207	-5.79289	hsa_circ_0019122	STABLE
hsa_circ_0024053	0.429668	0.477845	1.25612	0.225074	0.534207	-5.79289	hsa_circ_0024053	STABLE
hsa_circ_0005243	0.429668	0.477845	1.25612	0.225074	0.534207	-5.79289	hsa_circ_0005243	STABLE
hsa_circ_0075158	0.429668	0.477845	1.25612	0.225074	0.534207	-5.79289	hsa_circ_0075158	STABLE
hsa_circ_0003511	0.429668	0.477845	1.25612	0.225074	0.534207	-5.79289	hsa_circ_0003511	STABLE
hsa_circ_0023812	0.429668	0.477845	1.25612	0.225074	0.534207	-5.79289	hsa_circ_0023812	STABLE
hsa_circ_0007006	0.429668	0.477845	1.25612	0.225074	0.534207	-5.79289	hsa_circ_0007006	STABLE
hsa_circ_0004210	0.618515	0.715125	1.25568	0.22523	0.534207	-5.79342	hsa_circ_0004210	STABLE
hsa_circ_0008435	0.429668	0.620702	1.25188	0.226579	0.534207	-5.79795	hsa_circ_0008435	STABLE
hsa_circ_0008501	0.488959	0.733914	1.24951	0.227425	0.534207	-5.80077	hsa_circ_0008501	STABLE
hsa_circ_0002968	0.429668	0.620702	1.24794	0.227985	0.534207	-5.80263	hsa_circ_0002968	STABLE
hsa_circ_0013644	0.346102	0.436062	1.24763	0.228095	0.534207	-5.803	hsa_circ_0013644	STABLE
hsa_circ_0006005	0.346102	0.436062	1.24763	0.228095	0.534207	-5.803	hsa_circ_0006005	STABLE
hsa_circ_0007113	0.346102	0.436062	1.24763	0.228095	0.534207	-5.803	hsa_circ_0007113	STABLE
hsa_circ_0000295	0.346102	0.436062	1.24763	0.228095	0.534207	-5.803	hsa_circ_0000295	STABLE
hsa_circ_0003930	0.346102	0.436062	1.24763	0.228095	0.534207	-5.803	hsa_circ_0003930	STABLE
hsa_circ_0000489	0.618515	1.00084	1.24597	0.228692	0.534207	-5.80497	hsa_circ_0000489	STABLE
hsa_circ_0005617	0.429668	0.477845	1.24526	0.228946	0.534207	-5.80581	hsa_circ_0005617	STABLE
hsa_circ_0032117	0.429668	0.477845	1.24526	0.228946	0.534207	-5.80581	hsa_circ_0032117	STABLE
hsa_circ_0002750	0.429668	0.477845	1.24526	0.228946	0.534207	-5.80581	hsa_circ_0002750	STABLE
hsa_circ_0002131	0.429668	0.477845	1.24526	0.228946	0.534207	-5.80581	hsa_circ_0002131	STABLE
hsa_circ_0086488	0.429668	0.477845	1.24526	0.228946	0.534207	-5.80581	hsa_circ_0086488	STABLE
hsa_circ_0067900	0.346102	0.436062	1.24458	0.229192	0.534207	-5.80662	hsa_circ_0067900	STABLE
hsa_circ_0006709	0.346102	0.436062	1.24458	0.229192	0.534207	-5.80662	hsa_circ_0006709	STABLE
hsa_circ_0018484	0.346102	0.436062	1.24458	0.229192	0.534207	-5.80662	hsa_circ_0018484	STABLE
hsa_circ_0002748	0.346102	0.436062	1.24458	0.229192	0.534207	-5.80662	hsa_circ_0002748	STABLE
hsa_circ_0044020	0.346102	0.436062	1.24458	0.229192	0.534207	-5.80662	hsa_circ_0044020	STABLE
hsa_circ_0063331	0.346102	0.436062	1.24458	0.229192	0.534207	-5.80662	hsa_circ_0063331	STABLE
hsa_circ_0010146	0.346102	0.436062	1.24458	0.229192	0.534207	-5.80662	hsa_circ_0010146	STABLE
hsa_circ_0017647	0.346102	0.436062	1.24458	0.229192	0.534207	-5.80662	hsa_circ_0017647	STABLE
hsa_circ_0005030	0.346102	0.436062	1.24458	0.229192	0.534207	-5.80662	hsa_circ_0005030	STABLE
hsa_circ_0039161	0.346102	0.436062	1.24458	0.229192	0.534207	-5.80662	hsa_circ_0039161	STABLE
hsa_circ_0004736	0.346102	0.436062	1.24458	0.229192	0.534207	-5.80662	hsa_circ_0004736	STABLE
hsa_circ_0008156	0.346102	0.436062	1.24458	0.229192	0.534207	-5.80662	hsa_circ_0008156	STABLE
hsa_circ_0067291	0.346102	0.436062	1.24458	0.229192	0.534207	-5.80662	hsa_circ_0067291	STABLE
hsa_circ_0080342	0.346102	0.436062	1.24458	0.229192	0.534207	-5.80662	hsa_circ_0080342	STABLE
hsa_circ_0091366	0.346102	0.436062	1.24458	0.229192	0.534207	-5.80662	hsa_circ_0091366	STABLE
hsa_circ_0007189	0.346102	0.436062	1.24458	0.229192	0.534207	-5.80662	hsa_circ_0007189	STABLE
hsa_circ_0007796	0.346102	0.436062	1.24458	0.229192	0.534207	-5.80662	hsa_circ_0007796	STABLE
hsa_circ_0017635	0.346102	0.436062	1.24458	0.229192	0.534207	-5.80662	hsa_circ_0017635	STABLE
hsa_circ_0006780	0.346102	0.436062	1.24458	0.229192	0.534207	-5.80662	hsa_circ_0006780	STABLE
hsa_circ_0018014	0.346102	0.436062	1.24458	0.229192	0.534207	-5.80662	hsa_circ_0018014	STABLE
hsa_circ_0005531	0.346102	0.436062	1.24458	0.229192	0.534207	-5.80662	hsa_circ_0005531	STABLE
hsa_circ_0028680	0.346102	0.436062	1.24458	0.229192	0.534207	-5.80662	hsa_circ_0028680	STABLE
hsa_circ_0003501	0.346102	0.436062	1.24458	0.229192	0.534207	-5.80662	hsa_circ_0003501	STABLE
hsa_circ_0035800	0.346102	0.436062	1.24458	0.229192	0.534207	-5.80662	hsa_circ_0035800	STABLE
hsa_circ_0006661	0.346102	0.436062	1.24458	0.229192	0.534207	-5.80662	hsa_circ_0006661	STABLE
hsa_circ_0045904	0.346102	0.436062	1.24458	0.229192	0.534207	-5.80662	hsa_circ_0045904	STABLE
hsa_circ_0047497	0.346102	0.436062	1.24458	0.229192	0.534207	-5.80662	hsa_circ_0047497	STABLE
hsa_circ_0003749	0.346102	0.436062	1.24458	0.229192	0.534207	-5.80662	hsa_circ_0003749	STABLE
hsa_circ_0050063	0.346102	0.436062	1.24458	0.229192	0.534207	-5.80662	hsa_circ_0050063	STABLE
hsa_circ_0003714	0.346102	0.436062	1.24458	0.229192	0.534207	-5.80662	hsa_circ_0003714	STABLE
hsa_circ_0008032	0.346102	0.436062	1.24458	0.229192	0.534207	-5.80662	hsa_circ_0008032	STABLE
hsa_circ_0001109	0.346102	0.436062	1.24458	0.229192	0.534207	-5.80662	hsa_circ_0001109	STABLE
hsa_circ_0002931	0.346102	0.436062	1.24458	0.229192	0.534207	-5.80662	hsa_circ_0002931	STABLE
hsa_circ_0065795	0.346102	0.436062	1.24458	0.229192	0.534207	-5.80662	hsa_circ_0065795	STABLE
hsa_circ_0066476	0.346102	0.436062	1.24458	0.229192	0.534207	-5.80662	hsa_circ_0066476	STABLE
hsa_circ_0005071	0.346102	0.436062	1.24458	0.229192	0.534207	-5.80662	hsa_circ_0005071	STABLE
hsa_circ_0074270	0.346102	0.436062	1.24458	0.229192	0.534207	-5.80662	hsa_circ_0074270	STABLE
hsa_circ_0075912	0.346102	0.436062	1.24458	0.229192	0.534207	-5.80662	hsa_circ_0075912	STABLE
hsa_circ_0079385	0.346102	0.436062	1.24458	0.229192	0.534207	-5.80662	hsa_circ_0079385	STABLE
hsa_circ_0081805	0.346102	0.436062	1.24458	0.229192	0.534207	-5.80662	hsa_circ_0081805	STABLE
hsa_circ_0003932	0.346102	0.436062	1.24458	0.229192	0.534207	-5.80662	hsa_circ_0003932	STABLE
hsa_circ_0091774	0.346102	0.436062	1.24458	0.229192	0.534207	-5.80662	hsa_circ_0091774	STABLE
hsa_circ_0005757	0.346102	0.436062	1.24458	0.229192	0.534207	-5.80662	hsa_circ_0005757	STABLE
hsa_circ_0014613	0.346102	0.436062	1.23837	0.231428	0.534207	-5.81396	hsa_circ_0014613	STABLE
hsa_circ_0008011	0.346102	0.436062	1.23837	0.231428	0.534207	-5.81396	hsa_circ_0008011	STABLE
hsa_circ_0002863	0.346102	0.436062	1.23837	0.231428	0.534207	-5.81396	hsa_circ_0002863	STABLE
hsa_circ_0005480	0.346102	0.436062	1.23837	0.231428	0.534207	-5.81396	hsa_circ_0005480	STABLE
hsa_circ_0078201	0.346102	0.436062	1.23837	0.231428	0.534207	-5.81396	hsa_circ_0078201	STABLE
hsa_circ_0001678	0.346102	0.436062	1.23837	0.231428	0.534207	-5.81396	hsa_circ_0001678	STABLE
[truncated: 3,718 more rows]

## Sheet: GSE137836
	logFC	AveExpr	t	P.Value	adj.P.Val	B	Symbol	Change
hsa_circRNA_406752	6.11429	11.714	8.15353	4.30683e-05	0.116757	1.51089	hsa_circRNA_406752	UP
hsa_circRNA_102949	4.73347	11.0879	7.83483	5.70715e-05	0.116757	1.35339	hsa_circRNA_102949	UP
hsa_circRNA_102950	4.86277	10.9965	7.72957	6.27589e-05	0.116757	1.29902	hsa_circRNA_102950	UP
hsa_circRNA_100703	6.08566	11.6543	7.66139	6.67788e-05	0.116757	1.26315	hsa_circRNA_100703	UP
hsa_circRNA_105055	4.89862	12.585	7.65755	6.70137e-05	0.116757	1.26112	hsa_circRNA_105055	UP
hsa_circRNA_001873	6.10234	11.4632	7.63995	6.81015e-05	0.116757	1.25177	hsa_circRNA_001873	UP
hsa_circRNA_402565	6.19949	12.0851	7.53421	7.50655e-05	0.116757	1.19487	hsa_circRNA_402565	UP
hsa_circRNA_101965	5.84882	12.9511	7.40663	8.45441e-05	0.116757	1.1245	hsa_circRNA_101965	UP
hsa_circRNA_006562	5.35601	11.8787	7.27562	9.56848e-05	0.116757	1.05025	hsa_circRNA_006562	UP
hsa_circRNA_406951	5.41795	12.0108	7.27128	9.60805e-05	0.116757	1.04775	hsa_circRNA_406951	UP
hsa_circRNA_006622	-3.07355	7.93594	-6.93805	0.000132695	0.146074	0.849172	hsa_circRNA_006622	DOWN
hsa_circRNA_103349	3.87366	12.4633	6.81803	0.000149489	0.146074	0.774138	hsa_circRNA_103349	UP
hsa_circRNA_402986	2.96162	10.512	6.71915	0.000165104	0.146074	0.710873	hsa_circRNA_402986	UP
hsa_circRNA_405975	5.19135	9.6713	6.70026	0.000168288	0.146074	0.698636	hsa_circRNA_405975	UP
hsa_circRNA_405116	5.73323	10.3207	6.5539	0.000195398	0.158298	0.60214	hsa_circRNA_405116	UP
hsa_circRNA_400620	5.04015	10.7071	6.14697	0.000299865	0.227747	0.31758	hsa_circRNA_400620	UP
hsa_circRNA_030431	5.02296	10.7407	6.08939	0.000319108	0.228106	0.275304	hsa_circRNA_030431	UP
hsa_circRNA_401696	6.82078	10.1974	5.93123	0.000379364	0.256113	0.1565	hsa_circRNA_401696	UP
hsa_circRNA_100650	-2.13116	8.29455	-5.68024	0.000502449	0.321356	-0.040322	hsa_circRNA_100650	DOWN
hsa_circRNA_031742	-2.43435	7.09617	-5.49831	0.00061912	0.376177	-0.189556	hsa_circRNA_031742	DOWN
hsa_circRNA_003596	4.71855	10.3459	5.35894	0.000728704	0.403902	-0.307746	hsa_circRNA_003596	UP
hsa_circRNA_092377	2.36521	6.90455	5.25193	0.000827319	0.403902	-0.40081	hsa_circRNA_092377	UP
hsa_circRNA_092390	4.90104	10.4034	5.24051	0.000838679	0.403902	-0.410862	hsa_circRNA_092390	UP
hsa_circRNA_104375	-2.13051	6.73594	-5.18493	0.000896476	0.403902	-0.460126	hsa_circRNA_104375	DOWN
hsa_circRNA_007019	-2.98582	6.33996	-5.16563	0.000917545	0.403902	-0.477354	hsa_circRNA_007019	DOWN
hsa_circRNA_006050	3.70403	7.65075	5.14231	0.00094375	0.403902	-0.498276	hsa_circRNA_006050	UP
hsa_circRNA_406447	4.70091	9.7275	5.13609	0.000950872	0.403902	-0.503869	hsa_circRNA_406447	UP
hsa_circRNA_005255	2.6692	7.8329	5.13382	0.000953482	0.403902	-0.505909	hsa_circRNA_005255	UP
hsa_circRNA_000320	5.17862	11.15	5.11559	0.00097477	0.403902	-0.522356	hsa_circRNA_000320	UP
hsa_circRNA_400061	4.41154	10.3655	5.08279	0.0010144	0.403902	-0.552106	hsa_circRNA_400061	UP
hsa_circRNA_101369	-2.6614	7.97732	-5.06997	0.00103036	0.403902	-0.563782	hsa_circRNA_101369	DOWN
hsa_circRNA_101705	4.80863	10.6431	5.04302	0.00106483	0.40437	-0.588436	hsa_circRNA_101705	UP
hsa_circRNA_005716	-2.11336	7.69642	-4.98557	0.00114259	0.41457	-0.641427	hsa_circRNA_005716	DOWN
hsa_circRNA_001648	3.16873	8.74841	4.92783	0.00122705	0.41457	-0.695303	hsa_circRNA_001648	UP
hsa_circRNA_002699	2.83353	7.6305	4.91958	0.00123966	0.41457	-0.70305	hsa_circRNA_002699	UP
hsa_circRNA_103835	2.14786	6.75423	4.91621	0.00124485	0.41457	-0.706219	hsa_circRNA_103835	UP
hsa_circRNA_401884	-3.1103	9.08479	-4.90502	0.00126227	0.41457	-0.716755	hsa_circRNA_401884	DOWN
hsa_circRNA_004163	3.58005	7.88163	4.85088	0.0013504	0.415421	-0.768074	hsa_circRNA_004163	UP
hsa_circRNA_000319	4.7903	9.46577	4.81787	0.0014074	0.415421	-0.799623	hsa_circRNA_000319	UP
hsa_circRNA_405711	3.83436	10.5533	4.81115	0.00141934	0.415421	-0.806079	hsa_circRNA_405711	UP
hsa_circRNA_100653	-3.09628	8.97118	-4.8037	0.00143268	0.415421	-0.813238	hsa_circRNA_100653	DOWN
hsa_circRNA_105013	2.65109	7.78378	4.79296	0.00145217	0.415421	-0.823577	hsa_circRNA_105013	UP
hsa_circRNA_006226	-2.6212	9.96044	-4.78328	0.00146997	0.415421	-0.832911	hsa_circRNA_006226	DOWN
hsa_circRNA_047463	4.83886	9.96883	4.74218	0.0015483	0.427612	-0.872754	hsa_circRNA_047463	UP
hsa_circRNA_105044	3.65301	10.1797	4.70337	0.00162646	0.43161	-0.910674	hsa_circRNA_105044	UP
hsa_circRNA_100786	2.21773	7.677	4.69982	0.00163381	0.43161	-0.914149	hsa_circRNA_100786	UP
hsa_circRNA_002361	-1.87498	7.63755	-4.67413	0.00168819	0.436487	-0.93943	hsa_circRNA_002361	DOWN
hsa_circRNA_103649	2.27328	7.57702	4.60068	0.00185479	0.466045	-1.01238	hsa_circRNA_103649	UP
hsa_circRNA_000317	4.04878	12.1284	4.59052	0.00187921	0.466045	-1.02255	hsa_circRNA_000317	UP
hsa_circRNA_100838	-1.83945	8.52003	-4.56613	0.00193929	0.471325	-1.04705	hsa_circRNA_100838	DOWN
hsa_circRNA_026885	-1.9689	7.87378	-4.50065	0.00211112	0.477658	-1.11338	hsa_circRNA_026885	DOWN
hsa_circRNA_035861	-1.77232	7.78442	-4.49678	0.00212178	0.477658	-1.11732	hsa_circRNA_035861	DOWN
hsa_circRNA_103834	2.98317	7.67818	4.47558	0.00218126	0.477658	-1.139	hsa_circRNA_103834	UP
hsa_circRNA_103836	2.64545	6.96429	4.47364	0.00218678	0.477658	-1.14098	hsa_circRNA_103836	UP
hsa_circRNA_400220	-2.0069	8.23209	-4.46904	0.00219995	0.477658	-1.14569	hsa_circRNA_400220	DOWN
hsa_circRNA_403018	2.08845	7.96879	4.45704	0.00223474	0.477658	-1.15801	hsa_circRNA_403018	UP
hsa_circRNA_101853	-2.02514	8.06677	-4.44757	0.0022626	0.477658	-1.16775	hsa_circRNA_101853	DOWN
hsa_circRNA_100704	2.34479	6.26378	4.44179	0.0022798	0.477658	-1.17371	hsa_circRNA_100704	UP
hsa_circRNA_100785	2.25972	8.2368	4.37527	0.00248823	0.504076	-1.24269	hsa_circRNA_100785	UP
hsa_circRNA_100195	-2.04656	7.71914	-4.36984	0.00250613	0.504076	-1.24836	hsa_circRNA_100195	DOWN
hsa_circRNA_101852	-1.71128	8.33321	-4.36257	0.00253034	0.504076	-1.25596	hsa_circRNA_101852	DOWN
hsa_circRNA_102005	2.01262	8.15859	4.34753	0.00258117	0.50591	-1.2717	hsa_circRNA_102005	UP
hsa_circRNA_101925	-2.5782	7.25184	-4.33349	0.00262966	0.507233	-1.28645	hsa_circRNA_101925	DOWN
hsa_circRNA_103980	3.02091	9.88475	4.29085	0.00278303	0.522804	-1.33145	hsa_circRNA_103980	UP
hsa_circRNA_100251	-1.77273	7.2132	-4.27125	0.00285675	0.522804	-1.35226	hsa_circRNA_100251	DOWN
hsa_circRNA_104353	-2.49974	7.40403	-4.25042	0.00293743	0.522804	-1.37445	hsa_circRNA_104353	DOWN
hsa_circRNA_000166	-3.39758	13.3701	-4.24383	0.00296348	0.522804	-1.38149	hsa_circRNA_000166	DOWN
hsa_circRNA_001484	2.56252	8.89764	4.23969	0.00297995	0.522804	-1.38591	hsa_circRNA_001484	UP
hsa_circRNA_101923	-2.61922	7.13416	-4.22594	0.00303542	0.522804	-1.40063	hsa_circRNA_101923	DOWN
hsa_circRNA_101474	2.63839	8.50369	4.20602	0.00311779	0.522804	-1.42203	hsa_circRNA_101474	UP
hsa_circRNA_006853	-3.18354	14.0806	-4.20131	0.0031376	0.522804	-1.4271	hsa_circRNA_006853	DOWN
hsa_circRNA_101926	-2.62759	6.89806	-4.19597	0.00316022	0.522804	-1.43284	hsa_circRNA_101926	DOWN
hsa_circRNA_400944	2.19476	8.87414	4.19131	0.00318013	0.522804	-1.43787	hsa_circRNA_400944	UP
hsa_circRNA_000992	2.41403	7.10678	4.1732	0.00325874	0.522804	-1.45743	hsa_circRNA_000992	UP
hsa_circRNA_402082	-1.85868	8.94796	-4.14998	0.00336266	0.522804	-1.48261	hsa_circRNA_402082	DOWN
hsa_circRNA_014280	-2.1104	8.71834	-4.14331	0.00339315	0.522804	-1.48986	hsa_circRNA_014280	DOWN
hsa_circRNA_406092	-1.89201	6.46763	-4.14326	0.00339342	0.522804	-1.48993	hsa_circRNA_406092	DOWN
hsa_circRNA_103648	2.24548	7.9944	4.14104	0.00340362	0.522804	-1.49233	hsa_circRNA_103648	UP
hsa_circRNA_103381	-1.97631	8.79426	-4.12888	0.00346019	0.522804	-1.50558	hsa_circRNA_103381	DOWN
hsa_circRNA_031741	-1.8425	7.6817	-4.12334	0.00348632	0.522804	-1.51163	hsa_circRNA_031741	DOWN
hsa_circRNA_100512	-1.63769	7.7006	-4.1223	0.00349125	0.522804	-1.51277	hsa_circRNA_100512	DOWN
hsa_circRNA_403988	-4.58687	7.81961	-4.11463	0.00352781	0.522804	-1.52115	hsa_circRNA_403988	DOWN
hsa_circRNA_062557	-2.43609	9.44876	-4.10534	0.00357264	0.523068	-1.53131	hsa_circRNA_062557	DOWN
hsa_circRNA_101641	-2.55816	7.92284	-4.07409	0.00372802	0.539321	-1.56562	hsa_circRNA_101641	DOWN
hsa_circRNA_101370	-2.63098	7.72235	-4.05679	0.00381717	0.54572	-1.5847	hsa_circRNA_101370	DOWN
hsa_circRNA_101765	3.17883	8.46805	4.04495	0.00387948	0.548179	-1.59778	hsa_circRNA_101765	UP
hsa_circRNA_406352	-2.11858	7.14487	-4.03012	0.00395909	0.552998	-1.61421	hsa_circRNA_406352	DOWN
hsa_circRNA_104136	-1.78085	7.05421	-4.00966	0.00407186	0.557894	-1.63694	hsa_circRNA_104136	DOWN
hsa_circRNA_080217	-1.68658	6.1746	-3.97913	0.00424662	0.557894	-1.67101	hsa_circRNA_080217	DOWN
hsa_circRNA_105038	1.99706	8.15766	3.97422	0.0042755	0.557894	-1.67652	hsa_circRNA_105038	UP
hsa_circRNA_000798	2.20336	6.65802	3.96619	0.00432313	0.557894	-1.68551	hsa_circRNA_000798	UP
hsa_circRNA_100598	-1.77358	6.92888	-3.96323	0.00434081	0.557894	-1.68883	hsa_circRNA_100598	DOWN
hsa_circRNA_104352	-1.80654	6.14218	-3.95693	0.00437877	0.557894	-1.6959	hsa_circRNA_104352	DOWN
hsa_circRNA_100945	-1.99113	9.85304	-3.93453	0.0045166	0.557894	-1.72111	hsa_circRNA_100945	DOWN
hsa_circRNA_406110	-2.27027	8.05692	-3.93048	0.00454199	0.557894	-1.72567	hsa_circRNA_406110	DOWN
hsa_circRNA_104781	-2.30855	8.5696	-3.92577	0.00457174	0.557894	-1.73098	hsa_circRNA_104781	DOWN
hsa_circRNA_100053	-2.54482	13.6848	-3.92323	0.00458788	0.557894	-1.73386	hsa_circRNA_100053	DOWN
hsa_circRNA_005078	2.5378	8.32638	3.92319	0.00458817	0.557894	-1.73391	hsa_circRNA_005078	UP
hsa_circRNA_092437	3.18417	12.9093	3.91878	0.0046163	0.557894	-1.73888	hsa_circRNA_092437	UP
hsa_circRNA_067209	-1.91659	11.1443	-3.91274	0.00465515	0.557894	-1.74571	hsa_circRNA_067209	DOWN
hsa_circRNA_081199	1.62535	7.09572	3.90939	0.00467688	0.557894	-1.74951	hsa_circRNA_081199	UP
hsa_circRNA_057090	2.11231	8.06303	3.90848	0.00468278	0.557894	-1.75054	hsa_circRNA_057090	UP
hsa_circRNA_092554	2.19777	7.76561	3.89129	0.00479604	0.561839	-1.77002	hsa_circRNA_092554	UP
hsa_circRNA_100372	3.11524	13.78	3.88944	0.00480836	0.561839	-1.77212	hsa_circRNA_100372	UP
hsa_circRNA_103746	-2.4319	8.34453	-3.87331	0.00491766	0.562256	-1.79047	hsa_circRNA_103746	DOWN
hsa_circRNA_077007	3.75682	8.7858	3.86705	0.00496076	0.562256	-1.7976	hsa_circRNA_077007	UP
hsa_circRNA_101341	3.21774	8.23559	3.86623	0.00496641	0.562256	-1.79853	hsa_circRNA_101341	UP
hsa_circRNA_101642	-2.48838	8.63892	-3.85942	0.00501383	0.562256	-1.80629	hsa_circRNA_101642	DOWN
hsa_circRNA_405428	-2.18979	7.31144	-3.85523	0.00504328	0.562256	-1.81108	hsa_circRNA_405428	DOWN
hsa_circRNA_009059	-1.70959	6.147	-3.82715	0.00524531	0.579464	-1.84322	hsa_circRNA_009059	DOWN
hsa_circRNA_102185	2.68236	7.31041	3.80807	0.00538752	0.589812	-1.86514	hsa_circRNA_102185	UP
hsa_circRNA_400862	-2.10572	9.91849	-3.80003	0.00544867	0.59118	-1.8744	hsa_circRNA_400862	DOWN
hsa_circRNA_405695	-1.86526	5.96581	-3.79269	0.00550516	0.592023	-1.88286	hsa_circRNA_405695	DOWN
hsa_circRNA_103114	2.31347	8.59346	3.77589	0.00563679	0.59785	-1.90226	hsa_circRNA_103114	UP
hsa_circRNA_001062	2.28891	7.70356	3.76917	0.00569044	0.59785	-1.91004	hsa_circRNA_001062	UP
hsa_circRNA_002144	-3.26086	13.8161	-3.7533	0.0058192	0.59785	-1.92843	hsa_circRNA_002144	DOWN
hsa_circRNA_407203	-1.66522	6.82064	-3.75249	0.00582588	0.59785	-1.92938	hsa_circRNA_407203	DOWN
hsa_circRNA_407098	-2.4723	8.9042	-3.74711	0.00587027	0.59785	-1.93562	hsa_circRNA_407098	DOWN
hsa_circRNA_021620	3.06174	8.16148	3.74297	0.0059047	0.59785	-1.94043	hsa_circRNA_021620	UP
hsa_circRNA_103109	-1.90962	8.1029	-3.74068	0.00592387	0.59785	-1.9431	hsa_circRNA_103109	DOWN
hsa_circRNA_101879	-1.871	10.6934	-3.73269	0.00599116	0.59785	-1.95239	hsa_circRNA_101879	DOWN
hsa_circRNA_037601	-1.69952	7.2637	-3.7256	0.00605154	0.59785	-1.96065	hsa_circRNA_037601	DOWN
hsa_circRNA_402064	-1.52982	5.92559	-3.72194	0.00608299	0.59785	-1.96492	hsa_circRNA_402064	DOWN
hsa_circRNA_103091	-1.88472	6.71231	-3.71949	0.00610415	0.59785	-1.96778	hsa_circRNA_103091	DOWN
hsa_circRNA_061346	2.82169	10.3186	3.71144	0.00617411	0.59785	-1.97717	hsa_circRNA_061346	UP
hsa_circRNA_103111	-2.41053	8.99284	-3.70692	0.00621379	0.59785	-1.98245	hsa_circRNA_103111	DOWN
hsa_circRNA_012989	-1.98741	8.3384	-3.69649	0.00630642	0.59785	-1.99465	hsa_circRNA_012989	DOWN
hsa_circRNA_036320	-2.28921	7.74863	-3.6923	0.00634408	0.59785	-1.99957	hsa_circRNA_036320	DOWN
hsa_circRNA_405846	-1.83453	6.08407	-3.68537	0.00640682	0.59785	-2.00769	hsa_circRNA_405846	DOWN
hsa_circRNA_100401	-1.85865	7.41628	-3.68083	0.00644829	0.59785	-2.01301	hsa_circRNA_100401	DOWN
hsa_circRNA_100982	2.28736	7.8216	3.6773	0.00648076	0.59785	-2.01716	hsa_circRNA_100982	UP
hsa_circRNA_102376	2.9773	7.63797	3.67054	0.00654337	0.59785	-2.0251	hsa_circRNA_102376	UP
hsa_circRNA_401459	1.92634	7.92486	3.6674	0.0065727	0.59785	-2.02879	hsa_circRNA_401459	UP
hsa_circRNA_100660	2.52818	7.18304	3.66038	0.0066387	0.59785	-2.03705	hsa_circRNA_100660	UP
hsa_circRNA_103121	-1.81689	9.16334	-3.65891	0.00665256	0.59785	-2.03877	hsa_circRNA_103121	DOWN
hsa_circRNA_075166	1.66082	7.27884	3.65114	0.00672665	0.59785	-2.04793	hsa_circRNA_075166	UP
hsa_circRNA_002082	3.63483	11.678	3.64305	0.00680472	0.59785	-2.05747	hsa_circRNA_002082	UP
hsa_circRNA_405389	-1.61191	6.99782	-3.62922	0.00694041	0.59785	-2.07381	hsa_circRNA_405389	DOWN
hsa_circRNA_406106	2.54305	8.27166	3.62229	0.00700952	0.59785	-2.08201	hsa_circRNA_406106	UP
hsa_circRNA_401178	-2.43185	6.77267	-3.61691	0.00706369	0.59785	-2.08839	hsa_circRNA_401178	DOWN
hsa_circRNA_103208	-1.65081	6.26838	-3.61668	0.00706594	0.59785	-2.08865	hsa_circRNA_103208	DOWN
hsa_circRNA_405929	2.12915	7.26864	3.6165	0.00706782	0.59785	-2.08887	hsa_circRNA_405929	UP
hsa_circRNA_101392	-1.82327	9.62246	-3.61546	0.00707834	0.59785	-2.09011	hsa_circRNA_101392	DOWN
hsa_circRNA_101438	2.89845	7.59562	3.61418	0.00709127	0.59785	-2.09162	hsa_circRNA_101438	UP
hsa_circRNA_103328	-1.40639	7.80679	-3.61002	0.00713366	0.59785	-2.09656	hsa_circRNA_103328	DOWN
hsa_circRNA_104502	2.8936	6.98453	3.60294	0.0072063	0.599035	-2.10495	hsa_circRNA_104502	UP
hsa_circRNA_100204	-1.89033	7.46279	-3.59764	0.00726128	0.599035	-2.11125	hsa_circRNA_100204	DOWN
hsa_circRNA_104636	-1.85417	6.4813	-3.57612	0.00748897	0.599035	-2.13686	hsa_circRNA_104636	DOWN
hsa_circRNA_101814	3.14602	8.62293	3.57308	0.00752171	0.599035	-2.14048	hsa_circRNA_101814	UP
hsa_circRNA_403192	-1.48871	5.64723	-3.57075	0.0075469	0.599035	-2.14326	hsa_circRNA_403192	DOWN
hsa_circRNA_003201	-1.7467	7.52167	-3.5705	0.0075496	0.599035	-2.14356	hsa_circRNA_003201	DOWN
hsa_circRNA_102362	2.22325	7.44358	3.5685	0.00757136	0.599035	-2.14594	hsa_circRNA_102362	UP
hsa_circRNA_104030	1.63807	7.88096	3.54632	0.0078168	0.599035	-2.17245	hsa_circRNA_104030	UP
hsa_circRNA_104373	-1.54948	6.53529	-3.54504	0.00783124	0.599035	-2.17398	hsa_circRNA_104373	DOWN
hsa_circRNA_101596	-1.90566	6.99289	-3.54081	0.00787913	0.599035	-2.17905	hsa_circRNA_101596	DOWN
hsa_circRNA_102255	-1.58727	7.98447	-3.53791	0.00791218	0.599035	-2.18253	hsa_circRNA_102255	DOWN
hsa_circRNA_103207	-1.51426	5.88731	-3.53406	0.00795618	0.599035	-2.18714	hsa_circRNA_103207	DOWN
hsa_circRNA_407057	-1.41279	6.66898	-3.53363	0.00796111	0.599035	-2.18765	hsa_circRNA_407057	DOWN
hsa_circRNA_101393	-1.94966	8.5656	-3.53269	0.00797186	0.599035	-2.18878	hsa_circRNA_101393	DOWN
hsa_circRNA_105039	2.29129	7.82182	3.51862	0.00813546	0.599035	-2.20568	hsa_circRNA_105039	UP
hsa_circRNA_406585	1.31648	5.59337	3.51811	0.00814141	0.599035	-2.20629	hsa_circRNA_406585	UP
hsa_circRNA_101114	-1.54495	8.05743	-3.48489	0.00854213	0.599035	-2.2463	hsa_circRNA_101114	DOWN
hsa_circRNA_102186	2.77494	7.36394	3.48394	0.00855384	0.599035	-2.24744	hsa_circRNA_102186	UP
hsa_circRNA_101276	-2.9145	7.88503	-3.47906	0.00861459	0.599035	-2.25334	hsa_circRNA_101276	DOWN
hsa_circRNA_104215	2.84016	7.92659	3.47347	0.00868468	0.599035	-2.2601	hsa_circRNA_104215	UP
hsa_circRNA_103154	-1.45258	8.5065	-3.46938	0.00873633	0.599035	-2.26505	hsa_circRNA_103154	DOWN
hsa_circRNA_006518	-2.20039	7.79725	-3.45522	0.00891765	0.599035	-2.28219	hsa_circRNA_006518	DOWN
hsa_circRNA_015270	1.57239	6.69529	3.44879	0.00900142	0.599035	-2.28999	hsa_circRNA_015270	UP
hsa_circRNA_100646	-1.37157	6.86289	-3.44217	0.00908837	0.599035	-2.29802	hsa_circRNA_100646	DOWN
hsa_circRNA_063147	2.39396	7.54691	3.43994	0.00911793	0.599035	-2.30073	hsa_circRNA_063147	UP
hsa_circRNA_104862	-2.10836	8.28549	-3.43768	0.009148	0.599035	-2.30348	hsa_circRNA_104862	DOWN
hsa_circRNA_068482	2.61191	7.33342	3.43561	0.00917562	0.599035	-2.306	hsa_circRNA_068482	UP
hsa_circRNA_104150	-1.63794	8.96228	-3.42797	0.00927821	0.599035	-2.31529	hsa_circRNA_104150	DOWN
hsa_circRNA_003912	-2.53521	7.34428	-3.42572	0.00930857	0.599035	-2.31802	hsa_circRNA_003912	DOWN
hsa_circRNA_105017	-1.86841	10.357	-3.42391	0.00933315	0.599035	-2.32022	hsa_circRNA_105017	DOWN
hsa_circRNA_104001	2.42756	8.5678	3.41789	0.00941535	0.599035	-2.32755	hsa_circRNA_104001	UP
hsa_circRNA_005158	-1.54655	9.74049	-3.41566	0.0094461	0.599035	-2.33028	hsa_circRNA_005158	DOWN
[truncated: 11,975 more rows]
