# Supplementary material for: ciRS-7 is a prognostic biomarker and potential gene therapy target for renal cell carcinoma
Source: Mol Cancer. 2021 Nov 5;20:142. doi: 10.1186/s12943-021-01443-2 (PMC8570002; doi:10.1186/s12943-021-01443-2)
Supplement: Supplementary file 3 — Additional file 3: Excel S2. circBank, miRanda, circAtlas and RNAhybrid databases predict the possible miRNAs bound by ciRS-7. [file 12943_2021_1443_MOESM3_ESM.xlsx]

## Sheet: Sheet1
circBank	miRanda	circAtlas	RNAhybrid
hsa-miR-7-5p	hsa-miR-103a-2-5p	hsa-miR-125b-2-3p	hsa-miR-197-5p
hsa-miR-6079	hsa-miR-208a-3p	hsa-miR-139-3p	hsa-miR-139-3p
hsa-miR-3617-5p	hsa-miR-30c-2-3p	hsa-miR-7-5p	hsa-miR-7-5p
hsa-miR-641	hsa-miR-139-3p		hsa-miR-125b-1-3p
hsa-miR-1290	hsa-miR-7-5p		hsa-miR-365a-5p
hsa-miR-3167	hsa-miR-181a-2-3p		hsa-miR-328-5p
hsa-miR-876-5p	hsa-miR-219a-5p		hsa-miR-615-5p
hsa-miR-1299	hsa-miR-30b-3p		hsa-miR-671-5p
hsa-miR-4782-5p	hsa-miR-135a-5p		hsa-miR-766-5p
hsa-miR-3667-5p	hsa-miR-153-5p		hsa-miR-541-3p
hsa-miR-6863	hsa-miR-15-3p		hsa-miR-887-5p
hsa-miR-4802-3p	hsa-miR-28-3p		hsa-miR-937-5p
hsa-miR-4254	hsa-miR-125b-2-3p		hsa-miR-939-5p
hsa-miR-1246	hsa-miR-127-5p		hsa-miR-1226-5p
hsa-miR-490-5p	hsa-miR-134-5p		hsa-miR-1233-5p
hsa-miR-8056	hsa-miR-146a-5p		hsa-miR-1207-5p
hsa-miR-3661	hsa-miR-193a-5p		hsa-miR-1293
hsa-miR-378j	hsa-miR-30c-1-3p		hsa-miR-1249-5p
hsa-miR-6839-5p	hsa-miR-135b-5p		hsa-miR-1270
hsa-miR-8087	hsa-miR-450a-1-3p		hsa-miR-1292-5p
hsa-miR-619-3p	hsa-miR-410-5p		hsa-miR-2861
hsa-miR-3136-5p	hsa-miR-485-5p		hsa-miR-3141
hsa-miR-4439	hsa-miR-490-5p		hsa-miR-3147
hsa-miR-1270	hsa-miR-202-3p		hsa-miR-3156-5p
hsa-miR-135a-5p	hsa-miR-432-5p		hsa-miR-3065-3p
hsa-miR-135b-5p	hsa-miR-518c-5p		hsa-miR-3188
hsa-miR-3156-5p	hsa-miR-516b-5p		hsa-miR-3191-3p
hsa-miR-576-3p	hsa-miR-499a-5p		hsa-miR-3192-5p
hsa-miR-620	hsa-miR-503-3p		hsa-miR-3197
hsa-miR-671-5p	hsa-miR-506-5p		hsa-miR-3198
hsa-miR-1277-3p	hsa-miR-514a-5p		hsa-miR-4327
hsa-miR-219a-5p	hsa-miR-514a-3p		hsa-miR-3620-5p
hsa-miR-3190-3p	hsa-miR-532-5p		hsa-miR-3661
hsa-miR-4491	hsa-miR-376a-2-5p		hsa-miR-3679-5p
hsa-miR-4657	hsa-miR-575		hsa-miR-3689a-3p
hsa-miR-4752	hsa-miR-552-3p		hsa-miR-3691-5p
hsa-miR-4782-3p	hsa-miR-576-3p		hsa-miR-3911
hsa-miR-376a-2-5p	hsa-miR-601		hsa-miR-3934-5p
hsa-miR-4462	hsa-miR-602		hsa-miR-4450
hsa-miR-4635	hsa-miR-605-3p		hsa-miR-4459
hsa-miR-5004-3p	hsa-miR-616-3p		hsa-miR-3135b
hsa-miR-541-5p	hsa-miR-619-3p		hsa-miR-4462
hsa-miR-944	hsa-miR-620		hsa-miR-4525
hsa-miR-9500	hsa-miR-627-3p		hsa-miR-4533
hsa-miR-1229-5p	hsa-miR-631		hsa-miR-1587
hsa-miR-125b-2-3p	hsa-miR-637		hsa-miR-4632-5p
hsa-miR-139-3p	hsa-miR-641		hsa-miR-4640-5p
hsa-miR-30b-3p	hsa-miR-651-5p		hsa-miR-4647
hsa-miR-3192-5p	hsa-miR-655-5p		hsa-miR-4658
hsa-miR-3617-3p	hsa-miR-671-5p		hsa-miR-4665-5p
hsa-miR-4308	hsa-miR-766-5p		hsa-miR-4676-5p
hsa-miR-450a-1-3p	hsa-miR-764		hsa-miR-4687-3p
hsa-miR-4511	hsa-miR-890		hsa-miR-4689
hsa-miR-4513	hsa-miR-541-5p		hsa-miR-4726-5p
hsa-miR-4676-5p	hsa-miR-876-5p		hsa-miR-4731-5p
hsa-miR-4731-3p	hsa-miR-708-3p		hsa-miR-4751
hsa-miR-4781-3p	hsa-miR-887-5p		hsa-miR-4754
hsa-miR-5009-5p	hsa-miR-873-3p		hsa-miR-4763-3p
hsa-miR-575	hsa-miR-920		hsa-miR-4786-5p
hsa-miR-6779-5p	hsa-miR-937-5p		hsa-miR-5194
hsa-miR-6780a-5p	hsa-miR-939-5p		hsa-miR-664b-5p
hsa-miR-6799-5p	hsa-miR-942-3p		hsa-miR-6089
hsa-miR-6807-5p	hsa-miR-944		hsa-miR-6127
hsa-miR-6834-5p	hsa-miR-1183		hsa-miR-6515-5p
hsa-miR-6854-5p	hsa-miR-1229-5p		hsa-miR-6727-5p
hsa-miR-6861-5p	hsa-miR-1231		hsa-miR-6734-5p
hsa-miR-7856-5p	hsa-miR-1233-5p		hsa-miR-6741-5p
hsa-miR-8060	hsa-miR-1290		hsa-miR-6744-5p
	hsa-miR-1293		hsa-miR-6746-5p
	hsa-miR-1299		hsa-miR-6748-5p
	hsa-miR-1243		hsa-miR-6751-5p
	hsa-miR-1244		hsa-miR-6752-5p
	hsa-miR-1246		hsa-miR-6754-5p
	hsa-miR-1290		hsa-miR-6756-5p
	hsa-miR-1249-5p		hsa-miR-6763-5p
	hsa-miR-1254		hsa-miR-6768-5p
	hsa-miR-1270		hsa-miR-6771-5p
	hsa-miR-302f		hsa-miR-6779-5p
	hsa-miR-1277-3p		hsa-miR-6780a-5p
	hsa-miR-513b-3p		hsa-miR-6785-5p
	hsa-miR-1197		hsa-miR-6791-5p
	hsa-miR-3116		hsa-miR-6793-5p
	hsa-miR-3119		hsa-miR-6795-5p
	hsa-miR-31295p		hsa-miR-6796-5p
	hsa-miR-378b		hsa-miR-6798-5p
	hsa-miR-3136-5p		hsa-miR-6799-5p
	hsa-miR-3136-3p		hsa-miR-6803-5p
	hsa-miR-3140-5p		hsa-miR-6807-5p
	hsa-miR-548u		hsa-miR-6819-5p
	hsa-miR-3156-5p		hsa-miR-6825-5p
	hsa-miR-3158-5p		hsa-miR-6780b-5p
	hsa-miR-3159		hsa-miR-6846-5p
	hsa-miR-3166		hsa-miR-6848-5p
	hsa-miR-3167		hsa-miR-6852-5p
	hsa-miR-3190-3p		hsa-miR-6857-5p
	hsa-miR-3192-5p		hsa-miR-6861-5p
	hsa-miR-31928		hsa-miR-6870-5p
	hsa-miR-514b-3p		hsa-miR-6871-5p
	hsa-miR-378c		hsa-miR-6877-5p
	hsa-miR-4308		hsa-miR-6889-5p
	hsa-miR-4314		hsa-miR-6894-5p
	hsa-miR-4254		hsa-miR-7106-5p
	hsa-miR-4269		hsa-miR-7110-5p
	hsa-miR-4271		hsa-miR-7111-5p
	hsa-miR-3605-5p		hsa-miR-7847-3p
	hsa-miR-3614-5p		hsa-miR-8056
	hsa-miR-3617-5p		hsa-miR-8069
	hsa-miR-3617-3p		hsa-miR-8071
	hsa-miR-3622b-5p		hsa-miR-8085
	hsa-miR-3652		hsa-miR-8089
	hsa-miR-3661
	hsa-miR-3664-3p
	hsa-miR-3667-5p
	hsa-miR-3689a-3p
	hsa-miR-3692-5p
	hsa-miR-3911
	hsa-miR-3689b-3p
	hsa-miR-3916
	hsa-miR-3928-5p
	hsa-miR-3923
	hsa-miR-3934-3p
	hsa-miR-4417
	hsa-miR-4425
	hsa-miR-4430
	hsa-miR-4439
	hsa-miR-4440
	hsa-miR-4443
	hsa-miR-4445-5p
	hsa-miR-4457
	hsa-miR-4461
	hsa-miR-378h
	hsa-miR-3135b
	hsa-miR-4462
	hsa-miR-4463
	hsa-miR-4468
	hsa-miR-3689c
	hsa-miR-4483
	hsa-miR-4491
	hsa-miR-4511
	hsa-miR-4513
	hsa-miR-4534
	hsa-miR-3976
	hsa-miR-4635
	hsa-miR-4657
	hsa-miR-4667-5p
	hsa-miR-4669
	hsa-miR-4676-5p
	hsa-miR-4699-3p
	hsa-miR-4700-5p
	hsa-miR-4703-3p
	hsa-miR-4708-5p
	hsa-miR-3529-5p
	hsa-miR-4717-3p
	hsa-miR-4731-3p
	hsa-miR-4738-3p
	hsa-miR-4742-3p
	hsa-miR-4747-3p
	hsa-miR-4751
	hsa-miR-4752
	hsa-miR-4753-5p
	hsa-miR-4754
	hsa-miR-4756-3p
	hsa-miR-4759
	hsa-miR-4764-5p
	hsa-miR-4777-5p
	hsa-miR-4781-3p
	hsa-miR-4782-5p
	hsa-miR-4782-3p
	hsa-miR-1245b-5p
	hsa-miR-4786-5p
	hsa-miR-4801
	hsa-miR-4802-3p
	hsa-miR-5002-5p
	hsa-miR-5004-5p
	hsa-miR-5004-3p
	hsa-miR-5007-5p
	hsa-miR-5009-5p
	hsa-miR-5190
	hsa-miR-5579-3p
	hsa-miR-5591-5p
	hsa-miR-5697
	hsa-miR-5706
	hsa-miR-6079
	hsa-miR-378i
	hsa-miR-6504-5p
	hsa-miR-6506-5p
	hsa-miR-6511b-5p
	hsa-miR-6726-5p
	hsa-miR-6732-3p
	hsa-miR-6734-5p
	hsa-miR-6746-5p
	hsa-miR-6747-5p
	hsa-miR-6754-5p
	hsa-miR-6757-3p
	hsa-miR-6759-5p
	hsa-miR-6766-3p
	hsa-miR-6767-5p
	hsa-miR-6768-5p
	hsa-miR-6778-5p
	hsa-miR-6779-5p
	hsa-miR-6779-3p
	hsa-miR-6780a-5p
	hsa-miR-6782-3p
	hsa-miR-6785-5p
	hsa-miR-6788-5p
	hsa-miR-6791-5p
	hsa-miR-6799-5p
	hsa-miR-6806-3p
	hsa-miR-6807-5p
	hsa-miR-6817-5p
	hsa-miR-6827-5p
	hsa-miR-6831-5p
	hsa-miR-6833-5p
	hsa-miR-6834-5p
	hsa-miR-6839-5p
	hsa-miR-6839-3p
	hsa-miR-6842-3p
	hsa-miR-6847-5p
	hsa-miR-6852-5p
	hsa-miR-6854-5p
	hsa-miR-6855-3p
	hsa-miR-6861-5p
	hsa-miR-6863
	hsa-miR-6871-5p
	hsa-miR-6873-5p
	hsa-miR-6874-5p
	hsa-miR-6880-5p
	hsa-miR-6892-5p
	hsa-miR-7106-5p
	hsa-miR-7110-5p
	hsa-miR-7154-3p
	hsa-miR-7156-3p
	hsa-miR-7161-5p
	hsa-miR-7161-3p
	hsa-miR-7515
	hsa-miR-1273h-5p
	hsa-miR-1273h-3p
	hsa-miR-7847-3p
	hsa-miR-7856-5p
	hsa-miR-8056
	hsa-miR-8057
	hsa-miR-8058
	hsa-miR-8060
	hsa-miR-8064
	hsa-miR-8065
	hsa-miR-8068
	hsa-miR-8076
	hsa-miR-8083
	hsa-miR-8086
	hsa-miR-8087
	hsa-miR-9500
