# Supplementary material for: ciRS-7 is a prognostic biomarker and potential gene therapy target for renal cell carcinoma
Source: Mol Cancer. 2021 Nov 5;20:142. doi: 10.1186/s12943-021-01443-2 (PMC8570002; doi:10.1186/s12943-021-01443-2)
Supplement: Supplementary file 4 — Additional file 4: Excel S3. RNA sequencing results. [file 12943_2021_1443_MOESM4_ESM.xlsx]

## Sheet: Sheet1
Gene_id	Gene name	Gene description	FC(sh_ciRS_7/NC)	Log2FC(sh_ciRS_7/NC)	Pvalue	Padjust	Significant	Regulate	NC_1	NC_2	NC_3	sh_ciRS_7_01	sh_ciRS_7_02	sh_ciRS_7_03	NC	sh_ciRS_7
ENSG00000113369	ARRDC3	arrestin domain containing 3 [Source:HGNC Symbol;Acc:HGNC:29263]	2.146	1.1019	8.44489e-108	1.40682e-104	yes	up	13.75	14.66	14.24	28.88	29.54	30.13	14.2167	29.5167
ENSG00000104081	BMF	Bcl2 modifying factor [Source:HGNC Symbol;Acc:HGNC:24132]	3.306	1.72513	5.66174e-107	8.48865e-104	yes	up	6.1	5.09	6.12	16.68	16.68	17.57	5.77	16.9767
ENSG00000118523	CCN2	cellular communication network factor 2 [Source:HGNC Symbol;Acc:HGNC:2500]	0.476	-1.07063	7.43063e-82	6.96296e-79	yes	down	200.63	191.18	178.85	86.76	87.53	94.47	190.22	89.5867
ENSG00000138347	MYPN	myopalladin [Source:HGNC Symbol;Acc:HGNC:23246]	0.455	-1.13749	2.32011e-44	7.40114e-42	yes	down	11.03	10.15	10.74	4.13	4.77	5.34	10.64	4.74667
ENSG00000128271	ADORA2A	adenosine A2a receptor [Source:HGNC Symbol;Acc:HGNC:263]	0.392	-1.35199	7.00212e-42	1.87469e-39	yes	down	16.94	17.75	16.8	6.86	5.89	7.58	17.1633	6.77667
ENSG00000260823	AC026461.3	novel transcript	0.46	-1.12186	3.03931e-33	5.23774e-31	yes	down	10.57	10.95	11	5.06	4.48	4.12	10.84	4.55333
ENSG00000149591	TAGLN	transgelin [Source:HGNC Symbol;Acc:HGNC:11553]	0.446	-1.16625	1.05507e-28	1.36367e-26	yes	down	32.34	36.64	32.91	14.18	13.67	14.04	33.9633	13.9633
ENSG00000281207	SLFNL1-AS1	SLFNL1 antisense RNA 1 [Source:HGNC Symbol;Acc:HGNC:44126]	0.345	-1.5357	1.00783e-25	1.04667e-23	yes	down	3.44	3.11	3.77	1.22	1.26	1.04	3.44	1.17333
ENSG00000259001	AL355075.4	ribonuclease P RNA component H1	3308.09	11.6918	3.76536e-23	3.32083e-21	yes	up	0	0	0.16	190.39	179.38	166.47	0.0533333	178.747
ENSG00000100100	PIK3IP1	phosphoinositide-3-kinase interacting protein 1 [Source:HGNC Symbol;Acc:HGNC:24942]	2.19	1.13126	4.08659e-22	3.3665e-20	yes	up	4.95	3.91	4.08	9.36	8.44	8.28	4.31333	8.69333
ENSG00000204362	AL590644.1	novel transcript	0.434	-1.20268	3.58335e-20	2.5618e-18	yes	down	11.88	10.26	8.93	7.2	5.81	6.82	10.3567	6.61
ENSG00000100628	ASB2	ankyrin repeat and SOCS box containing 2 [Source:HGNC Symbol;Acc:HGNC:16012]	2.384	1.25313	3.74901e-19	2.4653e-17	yes	up	2.72	3.93	3.78	8.78	7.59	7.8	3.47667	8.05667
ENSG00000128242	GAL3ST1	galactose-3-O-sulfotransferase 1 [Source:HGNC Symbol;Acc:HGNC:24240]	2.185	1.12789	2.14949e-18	1.32623e-16	yes	up	5.89	8.61	7.94	19.3	16.96	20.83	7.48	19.03
ENSG00000167703	SLC43A2	solute carrier family 43 member 2 [Source:HGNC Symbol;Acc:HGNC:23087]	2.164	1.1136	1.88557e-17	1.05487e-15	yes	up	1.8	2.62	2.72	6.22	5.57	4.71	2.38	5.5
ENSG00000108691	CCL2	C-C motif chemokine ligand 2 [Source:HGNC Symbol;Acc:HGNC:10618]	0.113	-3.1495	3.06741e-15	1.38107e-13	yes	down	8.39	9.39	8.2	0.25	1.66	0.95	8.66	0.953333
ENSG00000108821	COL1A1	collagen type I alpha 1 chain [Source:HGNC Symbol;Acc:HGNC:2197]	2.987	1.57854	8.17003e-15	3.55053e-13	yes	up	1.91	0.85	1.52	3.82	3.18	4.33	1.42667	3.77667
ENSG00000171790	SLFNL1	schlafen like 1 [Source:HGNC Symbol;Acc:HGNC:26313]	0.365	-1.45508	7.74094e-13	2.75024e-11	yes	down	2.29	1.74	2.19	0.75	0.92	0.6	2.07333	0.756667
ENSG00000277496	AL357033.4	novel transcript, antisense to SLCO4A1	0.462	-1.1141	1.82557e-11	5.5072e-10	yes	down	7.2	6.54	6	3.37	2.84	2.8	6.58	3.00333
ENSG00000212724	KRTAP2-3	keratin associated protein 2-3 [Source:HGNC Symbol;Acc:HGNC:18906]	0.408	-1.29237	1.67719e-10	4.48238e-09	yes	down	53.41	44.95	52.58	12.78	19.33	23.95	50.3133	18.6867
ENSG00000124766	SOX4	SRY-box 4 [Source:HGNC Symbol;Acc:HGNC:11200]	2.208	1.14299	7.52664e-10	1.8439e-08	yes	up	0.55	0.83	0.68	1.42	1.57	1.5	0.686667	1.49667
ENSG00000135919	SERPINE2	serpin family E member 2 [Source:HGNC Symbol;Acc:HGNC:8951]	2.098	1.06904	2.74776e-09	6.0965e-08	yes	up	2.85	2.42	2.27	3.83	4.97	4.52	2.51333	4.44
ENSG00000260604	AL590004.3	novel transcript	0.477	-1.06817	3.11271e-09	6.84222e-08	yes	down	1.22	1.22	1.14	0.55	0.6	0.53	1.19333	0.56
ENSG00000196502	SULT1A1	sulfotransferase family 1A member 1 [Source:HGNC Symbol;Acc:HGNC:11453]	2.033	1.02382	8.32565e-09	1.70528e-07	yes	up	6.8	6.11	4.73	13.01	12.74	15.14	5.88	13.63
ENSG00000165887	ANKRD2	ankyrin repeat domain 2 [Source:HGNC Symbol;Acc:HGNC:495]	0.386	-1.37427	1.36977e-07	2.20117e-06	yes	down	4.58	4.36	4.21	1.67	2.32	1.05	4.38333	1.68
ENSG00000176046	NUPR1	nuclear protein 1, transcriptional regulator [Source:HGNC Symbol;Acc:HGNC:29990]	2.885	1.52838	1.53318e-07	2.43505e-06	yes	up	0.26	2.11	1.08	4.24	1.99	3.07	1.15	3.1
ENSG00000109107	ALDOC	aldolase, fructose-bisphosphate C [Source:HGNC Symbol;Acc:HGNC:418]	2.256	1.17357	6.75288e-07	9.4084e-06	yes	up	2.39	1.32	2.41	4	3.73	4.32	2.04	4.01667
ENSG00000108947	EFNB3	ephrin B3 [Source:HGNC Symbol;Acc:HGNC:3228]	2.078	1.05539	9.91548e-07	1.3393e-05	yes	up	0.8	1.05	0.96	1.99	2	1.81	0.936667	1.93333
ENSG00000165376	CLDN2	claudin 2 [Source:HGNC Symbol;Acc:HGNC:2041]	2.032	1.0227	1.22119e-06	1.61742e-05	yes	up	1.07	0.99	1.24	2.15	2.19	2.29	1.1	2.21
ENSG00000147676	MAL2	mal, T cell differentiation protein 2 (gene/pseudogene) [Source:HGNC Symbol;Acc:HGNC:13634]	0.16	-2.64554	2.99153e-06	3.65244e-05	yes	down	0.54	1.1	0.83	0.39	0.14	0.09	0.823333	0.206667
ENSG00000254221	PCDHGB1	protocadherin gamma subfamily B, 1 [Source:HGNC Symbol;Acc:HGNC:8708]	0.313	-1.67678	6.10868e-06	7.01282e-05	yes	down	0.57	0.8	0.81	0.34	0.08	0.25	0.726667	0.223333
ENSG00000172426	RSPH9	radial spoke head 9 homolog [Source:HGNC Symbol;Acc:HGNC:21057]	0.144	-2.79683	1.49649e-05	0.000156682	yes	down	6.47	4.4	1.54	0.14	0.32	0.23	4.13667	0.23
ENSG00000247095	MIR210HG	MIR210 host gene [Source:HGNC Symbol;Acc:HGNC:39524]	2.087	1.06129	1.77565e-05	0.000181722	yes	up	4.84	2.7	3.03	7.48	7.37	6.36	3.52333	7.07
ENSG00000165685	TMEM52B	transmembrane protein 52B [Source:HGNC Symbol;Acc:HGNC:26438]	0.101	-3.31122	2.01158e-05	0.000203232	yes	down	0.93	0.71	1.96	0	0.08	0.08	1.2	0.0533333
ENSG00000156687	UNC5D	unc-5 netrin receptor D [Source:HGNC Symbol;Acc:HGNC:18634]	161.227	7.33295	2.54417e-05	0.000250623	yes	up	0	0	0	3.3	0.42	2.43	0	2.05
ENSG00000166046	TCP11L2	t-complex 11 like 2 [Source:HGNC Symbol;Acc:HGNC:28627]	2.195	1.13428	2.69915e-05	0.000264499	yes	up	1.86	0.83	1.88	2.26	2.73	2.59	1.52333	2.52667
ENSG00000102290	PCDH11X	protocadherin 11 X-linked [Source:HGNC Symbol;Acc:HGNC:8656]	0.415	-1.26813	2.92809e-05	0.000283964	yes	down	96.99	77.55	67.52	39.72	27.79	37.45	80.6867	34.9867
ENSG00000131737	KRT34	keratin 34 [Source:HGNC Symbol;Acc:HGNC:6452]	0.319	-1.64663	3.09607e-05	0.000298325	yes	down	1.43	2.66	2.47	0.76	0.45	0.72	2.18667	0.643333
ENSG00000180638	SLC47A2	solute carrier family 47 member 2 [Source:HGNC Symbol;Acc:HGNC:26439]	2.726	1.447	3.64485e-05	0.00034456	yes	up	3.14	1.79	2.11	4.55	4.29	3.88	2.34667	4.24
ENSG00000099715	PCDH11Y	protocadherin 11 Y-linked [Source:HGNC Symbol;Acc:HGNC:15813]	0.465	-1.10355	4.84299e-05	0.000446837	yes	down	207.46	239.3	181.46	135.95	106.18	77.19	209.407	106.44
ENSG00000253159	PCDHGA12	protocadherin gamma subfamily A, 12 [Source:HGNC Symbol;Acc:HGNC:8699]	0.177	-2.49855	5.86205e-05	0.000529776	yes	down	0.31	0.21	0.3	0.05	0.05	0.04	0.273333	0.0466667
ENSG00000120327	PCDHB14	protocadherin beta 14 [Source:HGNC Symbol;Acc:HGNC:8685]	2.422	1.27623	0.000140968	0.00113326	yes	up	0.32	0.28	0.2	0.77	0.54	0.65	0.266667	0.653333
ENSG00000185272	RBM11	RNA binding motif protein 11 [Source:HGNC Symbol;Acc:HGNC:9897]	3.224	1.68881	0.000168556	0.00132382	yes	up	0.5	0.74	0.62	1.55	2.1	1.61	0.62	1.75333
ENSG00000104833	TUBB4A	tubulin beta 4A class IVa [Source:HGNC Symbol;Acc:HGNC:20774]	2.509	1.32687	0.000180608	0.00141255	yes	up	2.23	0.75	0.46	1.32	1.49	3.68	1.14667	2.16333
ENSG00000166589	CDH16	cadherin 16 [Source:HGNC Symbol;Acc:HGNC:1755]	2.883	1.52753	0.000245806	0.00185195	yes	up	0.35	0.58	0.29	0.72	0.95	0.96	0.406667	0.876667
ENSG00000126217	MCF2L	MCF.2 cell line derived transforming sequence like [Source:HGNC Symbol;Acc:HGNC:14576]	2.257	1.17458	0.000246041	0.00185278	yes	up	0.65	0.4	0.49	1.09	0.9	1.02	0.513333	1.00333
ENSG00000007516	BAIAP3	BAI1 associated protein 3 [Source:HGNC Symbol;Acc:HGNC:948]	2.272	1.1838	0.000256658	0.00192174	yes	up	0.35	1.55	0.37	1.36	1.98	1.66	0.756667	1.66667
ENSG00000256043	CTSO	cathepsin O [Source:HGNC Symbol;Acc:HGNC:2542]	3.741	1.90355	0.000261004	0.00195076	yes	up	0.07	0.27	0.12	0.49	0.55	0.63	0.153333	0.556667
ENSG00000196139	AKR1C3	aldo-keto reductase family 1 member C3 [Source:HGNC Symbol;Acc:HGNC:386]	3.367	1.75128	0.000274692	0.00204086	yes	up	0.57	0.42	0.5	2.01	1.26	1.85	0.496667	1.70667
ENSG00000000971	CFH	complement factor H [Source:HGNC Symbol;Acc:HGNC:4883]	0.161	-2.63665	0.00028033	0.00207658	yes	down	0.29	0.29	0.28	0.14	0.02	0.09	0.286667	0.0833333
ENSG00000197632	SERPINB2	serpin family B member 2 [Source:HGNC Symbol;Acc:HGNC:8584]	0.401	-1.31951	0.000388364	0.00276484	yes	down	1.77	1.27	1.31	0.47	0.81	0.45	1.45	0.576667
ENSG00000130997	POLN	DNA polymerase nu [Source:HGNC Symbol;Acc:HGNC:18870]	0.378	-1.40209	0.000391232	0.00278129	yes	down	0.53	1.05	0.7	0.2	0.7	0.53	0.76	0.476667
ENSG00000168386	FILIP1L	filamin A interacting protein 1 like [Source:HGNC Symbol;Acc:HGNC:24589]	0.48	-1.05934	0.000525003	0.00359917	yes	down	1.37	1.1	1.1	0.56	0.36	0.84	1.19	0.586667
ENSG00000149968	MMP3	matrix metallopeptidase 3 [Source:HGNC Symbol;Acc:HGNC:7173]	0.316	-1.66134	0.000799057	0.00516836	yes	down	1.05	1.27	2.63	0.19	0.39	0.35	1.65	0.31
ENSG00000113578	FGF1	fibroblast growth factor 1 [Source:HGNC Symbol;Acc:HGNC:3665]	0.306	-1.70743	0.00130558	0.0078424	yes	down	0.49	0.4	0.49	0.25	0.09	0.67	0.46	0.336667
ENSG00000279595	AC126335.2	TEC	0.368	-1.4408	0.00151854	0.00889007	yes	down	0.39	0.33	0.51	0.09	0.09	0.26	0.41	0.146667
ENSG00000272455	AL391244.2	novel transcript	0.48	-1.0603	0.00177798	0.0101706	yes	down	2.51	2.01	1.95	0.92	1.5	0.69	2.15667	1.03667
ENSG00000260118	AL157700.1	novel transcript	0.289	-1.79235	0.0018078	0.0103176	yes	down	0.7	1.08	1.28	0.15	0.42	0.31	1.02	0.293333
ENSG00000185339	TCN2	transcobalamin 2 [Source:HGNC Symbol;Acc:HGNC:11653]	2.534	1.34154	0.00195246	0.0110174	yes	up	0.68	0.28	0.71	1.08	1.49	0.75	0.556667	1.10667
ENSG00000213145	CRIP1	cysteine rich protein 1 [Source:HGNC Symbol;Acc:HGNC:2360]	0.274	-1.8684	0.00223327	0.0123692	yes	down	3.52	4.32	4.05	0.98	0.52	0.66	3.96333	0.72
ENSG00000154258	ABCA9	ATP binding cassette subfamily A member 9 [Source:HGNC Symbol;Acc:HGNC:39]	3.177	1.66783	0.00229469	0.0126208	yes	up	0.26	0.08	0.19	0.3	0.13	0.37	0.176667	0.266667
ENSG00000118997	DNAH7	dynein axonemal heavy chain 7 [Source:HGNC Symbol;Acc:HGNC:18661]	2.03	1.02146	0.00261743	0.0140808	yes	up	0.24	0.3	0.77	1.19	0.35	0.44	0.436667	0.66
ENSG00000167131	CCDC103	coiled-coil domain containing 103 [Source:HGNC Symbol;Acc:HGNC:32700]	2.746	1.45708	0.00273483	0.0145919	yes	up	1.68	1.36	0.46	1.04	2.3	1.78	1.16667	1.70667
ENSG00000170899	GSTA4	glutathione S-transferase alpha 4 [Source:HGNC Symbol;Acc:HGNC:4629]	2.031	1.02199	0.0030944	0.0161456	yes	up	1.68	0.94	1.24	3.19	2.4	2.84	1.28667	2.81
ENSG00000272129	AL359715.3	novel transcript	2.871	1.52171	0.00365475	0.0185559	yes	up	0.45	0.33	0.35	0.66	1.2	1.34	0.376667	1.06667
ENSG00000197705	KLHL14	kelch like family member 14 [Source:HGNC Symbol;Acc:HGNC:29266]	3.467	1.79356	0.00404509	0.0202633	yes	up	0.1	0.05	0.07	0.24	0.22	0.29	0.0733333	0.25
ENSG00000280320	AC025262.3	novel transcript	2.739	1.45379	0.00513088	0.0245617	yes	up	6.66	3.61	6.17	19.57	7.69	18.4	5.48	15.22
ENSG00000280383	Z95331.1	novel transcript, sense overlapping ATXN10	0.475	-1.07254	0.00513262	0.0245622	yes	down	0.13	0.08	0.08	0.05	0.06	0.03	0.0966667	0.0466667
ENSG00000239945	AL627309.3	novel transcript	3.96	1.98556	0.0051809	0.0247566	yes	up	0.22	0.46	0	1.11	0.52	1.02	0.226667	0.883333
ENSG00000283265	AL356234.3	novel transcript	0.395	-1.34103	0.00559261	0.0262449	yes	down	1.64	1.36	1.85	0.4	0.48	1.01	1.61667	0.63
ENSG00000282339	AC010507.2	novel pseudogene	0.27	-1.88731	0.00601216	0.0278468	yes	down	2.64	3.07	1.64	0.56	0	1.31	2.45	0.623333
ENSG00000202069	RNU4-66P	RNA, U4 small nuclear 66, pseudogene [Source:HGNC Symbol;Acc:HGNC:47002]	0.459	-1.12248	0.00800296	0.0353011	yes	down	2.29	1.3	1.35	0.75	1.05	0.45	1.64667	0.75
ENSG00000185630	PBX1	PBX homeobox 1 [Source:HGNC Symbol;Acc:HGNC:8632]	2.034	1.02461	0.00836484	0.0366922	yes	up	0.64	0.37	0.26	0.57	0.96	0.27	0.423333	0.6
ENSG00000188779	SKOR1	SKI family transcriptional corepressor 1 [Source:HGNC Symbol;Acc:HGNC:21326]	2.396	1.26065	0.00838323	0.0367621	yes	up	0.18	0.25	0.15	0.65	0.54	0.21	0.193333	0.466667
ENSG00000137965	IFI44	interferon induced protein 44 [Source:HGNC Symbol;Acc:HGNC:16938]	2.971	1.57108	0.00893336	0.0386992	yes	up	0.57	0.19	0.43	1.28	0.47	1.8	0.396667	1.18333
ENSG00000270136	MICOS10-NBL1	MICOS10-NBL1 readthrough [Source:HGNC Symbol;Acc:HGNC:48338]	3.126	1.6442	0.00985889	0.0419451	yes	up	2.22	0.62	2.75	4.51	7.49	6.2	1.86333	6.06667
ENSG00000260884	AC009120.3	novel transcript	0.314	-1.67308	0.0100245	0.0425409	yes	down	3.7	3.72	3.35	1.01	1.57	0.78	3.59	1.12
ENSG00000225684	FAM225B	family with sequence similarity 225 member B [Source:HGNC Symbol;Acc:HGNC:21865]	2.642	1.40141	0.0106617	0.0445889	yes	up	0.06	0.09	0.06	0.13	0.31	0.09	0.07	0.176667
