# Supplementary material for: ciRS-7 is a prognostic biomarker and potential gene therapy target for renal cell carcinoma
Source: Mol Cancer. 2021 Nov 5;20:142. doi: 10.1186/s12943-021-01443-2 (PMC8570002; doi:10.1186/s12943-021-01443-2)
Supplement: Supplementary file 5 — Additional file 5: Excel S4. Lab-free quantitative results. [file 12943_2021_1443_MOESM5_ESM.xlsx]

## Sheet: Sheet1
Accession	Description	FC(shciRS7/shNC)	Log2FC(shciRS7/shNC)	P_value(shciRS7/shNC)	Regulate	Significant	shciRS7	shNC	shNC	shciRS7	GO Term	GO ID	KO ID	KO Name	Pathway ID	Pathway_defition	COG ID	COG_Functional Categories	Pfam ID	Domain	Domain Description	Subcellular Loc	Unique Peptides	Coverage（%）	MW [kDa]	FDR Confidence
ENSP00000224237.5	pep chromosome:GRCh38:10:17229278:17237593:1 gene:ENSG00000026025.16 transcript:ENST00000224237.9 gene_biotype:protein_coding transcript_biotype:protein_coding gene_symbol:VIM description:vimentin [Source:HGNC Symbol;Acc:HGNC:12692]	1.051	0.072	0	no change	yes	104284465118	9.92457e+10	9.92457e+10	104284465118	BP:regulation of metabolic process;BP:cell development;BP:signal transduction;BP:negative regulation of cell projection organization;BP:regulation of cell projection organization;BP:positive regulation of macromolecule metabolic process;BP:cellular developmental process;BP:negative regulation of neuron differentiation;BP:regulation of neuron differentiation;BP:negative regulation of cell developm…	GO:0019222;GO:0048468;GO:0007165;GO:0031345;GO:0031344;GO:0010604;GO:0048869;GO:0045665;GO:0045664;GO:0010721;GO:0048518;GO:0048519;GO:0051704;GO:0002064;GO:0060255;GO:0030049;GO:0030048;GO:0010977;GO:0010975;GO:0045109;GO:0060395;GO:0045103;GO:0045104;GO:0009893;GO:0021782;GO:0006928;GO:0010628;GO:0016043;GO:0065007;GO:0071840;GO:0050793;GO:0048708;GO:0008150;GO:0051239;GO:0014002;GO:0050794;GO:…	K07606	VIM	hsa05206;hsa05169	MicroRNAs in cancer;Epstein-Barr virus infection	------	------	PF00038.18;PF04732.11	Filament;Filament_head	Intermediate filament protein;Intermediate filament head	cytoplasmic	38	81	53.6	High
ENSP00000367263.4	pep chromosome:GRCh38:11:62515902:62546806:-1 gene:ENSG00000124942.14 transcript:ENST00000378024.9 gene_biotype:protein_coding transcript_biotype:protein_coding gene_symbol:AHNAK description:AHNAK nucleoprotein [Source:HGNC Symbol;Acc:HGNC:347]	1.049	0.069	0	no change	yes	79960043585	7.62118e+10	7.62118e+10	79960043585	BP:regulation of primary metabolic process;BP:regulation of metabolic process;BP:regulation of transport;BP:regulation of ion transmembrane transport;BP:regulation of transmembrane transport;BP:regulation of macromolecule metabolic process;BP:cellular component assembly;BP:regulation of ion transmembrane transporter activity;BP:cellular component organization;BP:macromolecular complex assembly;BP…	GO:0080090;GO:0019222;GO:0051049;GO:0034765;GO:0034762;GO:0060255;GO:0022607;GO:0032412;GO:0016043;GO:0065003;GO:0065007;GO:0071840;GO:0065009;GO:0050794;GO:0008150;GO:0022898;GO:2001257;GO:0043484;GO:0032409;GO:0009987;GO:0032879;GO:0051259;GO:0051252;GO:1904062;GO:0051924;GO:0043933;GO:0031323;GO:1903169;GO:0043269;GO:0071822;GO:0050789;GO:1901385;GO:0010468;GO:0019219;GO:0006461;GO:0010959;GO:…	------	------	------	------	------	------	PF06097.8	DUF945	Bacterial protein of unknown function	cytoplasmic	255	75	628.7	High
ENSP00000334983.5	pep chromosome:GRCh38:15:72199029:72231190:-1 gene:ENSG00000067225.18 transcript:ENST00000335181.10 gene_biotype:protein_coding transcript_biotype:protein_coding gene_symbol:PKM description:pyruvate kinase M1/2 [Source:HGNC Symbol;Acc:HGNC:9021]	1.064	0.089	0	no change	yes	74495804726	7.00413e+10	7.00413e+10	74495804726	BP:purine ribonucleoside biosynthetic process;BP:developmental growth;BP:purine ribonucleoside monophosphate metabolic process;BP:canonical glycolysis;BP:glycolytic process through glucose-6-phosphate;BP:small molecule metabolic process;BP:small molecule catabolic process;BP:ribonucleoside monophosphate metabolic process;BP:organic cyclic compound biosynthetic process;BP:organic cyclic compound m…	GO:0046129;GO:0048589;GO:0009167;GO:0061621;GO:0061620;GO:0044281;GO:0044282;GO:0009161;GO:1901362;GO:1901360;GO:0044712;GO:0044710;GO:0046128;GO:0009199;GO:0048513;GO:0042455;GO:0016310;GO:0009152;GO:0009206;GO:0009205;GO:0009201;GO:0031100;GO:0046034;GO:0046031;GO:0032787;GO:0043436;GO:0043434;GO:0006735;GO:0009179;GO:0010033;GO:0055114;GO:0046483;GO:1901564;GO:0009605;GO:0010243;GO:0016052;GO:…	K00873	PK, pyk	hsa00620;hsa05203;hsa01200;hsa05230;hsa00230;hsa01230;hsa00010;hsa04930;hsa04922	Pyruvate metabolism;Viral carcinogenesis;Carbon metabolism;Central carbon metabolism in cancer;Purine metabolism;Biosynthesis of amino acids;Glycolysis / Gluconeogenesis;Type II diabetes mellitus;Glucagon signaling pathway	COG0469	G:Carbohydrate transport and metabolism	PF00224.18;PF02887.13	PK;PK_C	Pyruvate kinase, barrel domain;Pyruvate kinase, alpha/beta domain	mitochondrial	34	72	57.9	High
ENSP00000216181.5	pep chromosome:GRCh38:22:36281277:36388067:-1 gene:ENSG00000100345.21 transcript:ENST00000216181.10 gene_biotype:protein_coding transcript_biotype:protein_coding gene_symbol:MYH9 description:myosin heavy chain 9 [Source:HGNC Symbol;Acc:HGNC:7579]	1.038	0.054	0	no change	yes	5.47709e+10	5.27682e+10	5.27682e+10	5.47709e+10	BP:negative regulation of microtubule polymerization or depolymerization;BP:protein localization;BP:regulation of microtubule depolymerization;BP:regulation of primary metabolic process;BP:regulation of metabolic process;BP:monocyte differentiation;BP:platelet formation;BP:negative regulation of organelle organization;BP:membrane organization;BP:establishment or maintenance of cell polarity;BP:si…	GO:0031111;GO:0008104;GO:0031114;GO:0080090;GO:0019222;GO:0030224;GO:0030220;GO:0010639;GO:0061024;GO:0007163;GO:0007165;GO:0007166;GO:0000768;GO:0002573;GO:0071840;GO:0010604;GO:0048869;GO:0051494;GO:0051493;GO:0048518;GO:0048519;GO:0000910;GO:0051653;GO:0060255;GO:0007051;GO:0051293;GO:1901880;GO:0045184;GO:0030048;GO:0008360;GO:0030162;GO:0051179;GO:0016477;GO:0010631;GO:0044707;GO:0048870;GO:…	K10352	MYH	hsa04530	Tight junction	COG5022	Z:Cytoskeleton	PF01576.16;PF00063.18;PF02736.16	Myosin_tail_1;Myosin_head;Myosin_N	Myosin tail;Myosin head;Myosin N-terminal SH3-like domain	cytoplasmic	90	56	226.4	High
ENSP00000234590.4	pep chromosome:GRCh38:1:8861000:8878686:-1 gene:ENSG00000074800.16 transcript:ENST00000234590.10 gene_biotype:protein_coding transcript_biotype:protein_coding gene_symbol:ENO1 description:enolase 1 [Source:HGNC Symbol;Acc:HGNC:3350]	1.025	0.036	0	no change	yes	44617711002	4.35414e+10	4.35414e+10	44617711002	BP:regulation of primary metabolic process;BP:regulation of metabolic process;BP:regulation of binding;BP:purine ribonucleoside monophosphate metabolic process;BP:canonical glycolysis;BP:glycolytic process through glucose-6-phosphate;BP:small molecule metabolic process;BP:small molecule catabolic process;BP:ribonucleoside monophosphate metabolic process;BP:organic cyclic compound metabolic proces…	GO:0080090;GO:0019222;GO:0051098;GO:0009167;GO:0061621;GO:0061620;GO:0044281;GO:0044282;GO:0009161;GO:1901360;GO:0044712;GO:0044710;GO:0046128;GO:0010605;GO:0043207;GO:0009615;GO:0009199;GO:0044093;GO:0016310;GO:0048519;GO:0009205;GO:0060255;GO:0046034;GO:0046031;GO:0032787;GO:2001141;GO:0043436;GO:0009607;GO:0051128;GO:0009179;GO:0051253;GO:0055114;GO:0046483;GO:0006735;GO:1901564;GO:0009605;GO:…	K01689	ENO, eno	hsa01230;hsa01200;hsa04066;hsa00010;hsa03018	Biosynthesis of amino acids;Carbon metabolism;HIF-1 signaling pathway;Glycolysis / Gluconeogenesis;RNA degradation	COG0148	G:Carbohydrate transport and metabolism	PF00113.19;PF03952.13;PF13378.3	Enolase_C;Enolase_N;MR_MLE_C	Enolase, C-terminal TIM barrel domain;Enolase, N-terminal domain;Enolase C-terminal domain-like	cytoplasmic	24	76	47.1	High
ENSP00000500603.1	pep chromosome:GRCh38:CHR_HG2111_PATCH:18398892:18410844:1 gene:ENSG00000288299.1 transcript:ENST00000673007.1 gene_biotype:protein_coding transcript_biotype:protein_coding gene_symbol:LDHA description:lactate dehydrogenase A [Source:HGNC Symbol;Acc:HGNC:6535]	1.007	0.01	0	no change	yes	3.66727e+10	3.64199e+10	3.64199e+10	3.66727e+10	BP:purine ribonucleoside monophosphate metabolic process;BP:small molecule metabolic process;BP:ribonucleoside monophosphate metabolic process;BP:organic cyclic compound metabolic process;BP:single-organism catabolic process;BP:single-organism metabolic process;BP:response to inorganic substance;BP:ribonucleoside triphosphate metabolic process;BP:animal organ development;BP:phosphorylation;BP:pos…	GO:0009167;GO:0044281;GO:0009161;GO:1901360;GO:0044712;GO:0044710;GO:0010035;GO:0009199;GO:0048513;GO:0016310;GO:0048518;GO:0009205;GO:0046034;GO:0046031;GO:0032787;GO:0051591;GO:0043436;GO:0042493;GO:0046128;GO:0009179;GO:0010033;GO:0055114;GO:0046483;GO:1901564;GO:0009605;GO:0034284;GO:0010243;GO:0016052;GO:0031667;GO:0046683;GO:0006163;GO:0006165;GO:0019637;GO:0048569;GO:0009141;GO:0009144;GO:…	K00016	LDH, ldh	hsa00620;hsa00640;hsa00010;hsa04922;hsa00270	Pyruvate metabolism;Propanoate metabolism;Glycolysis / Gluconeogenesis;Glucagon signaling pathway;Cysteine and methionine metabolism	------	------	PF00056.20;PF02866.15	Ldh_1_N;Ldh_1_C	lactate/malate dehydrogenase, NAD binding domain;lactate/malate dehydrogenase, alpha/beta C-terminal domain	cytoplasmic	22	67	39.8	High
ENSP00000307940.5	pep chromosome:GRCh38:19:3976056:3985463:-1 gene:ENSG00000167658.16 transcript:ENST00000309311.7 gene_biotype:protein_coding transcript_biotype:protein_coding gene_symbol:EEF2 description:eukaryotic translation elongation factor 2 [Source:HGNC Symbol;Acc:HGNC:3214]	0.9361	-0.095	0	no change	yes	3.52976e+10	3.77068e+10	3.77068e+10	3.52976e+10	BP:regulation of primary metabolic process;BP:regulation of metabolic process;BP:cellular response to brain-derived neurotrophic factor stimulus;BP:muscle system process;BP:protein metabolic process;BP:response to amino acid;BP:single-organism metabolic process;BP:single-organism biosynthetic process;BP:positive regulation of macromolecule metabolic process;BP:posttranscriptional regulation of ge…	GO:0080090;GO:0019222;GO:1990416;GO:0003012;GO:0019538;GO:0043200;GO:0044710;GO:0044711;GO:0010604;GO:0010608;GO:0070848;GO:0018193;GO:0048518;GO:0036276;GO:0060255;GO:0051593;GO:0071363;GO:0010035;GO:0010033;GO:0003009;GO:0003008;GO:0009605;GO:0017182;GO:0010243;GO:0031667;GO:0018202;GO:0017183;GO:0033554;GO:0009893;GO:0009891;GO:0042493;GO:0006936;GO:0010628;GO:0044267;GO:0044260;GO:0065007;GO:…	K03234	EEF2	hsa04152;hsa04921	AMPK signaling pathway;Oxytocin signaling pathway	COG0480	J:Translation, ribosomal structure and biogenesis	PF00009.24;PF03764.15;PF00679.21;PF14492.3;PF03144.22;PF01926.20	GTP_EFTU;EFG_IV;EFG_C;EFG_II;GTP_EFTU_D2;MMR_HSR1	Elongation factor Tu GTP binding domain;Elongation factor G, domain IV;Elongation factor G C-terminus;Elongation Factor G, domain II;Elongation factor Tu domain 2;50S ribosome-binding GTPase	cytoplasmic	49	71	95.3	High
ENSP00000339053.4	pep chromosome:GRCh38:6:73515750:73521032:-1 gene:ENSG00000156508.18 transcript:ENST00000309268.11 gene_biotype:protein_coding transcript_biotype:protein_coding gene_symbol:EEF1A1 description:eukaryotic translation elongation factor 1 alpha 1 [Source:HGNC Symbol;Acc:HGNC:3189]	0.8251	-0.28	0	down	yes	3.03643e+10	3.68013e+10	3.68013e+10	3.03643e+10	BP:regulation of primary metabolic process;BP:regulation of metabolic process;BP:cellular response to stimulus;BP:response to epidermal growth factor;BP:response to growth factor;BP:regulation of macromolecule metabolic process;BP:regulation of RNA biosynthetic process;BP:response to organic substance;BP:regulation of catabolic process;BP:cellular macromolecule biosynthetic process;BP:organic sub…	GO:0080090;GO:0019222;GO:0051716;GO:0070849;GO:0070848;GO:0060255;GO:2001141;GO:0010033;GO:0009894;GO:0034645;GO:1901576;GO:0044260;GO:0065007;GO:0009889;GO:0050794;GO:0008150;GO:0008152;GO:0050896;GO:0006355;GO:0010556;GO:1904714;GO:0044249;GO:0070887;GO:0009719;GO:0051246;GO:0071495;GO:0009987;GO:1903506;GO:0071364;GO:0071363;GO:0051252;GO:0043170;GO:0031329;GO:0031326;GO:0031323;GO:2000112;GO:…	K03231	EEF1A	hsa03013;hsa05134	RNA transport;Legionellosis	COG5256	J:Translation, ribosomal structure and biogenesis	PF00009.24;PF03143.14;PF03144.22	GTP_EFTU;GTP_EFTU_D3;GTP_EFTU_D2	Elongation factor Tu GTP binding domain;Elongation factor Tu C-terminal domain;Elongation factor Tu domain 2	cytoplasmic	11	70	50.1	High
ENSP00000358866.3	pep chromosome:GRCh38:X:154348531:154374634:-1 gene:ENSG00000196924.17 transcript:ENST00000369850.10 gene_biotype:protein_coding transcript_biotype:protein_coding gene_symbol:FLNA description:filamin A [Source:HGNC Symbol;Acc:HGNC:3754]	1.054	0.076	0	no change	yes	33704678041	3.19769e+10	3.19769e+10	33704678041	BP:regulation of microtubule polymerization or depolymerization;BP:regulation of intracellular protein transport;BP:positive regulation of intracellular signal transduction;BP:protein localization;BP:positive regulation of intracellular transport;BP:regulation of primary metabolic process;BP:regulation of metabolic process;BP:regulation of cellular process;BP:regulation of transport;BP:regulation…	GO:0031110;GO:0033157;GO:1902533;GO:0008104;GO:0032388;GO:0080090;GO:0019222;GO:0050794;GO:0051049;GO:0032386;GO:0048584;GO:0031324;GO:2000113;GO:0009299;GO:0043933;GO:0065009;GO:0007165;GO:0007166;GO:0031114;GO:1901362;GO:1901360;GO:0065003;GO:0007186;GO:0010605;GO:0070727;GO:0009966;GO:0009967;GO:0051764;GO:0051493;GO:0007188;GO:1904591;GO:0048583;GO:0044092;GO:0048518;GO:0048519;GO:0033036;GO:…	K04437	FLNA	hsa05205;hsa05132;hsa04510;hsa04010	Proteoglycans in cancer;Salmonella infection;Focal adhesion;MAPK signaling pathway	COG5069	Z:Cytoskeleton	PF00630.16;PF00307.28	Filamin;CH	Filamin/ABP280 repeat;Calponin homology	cytoplasmic	96	60	280.6	High
ENSP00000290378.4	pep chromosome:GRCh38:15:34790230:34795549:-1 gene:ENSG00000159251.8 transcript:ENST00000290378.6 gene_biotype:protein_coding transcript_biotype:protein_coding gene_symbol:ACTC1 description:actin alpha cardiac muscle 1 [Source:HGNC Symbol;Acc:HGNC:143]	1.047	0.066	0	no change	yes	33511310696	3.1995e+10	3.1995e+10	33511310696	BP:regulation of metabolic process;BP:muscle system process;BP:cellular component organization;BP:cellular component organization or biogenesis;BP:positive regulation of biological process;BP:negative regulation of biological process;BP:muscle contraction;BP:regulation of macromolecule metabolic process;BP:negative regulation of cell death;BP:muscle filament sliding;BP:actin filament-based moveme…	GO:0019222;GO:0003012;GO:0016043;GO:0071840;GO:0048518;GO:0048519;GO:0006936;GO:0060255;GO:0060548;GO:0030049;GO:0030048;GO:0010033;GO:0003008;GO:0044707;GO:0048646;GO:0022607;GO:0009893;GO:0042493;GO:0006928;GO:0010628;GO:0050789;GO:0065007;GO:0050794;GO:0008150;GO:0010604;GO:0044767;GO:0050896;GO:0060415;GO:0097305;GO:0010927;GO:0006941;GO:0009653;GO:0060048;GO:0044699;GO:0070925;GO:0033275;GO:…	K12314;K12315;K10354;K12313	ACTA2;ACTC1;ACTA1;ACTG2	hsa04371;hsa04260;hsa05410;hsa05414;hsa04261;hsa04270	Apelin signaling pathway;Cardiac muscle contraction;Hypertrophic cardiomyopath;Dilated cardiomyopathy;Adrenergic signaling in cardiomyocytes;Vascular smooth muscle contraction	COG5277	Z:Cytoskeleton	PF00022.16	Actin	Actin	cytoplasmic	3	42	42	High
ENSP00000346032.3	pep chromosome:GRCh38:15:60347332:60397985:-1 gene:ENSG00000182718.16 transcript:ENST00000332680.8 gene_biotype:protein_coding transcript_biotype:protein_coding gene_symbol:ANXA2 description:annexin A2 [Source:HGNC Symbol;Acc:HGNC:537]	1.129	0.18	0	no change	yes	29620751436	2.62392e+10	2.62392e+10	29620751436	BP:protein localization;BP:regulation of phosphate metabolic process;BP:regulation of primary metabolic process;BP:regulation of metabolic process;BP:regulation of transport;BP:negative regulation of response to stimulus;BP:cell development;BP:membrane budding;BP:membrane organization;BP:plasma membrane organization;BP:positive regulation of vesicle fusion;BP:establishment of protein localization…	GO:0008104;GO:0019220;GO:0080090;GO:0019222;GO:0051049;GO:0048585;GO:0048468;GO:0006900;GO:0061024;GO:0007009;GO:0031340;GO:0090002;GO:0071840;GO:0065003;GO:0010605;GO:0097066;GO:0070727;GO:0009966;GO:0048869;GO:0033043;GO:1900046;GO:0010033;GO:1900047;GO:0044093;GO:0044092;GO:0048518;GO:0048519;GO:0033036;GO:0072661;GO:0042127;GO:0042325;GO:0051051;GO:0051050;GO:0060255;GO:0048583;GO:0043062;GO:…	K17092	ANXA2	------	------	------	------	PF00191.17	Annexin	Annexin	cytoplasmic	23	64	40.4	High
ENSP00000360609.1	pep chromosome:GRCh38:6:44247866:44253883:1 gene:ENSG00000096384.20 transcript:ENST00000371554.2 gene_biotype:protein_coding transcript_biotype:protein_coding gene_symbol:HSP90AB1 description:heat shock protein 90 alpha family class B member 1 [Source:HGNC Symbol;Acc:HGNC:5258]	0.8941	-0.16	0	no change	yes	26278303073	2.93917e+10	2.93917e+10	26278303073	BP:regulation of intracellular protein transport;BP:regulation of phosphate metabolic process;BP:regulation of primary metabolic process;BP:regulation of proteasomal ubiquitin-dependent protein catabolic process;BP:negative regulation of proteasomal ubiquitin-dependent protein catabolic process;BP:regulation of transport;BP:regulation of intracellular transport;BP:positive regulation of response …	GO:0033157;GO:0019220;GO:0080090;GO:0032434;GO:0032435;GO:0051049;GO:0032386;GO:0048584;GO:0033158;GO:0043523;GO:0043524;GO:0007165;GO:0007166;GO:0009966;GO:0032388;GO:0031347;GO:0051716;GO:0006986;GO:0010605;GO:0019222;GO:0071310;GO:0044650;GO:1901799;GO:0051223;GO:0048518;GO:0048519;GO:0043062;GO:1903533;GO:0051050;GO:0060255;GO:0060548;GO:0045859;GO:0045793;GO:0008361;GO:0050776;GO:0030162;GO:…	K04079	HSP90A, htpG	hsa04659;hsa05418;hsa04612;hsa04621;hsa04657;hsa05200;hsa04141;hsa04914;hsa04915;hsa05215;hsa04151	Th17 cell differentiation;Fluid shear stress and atherosclerosis;Antigen processing and presentation;NOD-like receptor signaling pathway;IL-17 signaling pathway;Pathways in cancer;Protein processing in endoplasmic reticulum;Progesterone-mediated oocyte maturation;Estrogen signaling pathway;Prostate cancer;PI3K-Akt signaling pathway	COG0326	O:Posttranslational modification, protein turnover, chaperones	PF00183.15;PF02518.23;PF13589.3	HSP90;HATPase_c;HATPase_c_3	Hsp90 protein;Histidine kinase-, DNA gyrase B-, and HSP90-like ATPase;Histidine kinase-, DNA gyrase B-, and HSP90-like ATPase	cytoplasmic	29	57	83.2	High
ENSP00000225655.5	pep chromosome:GRCh38:17:4945652:4949014:-1 gene:ENSG00000108518.7 transcript:ENST00000225655.5 gene_biotype:protein_coding transcript_biotype:protein_coding gene_symbol:PFN1 description:profilin 1 [Source:HGNC Symbol;Acc:HGNC:8881]	1.075	0.1	0	no change	yes	2.86323e+10	2.66382e+10	2.66382e+10	2.86323e+10	BP:tube formation;BP:regulation of primary metabolic process;BP:regulation of metabolic process;BP:regulation of actin polymerization or depolymerization;BP:regulation of cell projection assembly;BP:cell surface receptor signaling pathway;BP:regulation of cell projection organization;BP:regulation of actin filament bundle assembly;BP:cellular response to stimulus;BP:positive regulation of actin f…	GO:0035148;GO:0080090;GO:0019222;GO:0008064;GO:0060491;GO:0007166;GO:0031344;GO:0032231;GO:0051716;GO:0032233;GO:0010604;GO:0051497;GO:0051496;GO:0051495;GO:0051493;GO:0051492;GO:0044093;GO:0048518;GO:0048519;GO:0051054;GO:0051052;GO:0060255;GO:0032781;GO:0051129;GO:2001141;GO:0065009;GO:0035567;GO:0010634;GO:0016055;GO:0010638;GO:0010639;GO:0031333;GO:0032535;GO:0007165;GO:0009893;GO:0009891;GO:…	K05759	PFN	hsa05132;hsa04015;hsa05131;hsa04810	Salmonella infection;Rap1 signaling pathway;Shigellosis;Regulation of actin cytoskeleton	------	------	PF00235.16	Profilin	Profilin	cytoplasmic	11	74	15	High
ENSP00000458162.1	pep chromosome:GRCh38:17:81509989:81512781:-1 gene:ENSG00000184009.12 transcript:ENST00000575842.5 gene_biotype:protein_coding transcript_biotype:protein_coding gene_symbol:ACTG1 description:actin gamma 1 [Source:HGNC Symbol;Acc:HGNC:144]	1.003	0.0043	0	no change	yes	2.41615e+10	2.40879e+10	2.40879e+10	2.41615e+10	BP:anatomical structure homeostasis;BP:positive regulation of response to stimulus;BP:regulation of response to stimulus;BP:cellular component organization;BP:cell surface receptor signaling pathway;BP:enzyme linked receptor protein signaling pathway;BP:transmembrane receptor protein tyrosine kinase signaling pathway;BP:cellular component organization or biogenesis;BP:positive regulation of biolo…	GO:0060249;GO:0048584;GO:0048583;GO:0016043;GO:0007166;GO:0007167;GO:0007169;GO:0071840;GO:0048518;GO:0002682;GO:0002429;GO:0002376;GO:0007165;GO:0022607;GO:0006928;GO:0050789;GO:0002764;GO:0002431;GO:0002768;GO:0002433;GO:0002684;GO:0065007;GO:0065008;GO:0098602;GO:0098609;GO:0050794;GO:0008150;GO:0048010;GO:0048013;GO:0038096;GO:0038094;GO:0002757;GO:0038093;GO:0016337;GO:0044699;GO:0022610;GO:…	K05692	ACTB_G1	hsa05132;hsa05131;hsa05130;hsa04611;hsa04530;hsa04670;hsa04145;hsa04510;hsa05410;hsa05412;hsa05414;hsa04921;hsa05416;hsa05164;hsa04210;hsa05100;hsa05205;hsa04015;hsa04520;hsa04390;hsa04919;hsa04810;hsa05418;hsa05110	Salmonella infection;Shigellosis;Pathogenic Escherichia coli infection;Platelet activation;Tight junction;Leukocyte transendothelial migration;Phagosome;Focal adhesion;Hypertrophic cardiomyopath;Arrhythmogenic right ventricular cardiomyopath;Dilated cardiomyopathy;Oxytocin signaling pathway;Viral myocarditis;Influenza A;Apoptosis;Bacterial invasion of epithelial cells;Proteoglycans in cancer;Rap1…	COG5277	Z:Cytoskeleton	PF00022.16	Actin	Actin	cytoplasmic	8	78	41.8	High
ENSP00000215909.5	pep chromosome:GRCh38:22:37675636:37679802:1 gene:ENSG00000100097.12 transcript:ENST00000215909.10 gene_biotype:protein_coding transcript_biotype:protein_coding gene_symbol:LGALS1 description:galectin 1 [Source:HGNC Symbol;Acc:HGNC:6561]	1.22	0.29	0	up	yes	2.38865e+10	1.95833e+10	1.95833e+10	2.38865e+10	BP:positive regulation of homotypic cell-cell adhesion;BP:regulation of homotypic cell-cell adhesion;BP:positive regulation of response to stimulus;BP:regulation of response to stimulus;BP:response to axon injury;BP:regulation of erythrocyte aggregation;BP:regulation of cell-cell adhesion;BP:negative regulation of cell adhesion;BP:negative regulation of cell projection organization;BP:cellular re…	GO:0034112;GO:0034110;GO:0048584;GO:0048583;GO:0048678;GO:0034118;GO:0022407;GO:0007162;GO:0031345;GO:0051716;GO:0045785;GO:0009966;GO:0048869;GO:0009611;GO:0045665;GO:0045664;GO:0071331;GO:0071333;GO:0048518;GO:0065007;GO:0031295;GO:0031294;GO:0019725;GO:1903708;GO:0046649;GO:0010977;GO:0010975;GO:1903706;GO:0010033;GO:0044707;GO:0034284;GO:0071322;GO:0071326;GO:0048878;GO:0002376;GO:0033555;GO:…	K06830	LGALS1	------	------	------	------	PF00337.19	Gal-bind_lectin	Galactoside-binding lectin	cytoplasmic	9	73	14.7	High
ENSP00000340019.2	pep chromosome:GRCh38:2:197486586:197500274:-1 gene:ENSG00000144381.17 transcript:ENST00000345042.6 gene_biotype:protein_coding transcript_biotype:protein_coding gene_symbol:HSPD1 description:heat shock protein family D (Hsp60) member 1 [Source:HGNC Symbol;Acc:HGNC:5261]	1.009	0.013	0	no change	yes	21408777736	2.12102e+10	2.12102e+10	21408777736	BP:regulation of cytokine production;BP:response to abiotic stimulus;BP:protein metabolic process;BP:regulation of primary metabolic process;BP:regulation of metabolic process;BP:regulation of homotypic cell-cell adhesion;BP:positive regulation of response to stimulus;BP:regulation of response to stimulus;BP:zymogen activation;BP:positive regulation of defense response;BP:regulation of lymphocyte…	GO:0001817;GO:0009628;GO:0019538;GO:0080090;GO:0019222;GO:0034110;GO:0048584;GO:0048583;GO:0031638;GO:0031349;GO:0002706;GO:0002705;GO:0002703;GO:0007165;GO:0002709;GO:0002708;GO:0070661;GO:0044710;GO:0006986;GO:0045785;GO:0071840;GO:0002208;GO:0044419;GO:0032268;GO:0048291;GO:0032729;GO:0048518;GO:0065007;GO:0032653;GO:0034112;GO:0032655;GO:0045190;GO:0051704;GO:0060255;GO:0060548;GO:0002824;GO:…	K04077	groEL, HSPD1	hsa04940;hsa05152;hsa03018;hsa05134	Type I diabetes mellitus;Tuberculosis;RNA degradation;Legionellosis	COG0459	O:Posttranslational modification, protein turnover, chaperones	PF00118.21	Cpn60_TCP1	TCP-1/cpn60 chaperonin family	mitochondrial	33	70	61	High
ENSP00000484435.1	pep chromosome:GRCh38:12:6867420:6870946:1 gene:ENSG00000111669.15 transcript:ENST00000613953.4 gene_biotype:protein_coding transcript_biotype:protein_coding gene_symbol:TPI1 description:triosephosphate isomerase 1 [Source:HGNC Symbol;Acc:HGNC:12009]	1.016	0.023	0	no change	yes	20501046893	2.01873e+10	2.01873e+10	20501046893	BP:purine ribonucleoside monophosphate metabolic process;BP:canonical glycolysis;BP:glycolytic process through glucose-6-phosphate;BP:small molecule metabolic process;BP:small molecule catabolic process;BP:ribonucleoside monophosphate metabolic process;BP:organic cyclic compound metabolic process;BP:single-organism catabolic process;BP:single-organism metabolic process;BP:single-organism biosynth…	GO:0009167;GO:0061621;GO:0061620;GO:0044281;GO:0044282;GO:0009161;GO:1901360;GO:0044712;GO:0044710;GO:0044711;GO:0009199;GO:0006071;GO:0016310;GO:0009205;GO:0046034;GO:0046031;GO:0032787;GO:0006734;GO:0043436;GO:1901564;GO:0046128;GO:0009179;GO:0055114;GO:0046483;GO:0044707;GO:0016052;GO:0016051;GO:0006163;GO:0006165;GO:0019320;GO:0009141;GO:0044283;GO:0009144;GO:0061718;GO:0006807;GO:1901576;GO:…	K01803	TPI, tpiA	hsa01230;hsa00562;hsa00010;hsa00051;hsa01200	Biosynthesis of amino acids;Inositol phosphate metabolism;Glycolysis / Gluconeogenesis;Fructose and mannose metabolism;Carbon metabolism	COG0149	G:Carbohydrate transport and metabolism	PF00121.15	TIM	Triosephosphate isomerase	cytoplasmic	16	69	30.8	High
ENSP00000496166.1	pep chromosome:GRCh38:16:30065760:30070420:1 gene:ENSG00000149925.20 transcript:ENST00000642816.2 gene_biotype:protein_coding transcript_biotype:protein_coding gene_symbol:ALDOA description:aldolase, fructose-bisphosphate A [Source:HGNC Symbol;Acc:HGNC:414]	1.104	0.14	0	no change	yes	21014894056	19041183883	19041183883	21014894056	BP:organonitrogen compound biosynthetic process;BP:protein homotetramerization;BP:purine ribonucleoside monophosphate metabolic process;BP:canonical glycolysis;BP:glycolytic process through glucose-6-phosphate;BP:small molecule metabolic process;BP:small molecule catabolic process;BP:ribonucleoside monophosphate metabolic process;BP:organic cyclic compound biosynthetic process;BP:organic cyclic c…	GO:1901566;GO:0051289;GO:0009167;GO:0061621;GO:0061620;GO:0044281;GO:0044282;GO:0009161;GO:1901362;GO:1901360;GO:0044712;GO:0044710;GO:0044711;GO:0060249;GO:0009199;GO:0042455;GO:0016310;GO:0003008;GO:0019725;GO:0009206;GO:0009205;GO:0006936;GO:0046034;GO:0046031;GO:0032787;GO:0008360;GO:0043436;GO:0046129;GO:0046128;GO:0009179;GO:0055114;GO:0046483;GO:1901564;GO:0016192;GO:0016052;GO:0003012;GO:…	K01623	ALDO	hsa01230;hsa00030;hsa00010;hsa00051;hsa01200	Biosynthesis of amino acids;Pentose phosphate pathway;Glycolysis / Gluconeogenesis;Fructose and mannose metabolism;Carbon metabolism	COG3588	G:Carbohydrate transport and metabolism	PF00274.16	Glycolytic	Fructose-bisphosphate aldolase class-I	mitochondrial	18	66	45.2	High
ENSP00000379281.3	pep chromosome:GRCh38:8:100920630:100950557:-1 gene:ENSG00000164924.18 transcript:ENST00000395951.7 gene_biotype:protein_coding transcript_biotype:protein_coding gene_symbol:YWHAZ description:tyrosine 3-monooxygenase/tryptophan 5-monooxygenase activation protein zeta [Source:HGNC Symbol;Acc:HGNC:12855]	1.064	0.089	0	no change	yes	19804743506	1.86073e+10	1.86073e+10	19804743506	BP:regulation of protein localization;BP:positive regulation of apoptotic signaling pathway;BP:protein localization;BP:positive regulation of intracellular transport;BP:regulation of metabolic process;BP:regulation of apoptotic signaling pathway;BP:regulation of transport;BP:regulation of intracellular transport;BP:positive regulation of response to stimulus;BP:membrane organization;BP:establishm…	GO:0032880;GO:2001235;GO:0008104;GO:0032388;GO:0019222;GO:2001233;GO:0051049;GO:0032386;GO:0048584;GO:0061024;GO:0051656;GO:0044710;GO:0090168;GO:0010608;GO:0055114;GO:0048518;GO:0048519;GO:0033036;GO:0051050;GO:0060255;GO:0060548;GO:0051683;GO:0006605;GO:0030168;GO:0023056;GO:0010638;GO:1901028;GO:0022607;GO:0010647;GO:1904951;GO:0006886;GO:0016043;GO:0007006;GO:0065007;GO:0071840;GO:0065008;GO:…	K16197	YWHAB_Q_Z	hsa04110;hsa04114;hsa04390;hsa05169;hsa05203;hsa05161;hsa04151	Cell cycle;Oocyte meiosis;Hippo signaling pathway;Epstein-Barr virus infection;Viral carcinogenesis;Hepatitis B;PI3K-Akt signaling pathway	COG5040	T:Signal transduction mechanisms	PF00244.17	14-3-3	14-3-3 protein	cytoplasmic	13	70	27.7	High
ENSP00000296930.5	pep chromosome:GRCh38:5:171387648:171411137:1 gene:ENSG00000181163.13 transcript:ENST00000296930.9 gene_biotype:protein_coding transcript_biotype:protein_coding gene_symbol:NPM1 description:nucleophosmin 1 [Source:HGNC Symbol;Acc:HGNC:7910]	1.004	0.0058	0	no change	yes	18240163367	1.81724e+10	1.81724e+10	18240163367	BP:positive regulation of cellular amide metabolic process;BP:nuclear transport;BP:negative regulation of transferase activity;BP:regulation of phosphate metabolic process;BP:regulation of primary metabolic process;BP:regulation of metabolic process;BP:regulation of response to stimulus;BP:protein localization;BP:chromatin remodeling at centromere;BP:signal transduction;BP:signal transduction inv…	GO:0034250;GO:0051169;GO:0051348;GO:0019220;GO:0080090;GO:0019222;GO:0048583;GO:0008104;GO:0031055;GO:0007165;GO:1902402;GO:1902400;GO:0071840;GO:0006446;GO:0044710;GO:0010605;GO:0010604;GO:0072422;GO:0010608;GO:0043044;GO:0051493;GO:0044419;GO:0044093;GO:0044092;GO:0048518;GO:0048519;GO:0033036;GO:0042127;GO:1902680;GO:0051052;GO:0030330;GO:0006281;GO:0060255;GO:0060548;GO:0051252;GO:0045859;GO:…	K11276	NPM1	------	------	------	------	PF03066.12;PF16276.2	Nucleoplasmin;NPM1-C	Nucleoplasmin;Nucleophosmin C-terminal domain	cytoplasmic	12	53	32.6	High
ENSP00000500484.1	pep chromosome:GRCh38:12:21635342:21657842:-1 gene:ENSG00000111716.13 transcript:ENST00000673047.1 gene_biotype:protein_coding transcript_biotype:protein_coding gene_symbol:LDHB description:lactate dehydrogenase B [Source:HGNC Symbol;Acc:HGNC:6541]	0.9991	-0.0013	0	no change	yes	18153870773	1.81699e+10	1.81699e+10	18153870773	BP:NAD metabolic process;BP:coenzyme metabolic process;BP:oxidoreduction coenzyme metabolic process;BP:carboxylic acid metabolic process;BP:organonitrogen compound metabolic process;BP:cellular nitrogen compound metabolic process;BP:nitrogen compound metabolic process;BP:nicotinamide nucleotide metabolic process;BP:pyridine-containing compound metabolic process;BP:organic cyclic compound metaboli…	GO:0019674;GO:0006732;GO:0006733;GO:0019752;GO:1901564;GO:0034641;GO:0006807;GO:0046496;GO:0072524;GO:1901360;GO:0006139;GO:0044710;GO:0051186;GO:0055114;GO:0071704;GO:0044699;GO:0046483;GO:0044281;GO:0009987;GO:0006725;GO:0032787;GO:0009117;GO:0008152;GO:0043436;GO:0055086;GO:0044238;GO:0005975;GO:0006082;GO:0044763;GO:0006089;GO:0044237;GO:0006796;GO:0006793;GO:0019637;GO:0008150;GO:0006753;GO:…	K00016	LDH, ldh	hsa00620;hsa00640;hsa00010;hsa04922;hsa00270	Pyruvate metabolism;Propanoate metabolism;Glycolysis / Gluconeogenesis;Glucagon signaling pathway;Cysteine and methionine metabolism	COG0039	C:Energy production and conversion	PF00056.20;PF02866.15	Ldh_1_N;Ldh_1_C	lactate/malate dehydrogenase, NAD binding domain;lactate/malate dehydrogenase, alpha/beta C-terminal domain	cytoplasmic	15	53	37.4	High
ENSP00000346694.4	pep chromosome:GRCh38:7:26189927:26200746:-1 gene:ENSG00000122566.21 transcript:ENST00000354667.8 gene_biotype:protein_coding transcript_biotype:protein_coding gene_symbol:HNRNPA2B1 description:heterogeneous nuclear ribonucleoprotein A2/B1 [Source:HGNC Symbol;Acc:HGNC:5033]	1.038	0.054	0	no change	yes	1.84138e+10	17735084257	17735084257	1.84138e+10	BP:nuclear transport;BP:nuclear export;BP:regulation of primary metabolic process;BP:regulation of metabolic process;BP:regulation of mRNA processing;BP:negative regulation of mRNA processing;BP:primary miRNA processing;BP:negative regulation of cellular process;BP:organic cyclic compound metabolic process;BP:negative regulation of macromolecule metabolic process;BP:biological regulation;BP:ncRNA…	GO:0051169;GO:0051168;GO:0080090;GO:0019222;GO:0050684;GO:0050686;GO:0031053;GO:0048523;GO:1901360;GO:0010605;GO:0065007;GO:0034470;GO:0060255;GO:2001141;GO:0046483;GO:0006405;GO:0050789;GO:0009892;GO:0009890;GO:0010629;GO:0006807;GO:0034660;GO:0051028;GO:0044260;GO:1990428;GO:0006139;GO:0006810;GO:0009889;GO:0050794;GO:0008150;GO:0008152;GO:0051236;GO:0051234;GO:0016070;GO:0050658;GO:0046907;GO:…	K13158	HNRNPA2B1	------	------	COG0724	R:General function prediction only	PF00076.19;PF16367.2	RRM_1;RRM_7	RNA recognition motif.;RNA recognition motif	cytoplasmic	17	58	37.4	High
ENSP00000361152.5	pep chromosome:GRCh38:1:45511051:45521884:-1 gene:ENSG00000117450.14 transcript:ENST00000319248.13 gene_biotype:protein_coding transcript_biotype:protein_coding gene_symbol:PRDX1 description:peroxiredoxin 1 [Source:HGNC Symbol;Acc:HGNC:9352]	0.9607	-0.058	0	no change	yes	17678534492	1.8401e+10	1.8401e+10	17678534492	BP:regulation of peptide transport;BP:regulation of intracellular protein transport;BP:regulation of phosphate metabolic process;BP:regulation of primary metabolic process;BP:regulation of metabolic process;BP:anatomical structure homeostasis;BP:regulation of transport;BP:regulation of intracellular transport;BP:skeletal system development;BP:regulation of signal transduction;BP:single-organism c…	GO:0090087;GO:0033157;GO:0019220;GO:0080090;GO:0019222;GO:0060249;GO:0051049;GO:0032386;GO:0001501;GO:0009966;GO:0044712;GO:0044710;GO:0001895;GO:0002262;GO:0098869;GO:0001909;GO:0001906;GO:0043122;GO:0060255;GO:0048583;GO:1990748;GO:0055114;GO:0048872;GO:0042325;GO:0044248;GO:0042743;GO:0002376;GO:0019430;GO:1904589;GO:0042744;GO:0098754;GO:0051223;GO:0050789;GO:0065007;GO:0065008;GO:0070201;GO:…	K13279	PRDX1	hsa04146	Peroxisome	COG0450	O:Posttranslational modification, protein turnover, chaperones	PF00578.18;PF08534.7;PF10417.6	AhpC-TSA;Redoxin;1-cysPrx_C	AhpC/TSA family;Redoxin;C-terminal domain of 1-Cys peroxiredoxin	cytoplasmic	11	72	22.1	High
ENSP00000285930.3	pep chromosome:GRCh38:7:134442356:134459100:-1 gene:ENSG00000085662.14 transcript:ENST00000285930.9 gene_biotype:protein_coding transcript_biotype:protein_coding gene_symbol:AKR1B1 description:aldo-keto reductase family 1 member B [Source:HGNC Symbol;Acc:HGNC:381]	0.6428	-0.64	0	down	yes	13858008464	2.15601e+10	2.15601e+10	13858008464	BP:anatomical structure homeostasis;BP:positive regulation of response to stimulus;BP:regulation of response to stimulus;BP:small molecule metabolic process;BP:small molecule biosynthetic process;BP:organic cyclic compound biosynthetic process;BP:hormone metabolic process;BP:single-organism metabolic process;BP:response to thyroid hormone;BP:positive regulation of signal transduction;BP:positive …	GO:0060249;GO:0048584;GO:0048583;GO:0044281;GO:0044283;GO:1901362;GO:0042445;GO:0044710;GO:0097066;GO:0009967;GO:0048518;GO:0019400;GO:0019401;GO:0042127;GO:0072044;GO:0051595;GO:1901564;GO:0010035;GO:0010033;GO:0055114;GO:0090420;GO:0044702;GO:0016051;GO:0033554;GO:0005996;GO:0007165;GO:0070887;GO:0023051;GO:0000302;GO:0006807;GO:0035556;GO:1901576;GO:0051186;GO:0044262;GO:0006059;GO:0097164;GO:…	K00011	AKR1B	hsa00561;hsa00040;hsa00052;hsa00051	Glycerolipid metabolism;Pentose and glucuronate interconversions;Galactose metabolism;Fructose and mannose metabolism	COG0656	R:General function prediction only	PF00248.18	Aldo_ket_red	Aldo/keto reductase family	mitochondrial	15	69	35.8	High
ENSP00000341826.6	pep chromosome:GRCh38:12:54280755:54285214:1 gene:ENSG00000135486.17 transcript:ENST00000340913.10 gene_biotype:protein_coding transcript_biotype:protein_coding gene_symbol:HNRNPA1 description:heterogeneous nuclear ribonucleoprotein A1 [Source:HGNC Symbol;Acc:HGNC:5031]	1.065	0.091	0	no change	yes	18198563482	1.70917e+10	1.70917e+10	18198563482	BP:nuclear transport;BP:nuclear export;BP:regulation of primary metabolic process;BP:regulation of metabolic process;BP:regulation of cellular macromolecule biosynthetic process;BP:positive regulation of homeostatic process;BP:negative regulation of homeostatic process;BP:regulation of homeostatic process;BP:signal transduction;BP:cell surface receptor signaling pathway;BP:enzyme linked receptor …	GO:0051169;GO:0051168;GO:0080090;GO:0019222;GO:2000112;GO:0032846;GO:0032845;GO:0032844;GO:0007165;GO:0007166;GO:0007167;GO:0007169;GO:0032211;GO:1901360;GO:0010605;GO:0010604;GO:0044419;GO:0048518;GO:0048519;GO:0051704;GO:0051054;GO:0051053;GO:0051052;GO:0060255;GO:0046483;GO:0010638;GO:0006275;GO:0000398;GO:0009892;GO:0009893;GO:0009890;GO:0009891;GO:0010639;GO:0006807;GO:1904358;GO:0051028;GO:…	K12741	HNRNPA1_3	hsa03040	Spliceosome	COG0724	R:General function prediction only	PF00076.19;PF16367.2	RRM_1;RRM_7	RNA recognition motif.;RNA recognition motif	nuclear	15	52	38.7	High
ENSP00000272317.6	pep chromosome:GRCh38:2:55232402:55235853:1 gene:ENSG00000143947.13 transcript:ENST00000272317.10 gene_biotype:protein_coding transcript_biotype:protein_coding gene_symbol:RPS27A description:ribosomal protein S27a [Source:HGNC Symbol;Acc:HGNC:10417]	1.027	0.038	0	no change	yes	17639537662	1.71684e+10	1.71684e+10	17639537662	BP:cellular response to stimulus;BP:postreplication repair;BP:signal transduction involved in DNA damage checkpoint;BP:MAPK cascade;BP:intracellular transport of virus;BP:transcription-coupled nucleotide-excision repair;BP:DNA repair;BP:negative regulation of cell death;BP:regulation of protein kinase activity;BP:nucleotide-excision repair;BP:heterocycle metabolic process;BP:regulation of phospho…	GO:0051716;GO:0006301;GO:0072422;GO:0000165;GO:0075733;GO:0006283;GO:0006281;GO:0060548;GO:0045859;GO:0006289;GO:0046483;GO:0042325;GO:0042327;GO:0019538;GO:0000717;GO:0070987;GO:0009896;GO:0009894;GO:0009892;GO:0009893;GO:0009890;GO:0009891;GO:0090263;GO:0019083;GO:0051254;GO:0030177;GO:0071902;GO:0035556;GO:0071900;GO:0072331;GO:0030178;GO:0051340;GO:0051347;GO:0006886;GO:0051348;GO:0002684;GO:…	K04551;K08770;K02977;K02927	RP-S27Ae, RPS27A;RP-L40e, RPL40;UBB;UBC	hsa04137;hsa03320;hsa05012;hsa03010	Mitophagy - animal;PPAR signaling pathway;Parkinson's disease;Ribosome	COG5272	O:Posttranslational modification, protein turnover, chaperones	PF00240.20;PF01599.16;PF11976.5;PF14560.3	ubiquitin;Ribosomal_S27;Rad60-SLD;Ubiquitin_2	Ubiquitin family;Ribosomal protein S27a;Ubiquitin-2 like Rad60 SUMO-like;Ubiquitin-like domain	cytoplasmic	7	51	18	High
ENSP00000391481.1	pep chromosome:GRCh38:3:53225657:53256022:-1 gene:ENSG00000163931.16 transcript:ENST00000423516.5 gene_biotype:protein_coding transcript_biotype:protein_coding gene_symbol:TKT description:transketolase [Source:HGNC Symbol;Acc:HGNC:11834]	1.037	0.052	0	no change	yes	1.76259e+10	1.69952e+10	1.69952e+10	1.76259e+10	BP:pentose metabolic process;BP:pentose biosynthetic process;BP:pentose-phosphate shunt, non-oxidative branch;BP:monosaccharide biosynthetic process;BP:cellular biosynthetic process;BP:small molecule metabolic process;BP:small molecule biosynthetic process;BP:single-organism process;BP:organic substance biosynthetic process;BP:single-organism metabolic process;BP:single-organism biosynthetic proc…	GO:0019321;GO:0019322;GO:0009052;GO:0046364;GO:0044249;GO:0044281;GO:0044283;GO:0044699;GO:1901576;GO:0044710;GO:0044711;GO:0040008;GO:0019682;GO:0050789;GO:0071704;GO:0065007;GO:0046184;GO:0019693;GO:0046166;GO:0009987;GO:0009058;GO:0008150;GO:0008152;GO:0044723;GO:0005975;GO:0090407;GO:0044238;GO:0006081;GO:0005999;GO:0005997;GO:0005996;GO:1901135;GO:0044237;GO:0016051;GO:1901137;GO:0006796;GO:…	K00615	E2.2.1.1, tktA, tktB	hsa01230;hsa00030;hsa01200	Biosynthesis of amino acids;Pentose phosphate pathway;Carbon metabolism	COG0021	G:Carbohydrate transport and metabolism	PF00456.18;PF02779.21;PF02780.17;PF00676.17	Transketolase_N;Transket_pyr;Transketolase_C;E1_dh	Transketolase, thiamine diphosphate binding domain;Transketolase, pyrimidine binding domain;Transketolase, C-terminal domain;Dehydrogenase E1 component	cytoplasmic	28	65	68.8	High
ENSP00000335153.7	pep chromosome:GRCh38:14:102081049:102139686:-1 gene:ENSG00000080824.18 transcript:ENST00000334701.11 gene_biotype:protein_coding transcript_biotype:protein_coding gene_symbol:HSP90AA1 description:heat shock protein 90 alpha family class A member 1 [Source:HGNC Symbol;Acc:HGNC:5253]	1.038	0.054	0	no change	yes	1.65289e+10	1.59188e+10	1.59188e+10	1.65289e+10	BP:regulation of intracellular protein transport;BP:regulation of transport;BP:regulation of protein import into nucleus, translocation;BP:peptidyl-tyrosine modification;BP:regulation of cell size;BP:mitochondrial transport;BP:regulation of molecular function;BP:protein metabolic process;BP:protein unfolding;BP:regulation of protein import;BP:protein folding;BP:positive regulation of metabolic pr…	GO:0033157;GO:0051049;GO:0033158;GO:0018212;GO:0008361;GO:0006839;GO:0065009;GO:0019538;GO:0043335;GO:1904589;GO:0006457;GO:0009893;GO:0009891;GO:0051222;GO:0051223;GO:0050789;GO:0051341;GO:0006886;GO:0002684;GO:0002682;GO:0070201;GO:2000379;GO:1903649;GO:2000377;GO:1903524;GO:1903522;GO:0009266;GO:0051128;GO:1903827;GO:0038127;GO:0038128;GO:0014070;GO:1904407;GO:0006970;GO:0040011;GO:0061684;GO:…	K04079	HSP90A, htpG	hsa04659;hsa05418;hsa04612;hsa04621;hsa04657;hsa05200;hsa04141;hsa04914;hsa04915;hsa05215;hsa04151	Th17 cell differentiation;Fluid shear stress and atherosclerosis;Antigen processing and presentation;NOD-like receptor signaling pathway;IL-17 signaling pathway;Pathways in cancer;Protein processing in endoplasmic reticulum;Progesterone-mediated oocyte maturation;Estrogen signaling pathway;Prostate cancer;PI3K-Akt signaling pathway	COG0326	O:Posttranslational modification, protein turnover, chaperones	PF00183.15;PF02518.23;PF13589.3	HSP90;HATPase_c;HATPase_c_3	Hsp90 protein;Histidine kinase-, DNA gyrase B-, and HSP90-like ATPase;Histidine kinase-, DNA gyrase B-, and HSP90-like ATPase	cytoplasmic	27	47	98.1	High
ENSP00000355330.2	pep chromosome:GRCh38:20:38127385:38165270:-1 gene:ENSG00000198959.12 transcript:ENST00000361475.7 gene_biotype:protein_coding transcript_biotype:protein_coding gene_symbol:TGM2 description:transglutaminase 2 [Source:HGNC Symbol;Acc:HGNC:11778]	1.028	0.04	0	no change	yes	1.61988e+10	1.57571e+10	1.57571e+10	1.61988e+10	BP:phagocytosis;BP:signal transduction;BP:inorganic ion homeostasis;BP:positive regulation of cell adhesion;BP:positive regulation of biological process;BP:ion homeostasis;BP:cellular homeostasis;BP:salivary gland cavitation;BP:vesicle-mediated transport;BP:regulation of biological quality;BP:single-multicellular organism process;BP:protein metabolic process;BP:phospholipase C-activating G-protei…	GO:0006909;GO:0007165;GO:0098771;GO:0045785;GO:0048518;GO:0050801;GO:0019725;GO:0060662;GO:0016192;GO:0065008;GO:0044707;GO:0019538;GO:0007200;GO:0048878;GO:0055074;GO:0018149;GO:0001763;GO:0044267;GO:0044260;GO:0065007;GO:0051560;GO:0007186;GO:0048646;GO:0006810;GO:0072507;GO:0050794;GO:0043412;GO:0060605;GO:0008150;GO:0008152;GO:0051234;GO:0006897;GO:0036211;GO:0030155;GO:0035148;GO:0009653;GO:…	K05625	TGM2	hsa05016	Huntington's disease	------	------	PF00927.19;PF00868.17;PF01841.16	Transglut_C;Transglut_N;Transglut_core	Transglutaminase family, C-terminal ig like domain;Transglutaminase family;Transglutaminase-like superfamily	cytoplasmic	27	56	77.3	High
ENSP00000432083.1	pep chromosome:GRCh38:11:123057489:123062136:-1 gene:ENSG00000109971.14 transcript:ENST00000534624.6 gene_biotype:protein_coding transcript_biotype:protein_coding gene_symbol:HSPA8 description:heat shock protein family A (Hsp70) member 8 [Source:HGNC Symbol;Acc:HGNC:5241]	0.8922	-0.16	0	no change	yes	14274909088	1.60001e+10	1.60001e+10	14274909088	BP:regulation of protein localization;BP:protein localization;BP:late endosomal microautophagy;BP:regulation of metabolic process;BP:positive regulation of mRNA processing;BP:regulation of mRNA processing;BP:neurotransmitter transport;BP:protein depolymerization;BP:purine ribonucleoside monophosphate metabolic process;BP:cellular component organization;BP:ribonucleoside monophosphate metabolic pr…	GO:0032880;GO:0008104;GO:0061738;GO:0019222;GO:0050685;GO:0050684;GO:0006836;GO:0051261;GO:0009167;GO:0016043;GO:0009161;GO:0072321;GO:0099531;GO:0080090;GO:0009267;GO:0044710;GO:0006986;GO:0010605;GO:0010604;GO:0010608;GO:0044419;GO:0009199;GO:0048583;GO:0048518;GO:0065007;GO:0046483;GO:0009205;GO:0060255;GO:0046034;GO:0031668;GO:0006623;GO:0006605;GO:0045184;GO:2001141;GO:1901564;GO:0046128;GO:…	K03283	HSPA1_8	hsa05134;hsa03040;hsa04612;hsa04915;hsa04141;hsa04144;hsa04010;hsa05164;hsa04213;hsa05145;hsa05162;hsa05169	Legionellosis;Spliceosome;Antigen processing and presentation;Estrogen signaling pathway;Protein processing in endoplasmic reticulum;Endocytosis;MAPK signaling pathway;Influenza A;Longevity regulating pathway - multiple species;Toxoplasmosis;Measles;Epstein-Barr virus infection	COG0443	O:Posttranslational modification, protein turnover, chaperones	PF00012.17;PF06723.10	HSP70;MreB_Mbl	Hsp70 protein;MreB/Mbl protein	cytoplasmic	12	63	70.9	High
ENSP00000487356.1	pep chromosome:GRCh38:CHR_HSCHR17_2_CTG2:1247054:1303157:-1 gene:ENSG00000274474.3 transcript:ENST00000627231.2 gene_biotype:protein_coding transcript_biotype:protein_coding gene_symbol:YWHAE description:tyrosine 3-monooxygenase/tryptophan 5-monooxygenase activation protein epsilon [Source:HGNC Symbol;Acc:HGNC:12851]	0.9739	-0.038	0	no change	yes	14558523796	1.49492e+10	1.49492e+10	14558523796	BP:positive regulation of apoptotic signaling pathway;BP:protein localization;BP:regulation of phosphate metabolic process;BP:regulation of primary metabolic process;BP:regulation of metabolic process;BP:regulation of apoptotic signaling pathway;BP:G2/M transition of mitotic cell cycle;BP:regulation of transport;BP:regulation of intracellular transport;BP:positive regulation of response to stimul…	GO:2001235;GO:0008104;GO:0019220;GO:0080090;GO:0019222;GO:2001233;GO:0000086;GO:0051049;GO:0032386;GO:0048584;GO:0061024;GO:0007165;GO:0060548;GO:0034765;GO:0034762;GO:0010605;GO:0009967;GO:0071840;GO:0044419;GO:0042981;GO:0010466;GO:0010959;GO:0044092;GO:0043281;GO:0048519;GO:0033036;GO:0035329;GO:0051050;GO:0060255;GO:0048583;GO:1902309;GO:1902308;GO:0006605;GO:0045184;GO:1901379;GO:0051704;GO:…	K06630	YWHAE	hsa04110;hsa04114;hsa04722;hsa04390;hsa05169;hsa05203;hsa04151	Cell cycle;Oocyte meiosis;Neurotrophin signaling pathway;Hippo signaling pathway;Epstein-Barr virus infection;Viral carcinogenesis;PI3K-Akt signaling pathway	COG5040	T:Signal transduction mechanisms	PF00244.17	14-3-3	14-3-3 protein	cytoplasmic	15	69	29.2	High
ENSP00000318195.4	pep chromosome:GRCh38:2:231453531:231464484:-1 gene:ENSG00000115053.16 transcript:ENST00000322723.9 gene_biotype:protein_coding transcript_biotype:protein_coding gene_symbol:NCL description:nucleolin [Source:HGNC Symbol;Acc:HGNC:7667]	0.9439	-0.083	0	no change	yes	1.26786e+10	1.34322e+10	1.34322e+10	1.26786e+10	BP:regulation of primary metabolic process;BP:regulation of metabolic process;BP:regulation of transport;BP:cellular response to stimulus;BP:response to external biotic stimulus;BP:cellular response to organic substance;BP:regulation of apoptotic process;BP:animal organ development;BP:positive regulation of biological process;BP:negative regulation of biological process;BP:regulation of rRNA proc…	GO:0080090;GO:0019222;GO:0051049;GO:0051716;GO:0043207;GO:0071310;GO:0042981;GO:0048513;GO:0048518;GO:0048519;GO:2000232;GO:0060255;GO:0060548;GO:0007283;GO:2001141;GO:0010033;GO:0016192;GO:0044702;GO:0009607;GO:0009605;GO:0009893;GO:0009891;GO:0070201;GO:0032496;GO:0051223;GO:0090069;GO:0050708;GO:0006357;GO:0051050;GO:0050707;GO:0065007;GO:0071219;GO:0071216;GO:0048646;GO:0032760;GO:2000778;GO:…	K11294	NCL, NSR1	hsa05130	Pathogenic Escherichia coli infection	------	------	PF00076.19	RRM_1	RNA recognition motif.	nuclear	21	29	76.6	High
ENSP00000320866.4	pep chromosome:GRCh38:19:12938607:12944489:1 gene:ENSG00000179218.13 transcript:ENST00000316448.9 gene_biotype:protein_coding transcript_biotype:protein_coding gene_symbol:CALR description:calreticulin [Source:HGNC Symbol;Acc:HGNC:1455]	1.008	0.011	0	no change	yes	1.29508e+10	1.28436e+10	1.28436e+10	1.29508e+10	BP:nuclear transport;BP:nuclear export;BP:regulation of transport;BP:macromolecular complex assembly;BP:cellular response to stimulus;BP:spermatogenesis;BP:protein metabolic process;BP:regulation of DNA replication;BP:regulation of nuclear division;BP:regulation of vesicle-mediated transport;BP:corticosteroid receptor signaling pathway;BP:positive regulation of metabolic process;BP:negative regul…	GO:0051169;GO:0051168;GO:0051049;GO:0065003;GO:0051716;GO:0007283;GO:0019538;GO:0006275;GO:0051783;GO:0060627;GO:0031958;GO:0009893;GO:0009890;GO:0009891;GO:0050789;GO:0006886;GO:0002687;GO:0002684;GO:0002685;GO:0002682;GO:0071840;GO:0002688;GO:0007050;GO:0033574;GO:0010557;GO:0010556;GO:0097305;GO:0010558;GO:0071248;GO:0071241;GO:0051128;GO:0048385;GO:0000122;GO:1900026;GO:1900024;GO:0060284;GO:…	K08057	CALR	hsa04141;hsa05142;hsa05166;hsa04145;hsa04612	Protein processing in endoplasmic reticulum;Chagas diseas;HTLV-I infection;Phagosome;Antigen processing and presentation	------	------	PF00262.15	Calreticulin	Calreticulin family	ER	21	61	48.1	High
ENSP00000479606.1	pep chromosome:GRCh38:17:59619689:59696956:1 gene:ENSG00000141367.12 transcript:ENST00000621829.4 gene_biotype:protein_coding transcript_biotype:protein_coding gene_symbol:CLTC description:clathrin heavy chain [Source:HGNC Symbol;Acc:HGNC:2092]	0.9347	-0.097	0	no change	yes	1.23516e+10	1.32142e+10	1.32142e+10	1.23516e+10	BP:protein localization;BP:intracellular protein transport;BP:organic substance transport;BP:macromolecule localization;BP:transport;BP:establishment of protein localization;BP:biological_process;BP:establishment of localization in cell;BP:establishment of localization;BP:localization;BP:vesicle-mediated transport;BP:intracellular transport;BP:protein transportCC:intracellular organelle;CC:clathr…	GO:0008104;GO:0006886;GO:0071702;GO:0033036;GO:0006810;GO:0045184;GO:0008150;GO:0051649;GO:0051234;GO:0051179;GO:0016192;GO:0046907;GO:0015031GO:0043229;GO:0030130;GO:0030118;GO:0043227;GO:0043226;GO:0044433;GO:0030132;GO:0043209;GO:0005739;GO:0044425;GO:0098797;GO:0044431;GO:0044459;GO:0044446;GO:0044424;GO:0030125;GO:0030120;GO:0043231;GO:0043234;GO:0032991;GO:0044464;GO:0005575;GO:0098796;GO:0…	K04646	CLTC	hsa04961;hsa05100;hsa04721;hsa04142;hsa04144;hsa05016	Endocrine and other factor-regulated calcium reabsorption;Bacterial invasion of epithelial cells;Synaptic vesicle cycle;Lysosome;Endocytosis;Huntington's disease	------	------	PF00637.17;PF01394.17;PF13838.3;PF09268.7;PF04053.11	Clathrin;Clathrin_propel;Clathrin_H_link;Clathrin-link;Coatomer_WDAD	Region in Clathrin and VPS;Clathrin propeller repeat;Clathrin-H-link;Clathrin, heavy-chain linker;Coatomer WD associated region	cytoplasmic	72	53	191.9	High
ENSP00000406811.2	pep chromosome:GRCh38:CHR_HSCHR6_MHC_COX_CTG1:30710059:30715284:1 gene:ENSG00000227739.10 transcript:ENST00000422674.6 gene_biotype:protein_coding transcript_biotype:protein_coding gene_symbol:TUBB description:tubulin beta class I [Source:HGNC Symbol;Acc:HGNC:20778]	0.6674	-0.58	0	down	yes	9740747328	1.45954e+10	1.45954e+10	9740747328	------	------	K07375	TUBB	hsa05130;hsa04145;hsa04540	Pathogenic Escherichia coli infection;Phagosome;Gap junction	COG5023	Z:Cytoskeleton	PF00091.22;PF03953.14	Tubulin;Tubulin_C	Tubulin/FtsZ family, GTPase domain;Tubulin C-terminal domain	cytoplasmic	5	83	49.6	High
ENSP00000211998.4	pep chromosome:GRCh38:10:73998114:74120160:1 gene:ENSG00000035403.17 transcript:ENST00000211998.9 gene_biotype:protein_coding transcript_biotype:protein_coding gene_symbol:VCL description:vinculin [Source:HGNC Symbol;Acc:HGNC:12665]	0.918	-0.12	0	no change	yes	10950049839	1.19287e+10	1.19287e+10	10950049839	BP:axon extension;BP:protein localization;BP:developmental growth;BP:developmental cell growth;BP:cell-matrix adhesion;BP:muscle system process;BP:cellular component organization or biogenesis;BP:cellular macromolecule localization;BP:negative regulation of biological process;BP:macromolecule localization;BP:cell-substrate adhesion;BP:neuron projection extension;BP:muscle contraction;BP:system pr…	GO:0048675;GO:0008104;GO:0048589;GO:0048588;GO:0007160;GO:0003012;GO:0071840;GO:0070727;GO:0048519;GO:0033036;GO:0031589;GO:1990138;GO:0006936;GO:0003008;GO:0016192;GO:0022607;GO:0032940;GO:0050789;GO:0016049;GO:0006887;GO:0016043;GO:0045055;GO:0065007;GO:0098609;GO:0006810;GO:0050794;GO:0008150;GO:0051234;GO:0046903;GO:2000145;GO:2000146;GO:0007043;GO:0009653;GO:0044699;GO:0034394;GO:0030030;GO:…	K05700	VCL	hsa05131;hsa05100;hsa04670;hsa05146;hsa04510;hsa04520;hsa04810	Shigellosis;Bacterial invasion of epithelial cells;Leukocyte transendothelial migration;Amoebiasis;Focal adhesion;Adherens junction;Regulation of actin cytoskeleton	------	------	PF01044.16	Vinculin	Vinculin family	cytoplasmic	45	51	123.7	High
ENSP00000321259.3	pep chromosome:GRCh38:11:747464:765012:1 gene:ENSG00000177156.11 transcript:ENST00000319006.8 gene_biotype:protein_coding transcript_biotype:protein_coding gene_symbol:TALDO1 description:transaldolase 1 [Source:HGNC Symbol;Acc:HGNC:11559]	1.125	0.17	0	no change	yes	11967341671	1.06412e+10	1.06412e+10	11967341671	BP:pentose metabolic process;BP:pentose biosynthetic process;BP:monosaccharide biosynthetic process;BP:pentose-phosphate shunt, non-oxidative branch;BP:small molecule metabolic process;BP:small molecule biosynthetic process;BP:single-organism process;BP:organic substance biosynthetic process;BP:single-organism metabolic process;BP:single-organism biosynthetic process;BP:glyceraldehyde-3-phosphate…	GO:0019321;GO:0019322;GO:0046364;GO:0009052;GO:0044281;GO:0044283;GO:0044699;GO:1901576;GO:0044710;GO:0044711;GO:0019682;GO:0006796;GO:0071704;GO:0019637;GO:0009987;GO:1901135;GO:0009058;GO:0008150;GO:0008152;GO:0044723;GO:0005975;GO:0044238;GO:0006081;GO:0005999;GO:0005997;GO:0005996;GO:0019693;GO:0016051;GO:0044763;GO:0006793;GO:0044237;GO:0006002GO:0043229;GO:0043227;GO:0043226;GO:0070062;GO:0…	K00616	E2.2.1.2, talA, talB	hsa01230;hsa00030;hsa01200	Biosynthesis of amino acids;Pentose phosphate pathway;Carbon metabolism	COG0176	G:Carbohydrate transport and metabolism	PF00923.16	Transaldolase	Transaldolase	cytoplasmic	11	33	37.5	High
ENSP00000351777.6	pep chromosome:GRCh38:9:35056064:35072625:-1 gene:ENSG00000165280.16 transcript:ENST00000358901.11 gene_biotype:protein_coding transcript_biotype:protein_coding gene_symbol:VCP description:valosin containing protein [Source:HGNC Symbol;Acc:HGNC:12666]	0.9519	-0.071	0	no change	yes	10931636212	1.14839e+10	1.14839e+10	10931636212	BP:organophosphate catabolic process;BP:protein hexamerization;BP:small molecule metabolic process;BP:regulation of phosphate metabolic process;BP:cellular response to stimulus;BP:regulation of proteasomal ubiquitin-dependent protein catabolic process;BP:postreplication repair;BP:DNA repair;BP:positive regulation of proteasomal protein catabolic process;BP:heterocycle metabolic process;BP:regulat…	GO:0046434;GO:0034214;GO:0044281;GO:0019220;GO:0051716;GO:0032434;GO:0006301;GO:0006281;GO:1901800;GO:0046483;GO:0042325;GO:0009166;GO:0042327;GO:0019538;GO:0070987;GO:0009896;GO:1903004;GO:1903007;GO:1903006;GO:0009893;GO:1903003;GO:0009891;GO:1903862;GO:0050789;GO:0006888;GO:0051345;GO:0006886;GO:2000152;GO:1901360;GO:2000158;GO:0018130;GO:0043412;GO:0043413;GO:0044723;GO:0006302;GO:0072389;GO:…	K13525	VCP, CDC48	hsa04141;hsa05134	Protein processing in endoplasmic reticulum;Legionellosis	COG0464	O:Posttranslational modification, protein turnover, chaperones	PF00004.26;PF02359.15;PF05496.9;PF13191.3;PF02933.14;PF13671.3;PF07724.11;PF07728.11;PF13245.3;PF06068.10;PF09336.7;PF00910.19	AAA;CDC48_N;RuvB_N;AAA_16;CDC48_2;AAA_33;AAA_2;AAA_5;AAA_19;TIP49;Vps4_C;RNA_helicase	ATPase family associated with various cellular activities;Cell division protein 48;Holliday junction DNA helicase ruvB N-terminus;AAA ATPase domain;Cell division protein 48;AAA domain;AAA domain;AAA domain;Part of AAA domain;TIP49 C-terminus;Vps4 C terminal oligomerisation domain;RNA helicase	cytoplasmic	44	69	89.3	High
ENSP00000362413.4	pep chromosome:GRCh38:X:78104248:78129295:1 gene:ENSG00000102144.15 transcript:ENST00000373316.5 gene_biotype:protein_coding transcript_biotype:protein_coding gene_symbol:PGK1 description:phosphoglycerate kinase 1 [Source:HGNC Symbol;Acc:HGNC:8896]	1.087	0.12	0	no change	yes	11512248870	1.05954e+10	1.05954e+10	11512248870	BP:purine ribonucleoside monophosphate metabolic process;BP:canonical glycolysis;BP:glycolytic process through glucose-6-phosphate;BP:small molecule metabolic process;BP:small molecule catabolic process;BP:ribonucleoside monophosphate metabolic process;BP:organic cyclic compound metabolic process;BP:single-organism catabolic process;BP:single-organism metabolic process;BP:single-organism biosynth…	GO:0009167;GO:0061621;GO:0061620;GO:0044281;GO:0044282;GO:0009161;GO:1901360;GO:0044712;GO:0044710;GO:0044711;GO:0048869;GO:0009199;GO:0016310;GO:0009205;GO:0046034;GO:0046031;GO:0032787;GO:0043436;GO:0046128;GO:0009179;GO:0055114;GO:0046483;GO:1901564;GO:0016052;GO:0016051;GO:0006163;GO:0006165;GO:0019637;GO:0019320;GO:0009141;GO:0044283;GO:0009144;GO:0061718;GO:0006807;GO:0046496;GO:1901576;GO:…	K00927	PGK, pgk	hsa01230;hsa01200;hsa00010	Biosynthesis of amino acids;Carbon metabolism;Glycolysis / Gluconeogenesis	COG0126	G:Carbohydrate transport and metabolism	PF00162.16	PGK	Phosphoglycerate kinase	cytoplasmic	21	66	44.6	High
ENSP00000299767.4	pep chromosome:GRCh38:12:103930410:103947926:1 gene:ENSG00000166598.15 transcript:ENST00000299767.10 gene_biotype:protein_coding transcript_biotype:protein_coding gene_symbol:HSP90B1 description:heat shock protein 90 beta family member 1 [Source:HGNC Symbol;Acc:HGNC:12028]	0.9424	-0.086	0	no change	yes	10411446530	1.10484e+10	1.10484e+10	10411446530	BP:protein localization;BP:regulation of phosphate metabolic process;BP:regulation of primary metabolic process;BP:regulation of metabolic process;BP:positive regulation of response to stimulus;BP:regulation of response to stimulus;BP:positive regulation of defense response;BP:signal transduction;BP:ER-nucleus signaling pathway;BP:cellular response to stimulus;BP:cellular component organization o…	GO:0008104;GO:0019220;GO:0080090;GO:0019222;GO:0048584;GO:0048583;GO:0031349;GO:0007165;GO:0006984;GO:0051716;GO:0071840;GO:0071310;GO:0051208;GO:0032268;GO:0048518;GO:0048519;GO:0033036;GO:0060255;GO:0060548;GO:0045184;GO:0050776;GO:0010033;GO:0016192;GO:0030968;GO:0019538;GO:0010243;GO:0002376;GO:0033554;GO:0022607;GO:0065009;GO:0036500;GO:0031247;GO:1901575;GO:0044265;GO:0002764;GO:0044260;GO:…	K09487	HSP90B, TRA1	hsa05418;hsa05200;hsa04657;hsa05215;hsa04141;hsa04915;hsa04918;hsa04151	Fluid shear stress and atherosclerosis;Pathways in cancer;IL-17 signaling pathway;Prostate cancer;Protein processing in endoplasmic reticulum;Estrogen signaling pathway;Thyroid hormone synthesis;PI3K-Akt signaling pathway	COG0326	O:Posttranslational modification, protein turnover, chaperones	PF00183.15;PF02518.23;PF13589.3	HSP90;HATPase_c;HATPase_c_3	Hsp90 protein;Histidine kinase-, DNA gyrase B-, and HSP90-like ATPase;Histidine kinase-, DNA gyrase B-, and HSP90-like ATPase	ER	39	52	92.4	High
ENSP00000324173.6	pep chromosome:GRCh38:9:125234853:125241343:-1 gene:ENSG00000044574.8 transcript:ENST00000324460.7 gene_biotype:protein_coding transcript_biotype:protein_coding gene_symbol:HSPA5 description:heat shock protein family A (Hsp70) member 5 [Source:HGNC Symbol;Acc:HGNC:5238]	0.9069	-0.14	0	no change	yes	9909428353	1.09263e+10	1.09263e+10	9909428353	BP:regulation of phosphate metabolic process;BP:regulation of primary metabolic process;BP:regulation of metabolic process;BP:response to toxic substance;BP:negative regulation of response to stimulus;BP:regulation of RNA biosynthetic process;BP:regulation of response to stimulus;BP:signal transduction;BP:regulation of signal transduction;BP:response to manganese ion;BP:maintenance of location in…	GO:0019220;GO:0080090;GO:0019222;GO:0009636;GO:0048585;GO:2001141;GO:0048583;GO:0007165;GO:0009966;GO:0010042;GO:0051651;GO:0036003;GO:0006984;GO:0006987;GO:0010604;GO:0021762;GO:0043067;GO:0071236;GO:0044093;GO:0044092;GO:0048518;GO:0048519;GO:0042325;GO:1903897;GO:0060255;GO:0060548;GO:0045859;GO:0042327;GO:0045185;GO:0043618;GO:0010038;GO:0009607;GO:0010035;GO:0010033;GO:0050794;GO:0060904;GO:…	K09490	HSPA5, BIP	hsa04141;hsa04918;hsa05020;hsa03060	Protein processing in endoplasmic reticulum;Thyroid hormone synthesis;Prion diseases;Protein export	COG0443	O:Posttranslational modification, protein turnover, chaperones	PF00012.17;PF06723.10	HSP70;MreB_Mbl	Hsp70 protein;MreB/Mbl protein	ER	29	50	72.3	High
ENSP00000431696.1	pep chromosome:GRCh38:11:65855241:65861421:-1 gene:ENSG00000172757.13 transcript:ENST00000534769.5 gene_biotype:protein_coding transcript_biotype:protein_coding gene_symbol:CFL1 description:cofilin 1 [Source:HGNC Symbol;Acc:HGNC:1874]	1.002	0.0029	0	no change	yes	10407218533	1.03904e+10	1.03904e+10	10407218533	BP:macromolecular complex subunit organization;BP:protein complex disassembly;BP:single-organism process;BP:macromolecular complex disassembly;BP:cellular protein complex disassembly;BP:protein complex subunit organization;BP:protein depolymerization;BP:cellular component organization;BP:cellular component organization or biogenesis;BP:biological_process;BP:cellular process;BP:actin polymerizatio…	GO:0043933;GO:0043241;GO:0044699;GO:0032984;GO:0043624;GO:0071822;GO:0051261;GO:0016043;GO:0071840;GO:0008150;GO:0009987;GO:0008154;GO:0044763;GO:0030042;GO:0007015;GO:0022411GO:0015629;GO:0043229;GO:0043228;GO:0043226;GO:0005856;GO:0043232;GO:0044464;GO:0005575;GO:0044424GO:0003674;GO:0005488;GO:0003779;GO:0008092;GO:0005515	K05765	CFL	hsa05133;hsa04360;hsa04666;hsa04810	Pertussis;Axon guidance;Fc gamma R-mediated phagocytosis;Regulation of actin cytoskeleton	------	------	PF00241.17	Cofilin_ADF	Cofilin/tropomyosin-type actin-binding protein	nuclear	9	49	22.7	High
ENSP00000217426.2	pep chromosome:GRCh38:20:34280268:34303355:-1 gene:ENSG00000101444.13 transcript:ENST00000217426.7 gene_biotype:protein_coding transcript_biotype:protein_coding gene_symbol:AHCY description:adenosylhomocysteinase [Source:HGNC Symbol;Acc:HGNC:343]	1.037	0.052	0	no change	yes	10558836913	1.01857e+10	1.01857e+10	10558836913	BP:response to abiotic stimulus;BP:behavior;BP:nucleoside catabolic process;BP:small molecule metabolic process;BP:small molecule catabolic process;BP:small molecule biosynthetic process;BP:purine ribonucleoside catabolic process;BP:organic cyclic compound metabolic process;BP:organic cyclic compound catabolic process;BP:single-organism catabolic process;BP:single-organism metabolic process;BP:si…	GO:0009628;GO:0007610;GO:0009164;GO:0044281;GO:0044282;GO:0044283;GO:0046130;GO:1901360;GO:1901361;GO:0044712;GO:0044710;GO:0044711;GO:0048511;GO:0048512;GO:0042454;GO:0046500;GO:0019439;GO:0000097;GO:0000096;GO:0043436;GO:1901564;GO:0046128;GO:0006575;GO:1901566;GO:0016054;GO:0016053;GO:0002376;GO:0071268;GO:0042398;GO:0031667;GO:0009063;GO:0006807;GO:0042745;GO:0009069;GO:0046498;GO:0002439;GO:…	K01251	E3.3.1.1, ahcY	hsa00270	Cysteine and methionine metabolism	COG0499	H:Coenzyme transport and metabolism	PF05221.14;PF00670.18;PF02826.16	AdoHcyase;AdoHcyase_NAD;2-Hacid_dh_C	S-adenosyl-L-homocysteine hydrolase;S-adenosyl-L-homocysteine hydrolase, NAD binding domain;D-isomer specific 2-hydroxyacid dehydrogenase, NAD binding domain	cytoplasmic	20	50	47.7	High
ENSP00000348965.4	pep chromosome:GRCh38:14:101964573:102056443:1 gene:ENSG00000197102.12 transcript:ENST00000360184.10 gene_biotype:protein_coding transcript_biotype:protein_coding gene_symbol:DYNC1H1 description:dynein cytoplasmic 1 heavy chain 1 [Source:HGNC Symbol;Acc:HGNC:2961]	0.964	-0.053	0	no change	yes	9961827236	1.03343e+10	1.03343e+10	9961827236	BP:regulation of microtubule polymerization or depolymerization;BP:negative regulation of microtubule polymerization or depolymerization;BP:regulation of microtubule depolymerization;BP:G2/M transition of mitotic cell cycle;BP:establishment of organelle localization;BP:spindle localization;BP:regulation of cytoskeleton organization;BP:negative regulation of biological process;BP:establishment of …	GO:0031110;GO:0031111;GO:0031114;GO:0000086;GO:0051656;GO:0051653;GO:0051493;GO:0048519;GO:0051293;GO:1901880;GO:0051129;GO:0002504;GO:0016192;GO:0010639;GO:0002376;GO:0070507;GO:0022607;GO:1901879;GO:0034063;GO:0006928;GO:0050789;GO:0000226;GO:0043244;GO:0048002;GO:0006888;GO:0016043;GO:0065003;GO:0065007;GO:0071840;GO:0019882;GO:0019884;GO:0019886;GO:0006810;GO:0050794;GO:0007051;GO:0007052;GO:…	K10413	DYNC1H	hsa04962;hsa04145;hsa05132	Vasopressin-regulated water reabsorption;Phagosome;Salmonella infection	COG5245	Z:Cytoskeleton	PF03028.12;PF08385.9;PF08393.10;PF12774.4;PF12781.4;PF12780.4;PF12777.4;PF07728.11;PF12775.4	Dynein_heavy;DHC_N1;DHC_N2;AAA_6;AAA_9;AAA_8;MT;AAA_5;AAA_7	Dynein heavy chain and region D6 of dynein motor;Dynein heavy chain, N-terminal region 1;Dynein heavy chain, N-terminal region 2;Hydrolytic ATP binding site of dynein motor region D1;ATP-binding dynein motor region D5;P-loop containing dynein motor region D4;Microtubule-binding stalk of dynein motor;AAA domain;P-loop containing dynein motor region D3	cytoplasmic	140	39	532.1	High
ENSP00000475942.1	pep chromosome:GRCh38:6:27838601:27855709:1 gene:ENSG00000233822.4 transcript:ENST00000606613.1 gene_biotype:protein_coding transcript_biotype:protein_coding gene_symbol:HIST1H2BN description:histone cluster 1 H2B family member n [Source:HGNC Symbol;Acc:HGNC:4749]	1.225	0.29	0	up	yes	10970141312	8.95389e+09	8.95389e+09	10970141312	BP:nucleosome organization;BP:cellular component assembly;BP:macromolecular complex subunit organization;BP:cellular macromolecular complex assembly;BP:cellular component organization or biogenesis;BP:protein complex subunit organization;BP:chromatin organization;BP:cellular component organization;BP:macromolecular complex assembly;BP:protein-DNA complex assembly;BP:protein-DNA complex subunit or…	GO:0034728;GO:0022607;GO:0043933;GO:0034622;GO:0071840;GO:0071822;GO:0006325;GO:0016043;GO:0065003;GO:0065004;GO:0071824;GO:0009987;GO:0006461;GO:0008150;GO:0006334GO:0044815;GO:0000788;GO:0043227;GO:0043226;GO:0005737;GO:0005654;GO:0070062;GO:0044454;GO:0000786;GO:0044446;GO:0032991;GO:1903561;GO:0031982;GO:0043234;GO:0043230;GO:0032993;GO:0044464;GO:0005575;GO:0044428;GO:0044424;GO:0044427;GO:0…	K11252	H2B	hsa05322;hsa05203;hsa05034	Systemic lupus erythematosus;Viral carcinogenesis;Alcoholism	------	------	PF00125.21;PF00808.20	Histone;CBFD_NFYB_HMF	Core histone H2A/H2B/H3/H4;Histone-like transcription factor	nuclear	2	31	18.8	High
ENSP00000461688.1	pep chromosome:GRCh38:17:7307582:7311868:1 gene:ENSG00000132507.18 transcript:ENST00000572815.5 gene_biotype:protein_coding transcript_biotype:protein_coding gene_symbol:EIF5A description:eukaryotic translation initiation factor 5A [Source:HGNC Symbol;Acc:HGNC:3300]	1.035	0.05	0	no change	yes	9978064049	9.64001e+09	9.64001e+09	9978064049	------	------	------	------	------	------	------	------	PF01287.17	eIF-5a	Eukaryotic elongation factor 5A hypusine, DNA-binding OB fold	cytoplasmic	9	42	20.5	High
ENSP00000300289.5	pep chromosome:GRCh38:15:43746438:43773278:1 gene:ENSG00000167004.13 transcript:ENST00000300289.10 gene_biotype:protein_coding transcript_biotype:protein_coding gene_symbol:PDIA3 description:protein disulfide isomerase family A member 3 [Source:HGNC Symbol;Acc:HGNC:4606]	0.9842	-0.023	0	no change	yes	9146384585	9.29328e+09	9.29328e+09	9146384585	BP:positive regulation of apoptotic signaling pathway;BP:regulation of extrinsic apoptotic signaling pathway;BP:protein localization;BP:regulation of apoptotic signaling pathway;BP:positive regulation of response to stimulus;BP:positive regulation of extrinsic apoptotic signaling pathway;BP:nuclear transport;BP:maintenance of location in cell;BP:single-organism metabolic process;BP:cellular macro…	GO:2001235;GO:2001236;GO:0008104;GO:2001233;GO:0048584;GO:2001238;GO:0051169;GO:0051651;GO:0044710;GO:0070727;GO:0009966;GO:0009967;GO:0048518;GO:0033036;GO:0019725;GO:0048583;GO:0006606;GO:0045184;GO:0045185;GO:0055114;GO:0065008;GO:0019538;GO:0002376;GO:0033554;GO:0051716;GO:0006457;GO:0048002;GO:0042981;GO:0050789;GO:0006886;GO:0065007;GO:0019882;GO:0006810;GO:0006621;GO:0050794;GO:0006950;GO:…	K08056	PDIA3, GRP58	hsa04141;hsa04612	Protein processing in endoplasmic reticulum;Antigen processing and presentation	COG0526	O:Posttranslational modification, protein turnover, chaperones	PF00085.17;PF13848.3;PF13098.3;PF13905.3;PF13899.3	Thioredoxin;Thioredoxin_6;Thioredoxin_2;Thioredoxin_8;Thioredoxin_7	Thioredoxin;Thioredoxin-like domain;Thioredoxin-like domain;Thioredoxin-like;Thioredoxin-like	ER	20	54	56.7	High
ENSP00000489536.1	pep chromosome:GRCh38:6:26195595:26199293:-1 gene:ENSG00000282988.2 transcript:ENST00000635641.1 gene_biotype:protein_coding transcript_biotype:nonsense_mediated_decay gene_symbol:AL031777.3 description:novel protein	0.9403	-0.089	0	no change	yes	8681318400	9.23222e+09	9.23222e+09	8681318400	CC:DNA packaging complex;CC:intracellular organelle;CC:nucleosome;CC:membrane-bounded organelle;CC:intracellular organelle part;CC:nucleus;CC:organelle;CC:protein complex;CC:macromolecular complex;CC:intracellular membrane-bounded organelle;CC:protein-DNA complex;CC:cell part;CC:cellular_component;CC:intracellular part;CC:chromosomal part;CC:organelle partMF:DNA binding;MF:molecular_function;MF:b…	GO:0044815;GO:0043229;GO:0000786;GO:0043227;GO:0044446;GO:0005634;GO:0043226;GO:0043234;GO:0032991;GO:0043231;GO:0032993;GO:0044464;GO:0005575;GO:0044424;GO:0044427;GO:0044422GO:0003677;GO:0003674;GO:0005488;GO:0003676;GO:1901363;GO:0046982;GO:0097159;GO:0005515;GO:0046983	K11251	H2A	hsa05322;hsa05034	Systemic lupus erythematosus;Alcoholism	COG5262	B:Chromatin structure and dynamics	PF16211.2;PF00125.21	Histone_H2A_C;Histone	C-terminus of histone H2A;Core histone H2A/H2B/H3/H4	nuclear	1	21	18.5	High
ENSP00000316029.9	pep chromosome:GRCh38:9:35696948:35732195:-1 gene:ENSG00000137076.21 transcript:ENST00000314888.10 gene_biotype:protein_coding transcript_biotype:protein_coding gene_symbol:TLN1 description:talin 1 [Source:HGNC Symbol;Acc:HGNC:11845]	1.012	0.017	0	no change	yes	8859104953	8.75011e+09	8.75011e+09	8859104953	BP:cell-cell junction organization;BP:muscle system process;BP:signal transduction;BP:maintenance of location in cell;BP:cellular component organization or biogenesis;BP:cellular response to stimulus;BP:cell junction assembly;BP:interspecies interaction between organisms;BP:multi-organism process;BP:muscle contraction;BP:maintenance of protein location;BP:system process;BP:vesicle-mediated transp…	GO:0045216;GO:0003012;GO:0007165;GO:0051651;GO:0071840;GO:0051716;GO:0034329;GO:0044419;GO:0051704;GO:0006936;GO:0045185;GO:0003008;GO:0016192;GO:0030968;GO:0007044;GO:0033554;GO:0006928;GO:0032940;GO:0098602;GO:0050789;GO:0006887;GO:0016043;GO:0045055;GO:0065007;GO:0065008;GO:0098609;GO:0006810;GO:0050794;GO:0006950;GO:0008150;GO:0051235;GO:0051234;GO:0046903;GO:0050896;GO:0030866;GO:0030865;GO:…	K06271	TLN	hsa04015;hsa04611;hsa05166;hsa04510	Rap1 signaling pathway;Platelet activation;HTLV-I infection;Focal adhesion	------	------	PF08913.7;PF01608.14;PF09141.7;PF16511.2;PF09379.7;PF00373.15	VBS;I_LWEQ;Talin_middle;FERM_f0;FERM_N;FERM_M	Vinculin Binding Site;I/LWEQ domain;Talin, middle domain;N-terminal or F0 domain of Talin-head FERM;FERM N-terminal domain;FERM central domain	cytoplasmic	90	58	269.6	High
ENSP00000404037.1	pep chromosome:GRCh38:CHR_HSCHR6_MHC_SSTO_CTG1:31721342:31728085:-1 gene:ENSG00000223639.6 transcript:ENST00000438750.5 gene_biotype:protein_coding transcript_biotype:protein_coding gene_symbol:CLIC1 description:chloride intracellular channel 1 [Source:HGNC Symbol;Acc:HGNC:2062]	1.062	0.087	0	no change	yes	8895802399	8.37267e+09	8.37267e+09	8895802399	BP:regulation of transport;BP:anion transport;BP:chloride transport;BP:signal transduction;BP:regulation of ion transmembrane transport;BP:regulation of transmembrane transport;BP:positive regulation of biological process;BP:positive regulation of osteoblast differentiation;BP:organonitrogen compound metabolic process;BP:cellular modified amino acid metabolic process;BP:regulation of membrane pot…	GO:0051049;GO:0006820;GO:0006821;GO:0007165;GO:0034765;GO:0034762;GO:0048518;GO:0045669;GO:1901564;GO:0006575;GO:0042391;GO:0006807;GO:0050789;GO:0065007;GO:0098661;GO:0098660;GO:0065008;GO:0098602;GO:0098609;GO:0006811;GO:0006810;GO:0050794;GO:0008150;GO:0008152;GO:0030278;GO:0051234;GO:0034109;GO:0006518;GO:0051239;GO:0034641;GO:0044699;GO:0051240;GO:0045667;GO:0006749;GO:0022610;GO:0009987;GO:…	K05021	CLIC1	------	------	------	------	PF13410.3;PF13409.3;PF13417.3	GST_C_2;GST_N_2;GST_N_3	Glutathione S-transferase, C-terminal domain;Glutathione S-transferase, N-terminal domain;Glutathione S-transferase, N-terminal domain	cytoplasmic	13	74	26.9	High
ENSP00000286788.4	pep chromosome:GRCh38:21:29056326:29073648:-1 gene:ENSG00000156261.13 transcript:ENST00000286788.9 gene_biotype:protein_coding transcript_biotype:protein_coding gene_symbol:CCT8 description:chaperonin containing TCP1 subunit 8 [Source:HGNC Symbol;Acc:HGNC:1623]	0.9677	-0.047	0	no change	yes	8475696525	8.7585e+09	8.7585e+09	8475696525	BP:regulation of primary metabolic process;BP:regulation of metabolic process;BP:positive regulation of telomere maintenance via telomerase;BP:positive regulation of homeostatic process;BP:positive regulation of establishment of protein localization to telomere;BP:regulation of homeostatic process;BP:cellular component organization or biogenesis;BP:positive regulation of macromolecule metabolic p…	GO:0080090;GO:0019222;GO:0032212;GO:0032846;GO:1904851;GO:0032844;GO:0071840;GO:0010604;GO:0048518;GO:0051054;GO:0051052;GO:0060255;GO:0044702;GO:0070202;GO:0010638;GO:0006275;GO:0070203;GO:0022607;GO:0006457;GO:0009893;GO:0009891;GO:0050821;GO:1904358;GO:0050789;GO:0016043;GO:0065003;GO:0065007;GO:0044699;GO:0065008;GO:0051130;GO:0070201;GO:0006810;GO:2000278;GO:0009889;GO:0050794;GO:0008150;GO:…	K09500	CCT8	------	------	------	------	PF00118.21	Cpn60_TCP1	TCP-1/cpn60 chaperonin family	cytoplasmic	31	67	59.6	High
ENSP00000367034.2	pep chromosome:GRCh38:6:26103876:26104310:1 gene:ENSG00000197061.4 transcript:ENST00000377803.3 gene_biotype:protein_coding transcript_biotype:protein_coding gene_symbol:HIST1H4C description:histone cluster 1 H4 family member c [Source:HGNC Symbol;Acc:HGNC:4787]	0.7661	-0.38	0	down	yes	7440794006	9.71206e+09	9.71206e+09	7440794006	BP:regulation of primary metabolic process;BP:regulation of metabolic process;BP:anatomical structure homeostasis;BP:chromatin remodeling at centromere;BP:cellular component organization or biogenesis;BP:RNA biosynthetic process;BP:single-organism metabolic process;BP:negative regulation of macromolecule metabolic process;BP:double-strand break repair;BP:ATP-dependent chromatin remodeling;BP:regu…	GO:0080090;GO:0019222;GO:0060249;GO:0031055;GO:0071840;GO:0032774;GO:0044710;GO:0010605;GO:0006302;GO:0043044;GO:0040029;GO:0016458;GO:0048518;GO:0048519;GO:0002683;GO:0051093;GO:0006281;GO:0060255;GO:0051291;GO:0051290;GO:2001141;GO:1903706;GO:1903707;GO:0046483;GO:0019538;GO:0045652;GO:0045653;GO:0033554;GO:0019438;GO:0006334;GO:0022607;GO:0009892;GO:0009893;GO:0009890;GO:0010629;GO:0006807;GO:…	K11254	H4	hsa05322;hsa05203;hsa05034	Systemic lupus erythematosus;Viral carcinogenesis;Alcoholism	COG2036	B:Chromatin structure and dynamics	PF15511.3	CENP-T_C	Centromere kinetochore component CENP-T histone fold	cytoplasmic	7	52	11.4	High
ENSP00000403172.2	pep chromosome:GRCh38:12:112405203:112409596:-1 gene:ENSG00000089009.15 transcript:ENST00000424576.6 gene_biotype:protein_coding transcript_biotype:protein_coding gene_symbol:RPL6 description:ribosomal protein L6 [Source:HGNC Symbol;Acc:HGNC:10362]	0.8582	-0.22	0	no change	yes	7.92156e+09	9.23017e+09	9.23017e+09	7.92156e+09	BP:protein localization;BP:regulation of primary metabolic process;BP:regulation of metabolic process;BP:membrane organization;BP:organic cyclic compound biosynthetic process;BP:cellular component organization or biogenesis;BP:organic cyclic compound catabolic process;BP:cellular macromolecule localization;BP:peptide biosynthetic process;BP:macromolecule localization;BP:rRNA processing;BP:ncRNA p…	GO:0008104;GO:0080090;GO:0019222;GO:0061024;GO:1901362;GO:0071840;GO:1901361;GO:0070727;GO:0043043;GO:0033036;GO:0006364;GO:0034470;GO:0060255;GO:0006605;GO:0045184;GO:0072657;GO:2001141;GO:0050794;GO:0046483;GO:1901564;GO:1901566;GO:0019538;GO:0019438;GO:0022607;GO:0006613;GO:0006612;GO:0006614;GO:0006807;GO:0034660;GO:0050789;GO:0000027;GO:1901576;GO:1901575;GO:0044265;GO:0044260;GO:0006886;GO:…	K02934	RP-L6e, RPL6	hsa03010	Ribosome	COG2163	J:Translation, ribosomal structure and biogenesis	PF01159.16;PF03868.12	Ribosomal_L6e;Ribosomal_L6e_N	Ribosomal protein L6e;Ribosomal protein L6, N-terminal domain	nuclear	14	45	32.7	High
ENSP00000426909.1	pep chromosome:GRCh38:5:181236897:181243906:-1 gene:ENSG00000204628.12 transcript:ENST00000512805.6 gene_biotype:protein_coding transcript_biotype:protein_coding gene_symbol:RACK1 description:receptor for activated C kinase 1 [Source:HGNC Symbol;Acc:HGNC:4399]	0.9672	-0.048	0	no change	yes	8394549446	8.67882e+09	8.67882e+09	8394549446	BP:regulation of intracellular protein transport;BP:regulation of transport;BP:protein processing;BP:regulation of phosphate metabolic process;BP:cellular response to stimulus;BP:regulation of metabolic process;BP:regulation of intracellular transport;BP:negative regulation of cell death;BP:regulation of protein kinase activity;BP:regulation of phosphorylation;BP:positive regulation of phosphoryl…	GO:0033157;GO:0051049;GO:0016485;GO:0019220;GO:0051716;GO:0019222;GO:0032386;GO:0060548;GO:0045859;GO:0042325;GO:0042327;GO:0042326;GO:0034284;GO:0019538;GO:0009896;GO:0009894;GO:0009892;GO:0009893;GO:0009890;GO:0009891;GO:1905038;GO:0051222;GO:0051223;GO:0050789;GO:0051343;GO:0051342;GO:0051345;GO:0051348;GO:0045981;GO:0070201;GO:1903649;GO:0010556;GO:0009967;GO:2000304;GO:2000303;GO:0010558;GO:…	K14753	RACK1	hsa05162	Measles	------	------	PF00400.29;PF12894.4	WD40;ANAPC4_WD40	WD domain, G-beta repeat;Anaphase-promoting complex subunit 4 WD40 domain	cytoplasmic	16	68	35.1	High
ENSP00000262030.3	pep chromosome:GRCh38:12:56638175:56645984:-1 gene:ENSG00000110955.9 transcript:ENST00000262030.8 gene_biotype:protein_coding transcript_biotype:protein_coding gene_symbol:ATP5F1B description:ATP synthase F1 subunit beta [Source:HGNC Symbol;Acc:HGNC:830]	0.9112	-0.13	0	no change	yes	8112039487	8.90233e+09	8.90233e+09	8112039487	BP:anatomical structure formation involved in morphogenesis;BP:ribonucleoside monophosphate biosynthetic process;BP:purine ribonucleoside monophosphate metabolic process;BP:negative regulation of cell adhesion;BP:nucleotide biosynthetic process;BP:small molecule metabolic process;BP:ribonucleoside monophosphate metabolic process;BP:inorganic ion homeostasis;BP:organic cyclic compound biosynthetic…	GO:0048646;GO:0009156;GO:0009167;GO:0007162;GO:0009165;GO:0044281;GO:0009161;GO:0098771;GO:1901362;GO:0009168;GO:0044710;GO:0044711;GO:0048869;GO:0071840;GO:0009199;GO:0048519;GO:0050801;GO:0019725;GO:0009206;GO:0009205;GO:0006933;GO:1901135;GO:0009201;GO:0046034;GO:0006839;GO:1901564;GO:0046129;GO:0046128;GO:0042455;GO:0046483;GO:1901566;GO:0006163;GO:0042451;GO:0006164;GO:0019438;GO:0009163;GO:…	K02133	ATPeF1B, ATP5B, ATP2	hsa05016;hsa05010;hsa05012;hsa00190	Huntington's disease;Alzheimer's disease;Parkinson's disease;Oxidative phosphorylation	COG0055	C:Energy production and conversion	PF00006.22;PF02874.20	ATP-synt_ab;ATP-synt_ab_N	ATP synthase alpha/beta family, nucleotide-binding domain;ATP synthase alpha/beta family, beta-barrel domain	mitochondrial	19	71	56.5	High
ENSP00000381736.5	pep chromosome:GRCh38:18:46080248:46098296:-1 gene:ENSG00000152234.16 transcript:ENST00000398752.11 gene_biotype:protein_coding transcript_biotype:protein_coding gene_symbol:ATP5F1A description:ATP synthase F1 subunit alpha [Source:HGNC Symbol;Acc:HGNC:823]	0.9561	-0.065	0	no change	yes	8118999868	8.49188e+09	8.49188e+09	8118999868	BP:regulation of cellular process;BP:ribonucleoside monophosphate biosynthetic process;BP:negative regulation of epithelial cell proliferation;BP:purine ribonucleoside monophosphate metabolic process;BP:nucleotide biosynthetic process;BP:small molecule metabolic process;BP:ribonucleoside monophosphate metabolic process;BP:organic cyclic compound biosynthetic process;BP:purine ribonucleoside monop…	GO:0050794;GO:0009156;GO:0050680;GO:0009167;GO:0009165;GO:0044281;GO:0009161;GO:1901362;GO:0009168;GO:0044710;GO:0044711;GO:0009199;GO:0048519;GO:0042127;GO:0009206;GO:0009205;GO:0009201;GO:0046034;GO:0006839;GO:1901564;GO:0046129;GO:0046128;GO:0042455;GO:0046483;GO:0044707;GO:1901566;GO:0006163;GO:0042451;GO:0006164;GO:0009163;GO:0009141;GO:0009142;GO:0009144;GO:0009145;GO:0050789;GO:0006807;GO:…	K02132	ATPeF1A, ATP5A1, ATP1	hsa05016;hsa05010;hsa05012;hsa00190	Huntington's disease;Alzheimer's disease;Parkinson's disease;Oxidative phosphorylation	COG0056	C:Energy production and conversion	PF00006.22;PF00306.24;PF02874.20	ATP-synt_ab;ATP-synt_ab_C;ATP-synt_ab_N	ATP synthase alpha/beta family, nucleotide-binding domain;ATP synthase alpha/beta chain, C terminal domain;ATP synthase alpha/beta family, beta-barrel domain	mitochondrial	23	51	59.7	High
ENSP00000436971.1	pep chromosome:GRCh38:11:75399531:75422280:1 gene:ENSG00000149273.15 transcript:ENST00000527446.5 gene_biotype:protein_coding transcript_biotype:protein_coding gene_symbol:RPS3 description:ribosomal protein S3 [Source:HGNC Symbol;Acc:HGNC:10420]	0.948	-0.077	0	no change	yes	7993307911	8.43171e+09	8.43171e+09	7993307911	BP:cellular response to stimulus;BP:positive regulation of cytoskeleton organization;BP:negative regulation of cytoskeleton organization;BP:regulation of cytoskeleton organization;BP:regulation of DNA repair;BP:regulation of protein kinase activity;BP:positive regulation of JNK cascade;BP:heterocycle metabolic process;BP:regulation of phosphorylation;BP:positive regulation of phosphorylation;BP:p…	GO:0051716;GO:0051495;GO:0051494;GO:0051493;GO:0006282;GO:0045859;GO:0046330;GO:0046483;GO:0042325;GO:0042327;GO:0010638;GO:0010639;GO:0009892;GO:0009893;GO:0009890;GO:0019083;GO:0000302;GO:0071902;GO:0071900;GO:0050789;GO:0051347;GO:0051345;GO:0006886;GO:2001272;GO:1900119;GO:1900117;GO:0018130;GO:0032079;GO:0032070;GO:0032077;GO:0032075;GO:0043410;GO:0007051;GO:0007059;GO:0016070;GO:0016071;GO:…	K02985	RP-S3e, RPS3	hsa03010	Ribosome	COG0092	J:Translation, ribosomal structure and biogenesis	PF00189.17;PF07650.14	Ribosomal_S3_C;KH_2	Ribosomal protein S3, C-terminal domain;KH domain	cytoplasmic	18	77	26.7	High
ENSP00000387065.1	pep chromosome:GRCh38:2:47160739:47176511:-1 gene:ENSG00000143933.18 transcript:ENST00000409563.5 gene_biotype:protein_coding transcript_biotype:protein_coding gene_symbol:CALM2 description:calmodulin 2 [Source:HGNC Symbol;Acc:HGNC:1445]	1.283	0.36	0	up	yes	8913082042	6.94455e+09	6.94455e+09	8913082042	------	------	K02183	CALM	hsa05133;hsa04022;hsa04020;hsa04024;hsa05418;hsa04720;hsa04744;hsa04740;hsa04728;hsa04925;hsa04924;hsa04922;hsa04921;hsa05031;hsa04270;hsa04371;hsa04114;hsa04912;hsa04070;hsa04910;hsa04014;hsa04916;hsa05214;hsa04915;hsa04713;hsa04970;hsa04971;hsa04015;hsa04722;hsa05034;hsa05152;hsa04750;hsa05010;hsa04261	Pertussis;cGMP-PKG signaling pathway;Calcium signaling pathway;cAMP signaling pathway;Fluid shear stress and atherosclerosis;Long-term potentiation;Phototransduction;Olfactory transduction;Dopaminergic synapse;Aldosterone synthesis and secretion;Renin secretion;Glucagon signaling pathway;Oxytocin signaling pathway;Amphetamine addiction;Vascular smooth muscle contraction;Apelin signaling pathway;O…	------	------	PF00036.29;PF13499.3;PF13833.3;PF13405.3;PF13202.3;PF14658.3;PF12763.4;PF10591.6;PF08976.8	EF-hand_1;EF-hand_7;EF-hand_8;EF-hand_6;EF-hand_5;EF-hand_9;EF-hand_4;SPARC_Ca_bdg;EF-hand_11	EF hand;EF-hand domain pair;EF-hand domain pair;EF-hand domain;EF hand;EF-hand domain;Cytoskeletal-regulatory complex EF hand;Secreted protein acidic and rich in cysteine Ca binding region;EF-hand domain	cytoplasmic	4	37	21.7	High
ENSP00000491215.1	pep chromosome:GRCh38:1:244850297:244864543:-1 gene:ENSG00000153187.20 transcript:ENST00000640218.2 gene_biotype:protein_coding transcript_biotype:protein_coding gene_symbol:HNRNPU description:heterogeneous nuclear ribonucleoprotein U [Source:HGNC Symbol;Acc:HGNC:5048]	0.9074	-0.14	0	no change	yes	7332262916	8.08073e+09	8.08073e+09	7332262916	BP:circadian regulation of gene expression;BP:regulation of primary metabolic process;BP:regulation of metabolic process;BP:negative regulation of homeostatic process;BP:regulation of homeostatic process;BP:CRD-mediated mRNA stabilization;BP:organic cyclic compound metabolic process;BP:cellular response to stimulus;BP:negative regulation of macromolecule metabolic process;BP:positive regulation o…	GO:0032922;GO:0080090;GO:0019222;GO:0032845;GO:0032844;GO:0070934;GO:1901360;GO:0051716;GO:0010605;GO:0010604;GO:0010608;GO:0048511;GO:0044093;GO:0048518;GO:0048519;GO:0051053;GO:0051052;GO:0060255;GO:0032781;GO:0010033;GO:0046483;GO:0044707;GO:0010639;GO:0006275;GO:0050789;GO:0071407;GO:0009892;GO:0009893;GO:0009890;GO:0008152;GO:0010628;GO:0051345;GO:0065007;GO:0043085;GO:0065009;GO:0065008;GO:…	K12888	HNRNPU	hsa03040	Spliceosome	------	------	PF13671.3;PF00622.25;PF02037.24	AAA_33;SPRY;SAP	AAA domain;SPRY domain;SAP domain	cytoplasmic	21	33	90.5	High
ENSP00000257497.6	pep chromosome:GRCh38:9:73151865:73170393:1 gene:ENSG00000135046.14 transcript:ENST00000257497.11 gene_biotype:protein_coding transcript_biotype:protein_coding gene_symbol:ANXA1 description:annexin A1 [Source:HGNC Symbol;Acc:HGNC:533]	1.065	0.091	0	no change	yes	7560881919	7.09695e+09	7.09695e+09	7560881919	BP:phagocytosis;BP:regulation of secretion;BP:negative regulation of secretion;BP:regulation of transport;BP:regulation of vesicle fusion;BP:cellular response to stimulus;BP:prostate gland development;BP:epithelial cell differentiation;BP:leukocyte chemotaxis;BP:regulation of type 2 immune response;BP:negative regulation of type 2 immune response;BP:negative regulation of cell death;BP:positive r…	GO:0006909;GO:0051046;GO:0051048;GO:0051049;GO:0031338;GO:0051716;GO:0030850;GO:0030855;GO:0030595;GO:0002828;GO:0002829;GO:0060548;GO:0002824;GO:0002825;GO:0002822;GO:0002821;GO:0008360;GO:0046483;GO:0019538;GO:0010638;GO:0042698;GO:0071407;GO:0018149;GO:0009893;GO:0009891;GO:0014812;GO:0000302;GO:0051223;GO:0051224;GO:0050789;GO:0030072;GO:0030073;GO:0051346;GO:0002684;GO:0002685;GO:0002682;GO:…	K17091	ANXA1	------	------	------	------	PF00191.17	Annexin	Annexin	cytoplasmic	18	58	38.7	High
ENSP00000299300.6	pep chromosome:GRCh38:12:69585459:69601570:1 gene:ENSG00000166226.13 transcript:ENST00000299300.11 gene_biotype:protein_coding transcript_biotype:protein_coding gene_symbol:CCT2 description:chaperonin containing TCP1 subunit 2 [Source:HGNC Symbol;Acc:HGNC:1615]	0.9337	-0.099	0	no change	yes	7039633390	7.5396e+09	7.5396e+09	7039633390	------	------	K09494	CCT2	------	------	COG0459	O:Posttranslational modification, protein turnover, chaperones	PF00118.21	Cpn60_TCP1	TCP-1/cpn60 chaperonin family	cytoplasmic	26	66	57.5	High
ENSP00000263238.2	pep chromosome:GRCh38:2:113890089:113962596:1 gene:ENSG00000115091.12 transcript:ENST00000263238.7 gene_biotype:protein_coding transcript_biotype:protein_coding gene_symbol:ACTR3 description:actin related protein 3 [Source:HGNC Symbol;Acc:HGNC:170]	1.196	0.26	0	no change	yes	7880583135	6.59162e+09	6.59162e+09	7880583135	BP:positive regulation of response to stimulus;BP:regulation of response to stimulus;BP:regulation of actin polymerization or depolymerization;BP:establishment or maintenance of cell polarity;BP:signal transduction;BP:cell surface receptor signaling pathway;BP:enzyme linked receptor protein signaling pathway;BP:transmembrane receptor protein tyrosine kinase signaling pathway;BP:establishment of o…	GO:0048584;GO:0048583;GO:0008064;GO:0007163;GO:0007165;GO:0007166;GO:0007167;GO:0007169;GO:0051656;GO:0071840;GO:0048869;GO:0051495;GO:0051493;GO:0048522;GO:0048518;GO:0065007;GO:0002429;GO:0000910;GO:0044702;GO:0010638;GO:0002376;GO:0006928;GO:0002764;GO:0002431;GO:0002768;GO:0002433;GO:0016043;GO:0090066;GO:0002684;GO:0002682;GO:0065008;GO:0051130;GO:0060271;GO:0050794;GO:0008150;GO:0032956;GO:…	K18584	ACTR3, ARP3	hsa04530	Tight junction	COG5277	Z:Cytoskeleton	PF00022.16	Actin	Actin	cytoplasmic	18	57	47.3	High
ENSP00000311430.6	pep chromosome:GRCh38:15:66498015:66504855:-1 gene:ENSG00000174444.15 transcript:ENST00000307961.11 gene_biotype:protein_coding transcript_biotype:protein_coding gene_symbol:RPL4 description:ribosomal protein L4 [Source:HGNC Symbol;Acc:HGNC:10353]	0.869	-0.2	0	no change	yes	6644082919	7.64584e+09	7.64584e+09	6644082919	BP:protein localization;BP:membrane organization;BP:organic cyclic compound biosynthetic process;BP:organic cyclic compound metabolic process;BP:organic cyclic compound catabolic process;BP:cellular macromolecule localization;BP:macromolecule localization;BP:rRNA processing;BP:ncRNA processing;BP:protein targeting;BP:establishment of protein localization;BP:protein localization to membrane;BP:het…	GO:0008104;GO:0061024;GO:1901362;GO:1901360;GO:1901361;GO:0070727;GO:0033036;GO:0006364;GO:0034470;GO:0006605;GO:0045184;GO:0072657;GO:0046483;GO:0019439;GO:0019438;GO:0006613;GO:0006612;GO:0006614;GO:0034660;GO:1901576;GO:1901575;GO:0044265;GO:0044260;GO:0006886;GO:0016043;GO:0071840;GO:0018130;GO:0006810;GO:0046700;GO:0008150;GO:0008152;GO:0034654;GO:0034655;GO:0051234;GO:0016070;GO:0016071;GO:…	K02930	RP-L4e, RPL4	hsa03010	Ribosome	COG0088	J:Translation, ribosomal structure and biogenesis	PF00573.19;PF14374.3	Ribosomal_L4;Ribos_L4_asso_C	Ribosomal protein L4/L1 family;60S ribosomal protein L4 C-terminal domain	nuclear	15	38	47.7	High
ENSP00000449328.1	pep chromosome:GRCh38:12:120196699:120201099:-1 gene:ENSG00000089157.16 transcript:ENST00000551150.5 gene_biotype:protein_coding transcript_biotype:protein_coding gene_symbol:RPLP0 description:ribosomal protein lateral stalk subunit P0 [Source:HGNC Symbol;Acc:HGNC:10371]	0.9801	-0.029	0	no change	yes	7037606682	7.18031e+09	7.18031e+09	7037606682	BP:protein localization;BP:membrane organization;BP:organic cyclic compound biosynthetic process;BP:organic cyclic compound metabolic process;BP:organic cyclic compound catabolic process;BP:cellular macromolecule localization;BP:peptide biosynthetic process;BP:macromolecule localization;BP:rRNA processing;BP:ncRNA processing;BP:protein targeting;BP:establishment of protein localization;BP:protein…	GO:0008104;GO:0061024;GO:1901362;GO:1901360;GO:1901361;GO:0070727;GO:0043043;GO:0033036;GO:0006364;GO:0034470;GO:0006605;GO:0045184;GO:0072657;GO:1901564;GO:0046483;GO:1901566;GO:0019538;GO:0019438;GO:0006613;GO:0006612;GO:0006614;GO:0006807;GO:0034660;GO:1901576;GO:1901575;GO:0044265;GO:0044260;GO:0006886;GO:0016043;GO:0071840;GO:0018130;GO:0006810;GO:0046700;GO:0019439;GO:0008150;GO:0008152;GO:…	K02941	RP-LP0, RPLP0	hsa03010	Ribosome	COG0244	J:Translation, ribosomal structure and biogenesis	PF00466.17;PF00428.16	Ribosomal_L10;Ribosomal_60s	Ribosomal protein L10;60s Acidic ribosomal protein	cytoplasmic	11	48	34.3	High
ENSP00000295688.3	pep chromosome:GRCh38:1:156308968:156338292:-1 gene:ENSG00000163468.15 transcript:ENST00000295688.8 gene_biotype:protein_coding transcript_biotype:protein_coding gene_symbol:CCT3 description:chaperonin containing TCP1 subunit 3 [Source:HGNC Symbol;Acc:HGNC:1616]	0.8855	-0.18	0	no change	yes	6632674561	7.49021e+09	7.49021e+09	6632674561	BP:regulation of primary metabolic process;BP:regulation of metabolic process;BP:regulation of cellular macromolecule biosynthetic process;BP:positive regulation of homeostatic process;BP:regulation of homeostatic process;BP:cellular component organization or biogenesis;BP:positive regulation of macromolecule metabolic process;BP:positive regulation of biological process;BP:positive regulation of…	GO:0080090;GO:0019222;GO:2000112;GO:0032846;GO:0032844;GO:0071840;GO:0010604;GO:0048518;GO:0051054;GO:0051052;GO:0060255;GO:0044702;GO:0010638;GO:0006275;GO:0022607;GO:0006457;GO:0009893;GO:0009891;GO:0050821;GO:0045935;GO:0050789;GO:0016043;GO:0065003;GO:0065007;GO:1903829;GO:0065008;GO:0051130;GO:0006810;GO:2000278;GO:0009889;GO:0050794;GO:0008150;GO:0051234;GO:1900180;GO:1900182;GO:0031647;GO:…	K09495	CCT3, TRIC5	------	------	COG0459	O:Posttranslational modification, protein turnover, chaperones	PF00118.21	Cpn60_TCP1	TCP-1/cpn60 chaperonin family	mitochondrial	32	63	60.5	High
ENSP00000419425.1	pep chromosome:GRCh38:7:44796681:44803117:1 gene:ENSG00000196262.14 transcript:ENST00000468812.6 gene_biotype:protein_coding transcript_biotype:protein_coding gene_symbol:PPIA description:peptidylprolyl isomerase A [Source:HGNC Symbol;Acc:HGNC:9253]	0.7956	-0.33	0	down	yes	6256798587	7.86402e+09	7.86402e+09	6256798587	BP:regulation of secretion;BP:positive regulation of secretion;BP:regulation of transport;BP:membrane fusion;BP:membrane organization;BP:organic substance biosynthetic process;BP:organic cyclic compound biosynthetic process;BP:cellular component organization or biogenesis;BP:peptidyl-amino acid modification;BP:interspecies interaction between organisms;BP:positive regulation of biological process…	GO:0051046;GO:0051047;GO:0051049;GO:0061025;GO:0061024;GO:1901576;GO:1901362;GO:0071840;GO:0018193;GO:0044419;GO:0048518;GO:0051704;GO:0051050;GO:0006278;GO:0018208;GO:0048870;GO:0019538;GO:0002376;GO:0019438;GO:0022607;GO:0006457;GO:0006928;GO:0006807;GO:0039663;GO:0050708;GO:0044260;GO:0046483;GO:0016043;GO:0065007;GO:0016477;GO:0018130;GO:0070201;GO:0050792;GO:0050794;GO:0043902;GO:0043900;GO:…	K03767	PPIA	------	------	COG0652	O:Posttranslational modification, protein turnover, chaperones	PF00160.18	Pro_isomerase	Cyclophilin type peptidyl-prolyl cis-trans isomerase/CLD	cytoplasmic	4	68	18	High
ENSP00000361930.3	pep chromosome:GRCh38:20:44885711:44908532:1 gene:ENSG00000166913.13 transcript:ENST00000372839.7 gene_biotype:protein_coding transcript_biotype:protein_coding gene_symbol:YWHAB description:tyrosine 3-monooxygenase/tryptophan 5-monooxygenase activation protein beta [Source:HGNC Symbol;Acc:HGNC:12849]	1.003	0.0043	0	no change	yes	7065503443	7.04205e+09	7.04205e+09	7065503443	BP:positive regulation of apoptotic signaling pathway;BP:protein localization;BP:regulation of phosphate metabolic process;BP:regulation of primary metabolic process;BP:regulation of metabolic process;BP:regulation of apoptotic signaling pathway;BP:regulation of transport;BP:negative regulation of response to stimulus;BP:positive regulation of response to stimulus;BP:regulation of response to sti…	GO:2001235;GO:0008104;GO:0019220;GO:0080090;GO:0019222;GO:2001233;GO:0051049;GO:0048585;GO:0048584;GO:0048583;GO:0061024;GO:0008277;GO:0007165;GO:0032388;GO:0051651;GO:0007006;GO:0044710;GO:0010605;GO:0009968;GO:0009966;GO:0010608;GO:0071840;GO:0000165;GO:0044419;GO:0044093;GO:0048518;GO:0048519;GO:0033036;GO:0032386;GO:0051050;GO:0060255;GO:0051291;GO:0006605;GO:0045184;GO:0045185;GO:2001141;GO:…	K16197	YWHAB_Q_Z	hsa04110;hsa04114;hsa04390;hsa05169;hsa05203;hsa05161;hsa04151	Cell cycle;Oocyte meiosis;Hippo signaling pathway;Epstein-Barr virus infection;Viral carcinogenesis;Hepatitis B;PI3K-Akt signaling pathway	COG5040	T:Signal transduction mechanisms	PF00244.17	14-3-3	14-3-3 protein	cytoplasmic	8	69	28.1	High
ENSP00000410452.2	pep chromosome:GRCh38:1:25885440:25906466:-1 gene:ENSG00000117632.23 transcript:ENST00000426559.6 gene_biotype:protein_coding transcript_biotype:protein_coding gene_symbol:STMN1 description:stathmin 1 [Source:HGNC Symbol;Acc:HGNC:6510]	1.177	0.24	0	no change	yes	7509109608	6.38113e+09	6.38113e+09	7509109608	BP:regulation of microtubule polymerization or depolymerization;BP:negative regulation of microtubule polymerization or depolymerization;BP:regulation of microtubule polymerization;BP:regulation of microtubule depolymerization;BP:negative regulation of microtubule polymerization;BP:signal transduction;BP:cellular component morphogenesis;BP:cellular component organization or biogenesis;BP:response…	GO:0031110;GO:0031111;GO:0031113;GO:0031114;GO:0031115;GO:0007165;GO:0032989;GO:0071840;GO:0043207;GO:0009615;GO:0051494;GO:0051493;GO:0048513;GO:0048518;GO:0048519;GO:0031109;GO:1901880;GO:0009607;GO:0051707;GO:0051704;GO:0000910;GO:0009605;GO:0010639;GO:0070507;GO:1901879;GO:0061640;GO:0043244;GO:0035556;GO:0050789;GO:0016043;GO:0065007;GO:0050794;GO:0007051;GO:0007052;GO:0008150;GO:0043254;GO:…	K04381	STMN1	hsa05206;hsa04010	MicroRNAs in cancer;MAPK signaling pathway	------	------	PF00836.16	Stathmin	Stathmin family	cytoplasmic	5	26	19.8	High
ENSP00000357708.3	pep chromosome:GRCh38:1:153534599:153535991:-1 gene:ENSG00000197956.10 transcript:ENST00000368719.9 gene_biotype:protein_coding transcript_biotype:protein_coding gene_symbol:S100A6 description:S100 calcium binding protein A6 [Source:HGNC Symbol;Acc:HGNC:10496]	1.031	0.044	0	no change	yes	7012208384	6.79843e+09	6.79843e+09	7012208384	BP:regulation of cell proliferation;BP:establishment of localization;BP:cell projection organization;BP:positive regulation of fibroblast proliferation;BP:regulation of fibroblast proliferation;BP:signal transduction;BP:localization;BP:single-organism process;BP:anatomical structure morphogenesis;BP:cellular developmental process;BP:cellular component organization or biogenesis;BP:cellular compon…	GO:0042127;GO:0051234;GO:0030030;GO:0048146;GO:0048145;GO:0007165;GO:0051179;GO:0044699;GO:0009653;GO:0048869;GO:0071840;GO:0016043;GO:0050789;GO:0065007;GO:0048518;GO:0008284;GO:0009987;GO:0006811;GO:0006810;GO:0050794;GO:0044767;GO:0034220;GO:0044765;GO:0032990;GO:0008150;GO:0007409;GO:0055085;GO:1902578;GO:0048858;GO:0048812;GO:0032989;GO:0044763;GO:0032502;GO:0048522GO:0019897;GO:0031234;GO:0…	------	------	------	------	------	------	PF01023.16;PF13499.3	S_100;EF-hand_7	S-100/ICaBP type calcium binding domain;EF-hand domain pair	cytoplasmic	2	17	10.2	High
ENSP00000304592.2	pep chromosome:GRCh38:17:82078338:82098236:-1 gene:ENSG00000169710.9 transcript:ENST00000306749.4 gene_biotype:protein_coding transcript_biotype:protein_coding gene_symbol:FASN description:fatty acid synthase [Source:HGNC Symbol;Acc:HGNC:3594]	1.055	0.077	0	no change	yes	7.00273e+09	6.63973e+09	6.63973e+09	7.00273e+09	BP:regulation of metabolic process;BP:cellular response to interleukin-4;BP:small molecule metabolic process;BP:small molecule biosynthetic process;BP:single-organism metabolic process;BP:single-organism biosynthetic process;BP:cellular developmental process;BP:animal organ development;BP:positive regulation of biological process;BP:water-soluble vitamin metabolic process;BP:vitamin metabolic pro…	GO:0019222;GO:0071353;GO:0044281;GO:0044283;GO:0044710;GO:0044711;GO:0048869;GO:0048513;GO:0048518;GO:0006767;GO:0006766;GO:0032787;GO:0043436;GO:0010033;GO:0055114;GO:1901564;GO:0006575;GO:0016053;GO:0050789;GO:0071616;GO:0009893;GO:0006807;GO:0006629;GO:1901576;GO:0051186;GO:0051188;GO:0065007;GO:0030879;GO:0035383;GO:0035384;GO:0051716;GO:0050794;GO:0008150;GO:0008152;GO:0044272;GO:0046394;GO:…	K00665	FASN	hsa04152;hsa04910;hsa00061;hsa01212	AMPK signaling pathway;Insulin signaling pathway;Fatty acid biosynthesis;Fatty acid metabolism	COG3321	Q:Secondary metabolites biosynthesis, transport and catabolism	PF00698.18;PF00109.23;PF00975.17;PF08659.7;PF02801.19;PF16197.2;PF00107.23;PF14765.3;PF13602.3;PF00550.22;PF08242.9;PF13847.3	Acyl_transf_1;ketoacyl-synt;Thioesterase;KR;Ketoacyl-synt_C;KAsynt_C_assoc;ADH_zinc_N;PS-DH;ADH_zinc_N_2;PP-binding;Methyltransf_12;Methyltransf_31	Acyl transferase domain;Beta-ketoacyl synthase, N-terminal domain;Thioesterase domain;KR domain;Beta-ketoacyl synthase, C-terminal domain;Ketoacyl-synthetase C-terminal extension;Zinc-binding dehydrogenase;Polyketide synthase dehydratase;Zinc-binding dehydrogenase;Phosphopantetheine attachment site;Methyltransferase domain;Methyltransferase domain	cytoplasmic	77	47	273.3	High
ENSP00000262982.2	pep chromosome:GRCh38:20:49046312:49096949:1 gene:ENSG00000124207.17 transcript:ENST00000262982.3 gene_biotype:protein_coding transcript_biotype:protein_coding gene_symbol:CSE1L description:chromosome segregation 1 like [Source:HGNC Symbol;Acc:HGNC:2431]	0.9807	-0.028	0	no change	yes	6752035989	6.88521e+09	6.88521e+09	6752035989	BP:protein localization to nucleus;BP:nuclear transport;BP:protein export from nucleus;BP:protein import;BP:nuclear import;BP:nuclear export;BP:cellular localization;BP:cell death;BP:single-organism process;BP:establishment of localization;BP:cellular macromolecule localization;BP:intracellular protein transport;BP:protein localization;BP:organic substance transport;BP:macromolecule localization;…	GO:0034504;GO:0051169;GO:0006611;GO:0017038;GO:0051170;GO:0051168;GO:0051641;GO:0008219;GO:0044699;GO:0051234;GO:0070727;GO:0006886;GO:0008104;GO:0071702;GO:0033036;GO:0034613;GO:0006915;GO:0008283;GO:0006810;GO:0006606;GO:0006913;GO:0045184;GO:0015031;GO:0044765;GO:0008150;GO:0051649;GO:0033365;GO:0051179;GO:1902578;GO:0046907;GO:0012501;GO:1902593;GO:0072594;GO:0044763;GO:1902582;GO:0009987;GO:…	K18423	CSE1, CAS, XPO2	------	------	COG5657	O:Posttranslational modification, protein turnover, chaperones	PF03378.12;PF08506.7;PF03810.16	CAS_CSE1;Cse1;IBN_N	CAS/CSE protein, C-terminus;Cse1;Importin-beta N-terminal domain	cytoplasmic	42	52	110.3	High
ENSP00000384537.2	pep chromosome:GRCh38:6:151239967:151358559:1 gene:ENSG00000131016.17 transcript:ENST00000402676.7 gene_biotype:protein_coding transcript_biotype:protein_coding gene_symbol:AKAP12 description:A-kinase anchoring protein 12 [Source:HGNC Symbol;Acc:HGNC:370]	1.07	0.098	0	no change	yes	6939170562	6.48259e+09	6.48259e+09	6939170562	BP:protein localization;BP:regulation of phosphate metabolic process;BP:regulation of primary metabolic process;BP:regulation of metabolic process;BP:positive regulation of response to stimulus;BP:regulation of response to stimulus;BP:signal transduction;BP:positive regulation of nucleotide metabolic process;BP:regulation of signal transduction;BP:positive regulation of signal transduction;BP:pos…	GO:0008104;GO:0019220;GO:0080090;GO:0019222;GO:0048584;GO:0048583;GO:0007165;GO:0045981;GO:0009966;GO:0009967;GO:0048518;GO:0033036;GO:0006605;GO:0045184;GO:1900373;GO:1900371;GO:0010739;GO:0010738;GO:0009893;GO:0009891;GO:0006886;GO:0065007;GO:0007186;GO:0006810;GO:0009889;GO:0050794;GO:0008150;GO:1902533;GO:0051234;GO:0046907;GO:0030814;GO:0006140;GO:0051173;GO:0023056;GO:0023051;GO:0010647;GO:…	K16528	AKAP12	------	------	------	------	PF03832.10	WSK	WSK motif	cytoplasmic	63	53	191.4	High
ENSP00000353192.3	pep chromosome:GRCh38:22:41621119:41664039:1 gene:ENSG00000196419.12 transcript:ENST00000360079.7 gene_biotype:protein_coding transcript_biotype:protein_coding gene_symbol:XRCC6 description:X-ray repair cross complementing 6 [Source:HGNC Symbol;Acc:HGNC:4055]	0.9359	-0.096	0	no change	yes	6428319878	6.8683e+09	6.8683e+09	6428319878	BP:regulation of primary metabolic process;BP:regulation of metabolic process;BP:anatomical structure homeostasis;BP:nucleobase-containing compound metabolic process;BP:organic cyclic compound metabolic process;BP:macromolecular complex assembly;BP:cellular response to stimulus;BP:negative regulation of macromolecule metabolic process;BP:interspecies interaction between organisms;BP:DNA ligation;…	GO:0080090;GO:0019222;GO:0060249;GO:0006139;GO:1901360;GO:0065003;GO:0051716;GO:0010605;GO:0044419;GO:0006266;GO:0048518;GO:0048519;GO:0051704;GO:0042127;GO:0032392;GO:0006281;GO:0060255;GO:0051291;GO:0051290;GO:0010628;GO:2001141;GO:0046483;GO:0065008;GO:0000723;GO:0010468;GO:1902679;GO:0071103;GO:0022607;GO:0009892;GO:0009893;GO:0009890;GO:0051254;GO:0050789;GO:0044260;GO:0016043;GO:0065007;GO:…	K10884	XRCC6, KU70, G22P1	hsa03450	Non-homologous end-joining	------	------	PF03731.12;PF02735.13;PF03730.11;PF02037.24	Ku_N;Ku;Ku_C;SAP	Ku70/Ku80 N-terminal alpha/beta domain;Ku70/Ku80 beta-barrel domain;Ku70/Ku80 C-terminal arm;SAP domain	cytoplasmic	26	49	69.8	High
ENSP00000246548.3	pep chromosome:GRCh38:19:34428381:34471251:1 gene:ENSG00000126261.13 transcript:ENST00000246548.9 gene_biotype:protein_coding transcript_biotype:protein_coding gene_symbol:UBA2 description:ubiquitin like modifier activating enzyme 2 [Source:HGNC Symbol;Acc:HGNC:30661]	1.392	0.48	0	up	yes	7694955147	5.52838e+09	5.52838e+09	7694955147	BP:positive regulation of catalytic activity;BP:cellular protein metabolic process;BP:cellular macromolecule metabolic process;BP:protein modification by small protein conjugation;BP:protein modification by small protein conjugation or removal;BP:peptidyl-amino acid modification;BP:organic substance metabolic process;BP:biological regulation;BP:positive regulation of molecular function;BP:regulat…	GO:0043085;GO:0044267;GO:0044260;GO:0032446;GO:0070647;GO:0018193;GO:0071704;GO:0065007;GO:0044093;GO:0065009;GO:0050790;GO:0009987;GO:0006464;GO:0043412;GO:0036211;GO:0008150;GO:0008152;GO:0016925;GO:0044238;GO:0018205;GO:0044237;GO:0043170;GO:0019538GO:0031510;GO:1902494;GO:0005654;GO:0044446;GO:0043234;GO:0032991;GO:0005829;GO:0044464;GO:0005575;GO:0044444;GO:0044428;GO:0044424;GO:0044422GO:00…	K10685	UBLE1B, SAE2, UBA2	hsa04120	Ubiquitin mediated proteolysis	COG0476	H:Coenzyme transport and metabolism	PF00899.18;PF16195.2;PF14732.3;PF10585.6	ThiF;UBA2_C;UAE_UbL;UBA_e1_thiolCys	ThiF family;SUMO-activating enzyme subunit 2 C-terminus;Ubiquitin/SUMO-activating enzyme ubiquitin-like domain;Ubiquitin-activating enzyme active site	cytoplasmic	16	38	71.2	High
ENSP00000297185.3	pep chromosome:GRCh38:5:138553756:138575401:-1 gene:ENSG00000113013.15 transcript:ENST00000297185.9 gene_biotype:protein_coding transcript_biotype:protein_coding gene_symbol:HSPA9 description:heat shock protein family A (Hsp70) member 9 [Source:HGNC Symbol;Acc:HGNC:5244]	0.9598	-0.059	0	no change	yes	6312439728	6.57695e+09	6.57695e+09	6312439728	BP:nuclear transport;BP:nuclear export;BP:protein localization;BP:cellular response to stimulus;BP:regulation of programmed cell death;BP:animal organ development;BP:negative regulation of biological process;BP:macromolecule localization;BP:negative regulation of cell death;BP:establishment of protein localization;BP:response to organic substance;BP:protein folding;BP:protein export from nucleus;…	GO:0051169;GO:0051168;GO:0008104;GO:0051716;GO:0043067;GO:0048513;GO:0048519;GO:0033036;GO:0060548;GO:0045184;GO:0010033;GO:0006457;GO:0006611;GO:0050789;GO:0006886;GO:0065007;GO:0034097;GO:0006810;GO:0050794;GO:0008150;GO:0051234;GO:0046907;GO:0071345;GO:0050896;GO:0070887;GO:0044699;GO:0032502;GO:0009987;GO:0030097;GO:0071347;GO:0010941;GO:0042981;GO:0070555;GO:0009636;GO:0071310;GO:0043066;GO:…	K04043	dnaK	hsa03018;hsa05152	RNA degradation;Tuberculosis	COG0443	O:Posttranslational modification, protein turnover, chaperones	PF00012.17;PF06723.10;PF02782.13	HSP70;MreB_Mbl;FGGY_C	Hsp70 protein;MreB/Mbl protein;FGGY family of carbohydrate kinases, C-terminal domain	mitochondrial	25	43	73.6	High
ENSP00000244534.5	pep chromosome:GRCh38:6:26234268:26234933:-1 gene:ENSG00000124575.6 transcript:ENST00000244534.6 gene_biotype:protein_coding transcript_biotype:protein_coding gene_symbol:HIST1H1D description:histone cluster 1 H1 family member d [Source:HGNC Symbol;Acc:HGNC:4717]	0.8268	-0.27	0	down	yes	5791642104	7.00462e+09	7.00462e+09	5791642104	BP:protein methylation;BP:regulation of primary metabolic process;BP:regulation of metabolic process;BP:histone H3-K4 methylation;BP:cellular component organization or biogenesis;BP:single-organism metabolic process;BP:negative regulation of macromolecule metabolic process;BP:peptidyl-amino acid modification;BP:negative regulation of biological process;BP:histone methylation;BP:regulation of macr…	GO:0006479;GO:0080090;GO:0019222;GO:0051568;GO:0071840;GO:0044710;GO:0010605;GO:0018193;GO:0048519;GO:0016571;GO:0060255;GO:2001141;GO:0070734;GO:0098532;GO:0019538;GO:0080182;GO:0018205;GO:0006334;GO:0016569;GO:0022607;GO:0009892;GO:0009890;GO:0018022;GO:0010629;GO:0050789;GO:0044267;GO:0044260;GO:0016043;GO:0065003;GO:0065007;GO:0016570;GO:0065004;GO:0032259;GO:0009889;GO:0050794;GO:0043412;GO:…	K11275	H1_5	------	------	------	------	PF00538.16	Linker_histone	linker histone H1 and H5 family	nuclear	5	15	22.3	High
ENSP00000302886.6	pep chromosome:GRCh38:12:56104559:56113910:1 gene:ENSG00000170515.14 transcript:ENST00000303305.11 gene_biotype:protein_coding transcript_biotype:protein_coding gene_symbol:PA2G4 description:proliferation-associated 2G4 [Source:HGNC Symbol;Acc:HGNC:8550]	0.9796	-0.03	0	no change	yes	6200642890	6.32959e+09	6.32959e+09	6200642890	BP:regulation of primary metabolic process;BP:regulation of metabolic process;BP:organic cyclic compound metabolic process;BP:negative regulation of cell cycle;BP:posttranscriptional regulation of gene expression;BP:positive regulation of biological process;BP:negative regulation of biological process;BP:ncRNA processing;BP:regulation of macromolecule metabolic process;BP:negative regulation of c…	GO:0080090;GO:0019222;GO:1901360;GO:0045786;GO:0010608;GO:0048518;GO:0048519;GO:0034470;GO:0060255;GO:0060548;GO:0032268;GO:2001141;GO:0046483;GO:0009892;GO:0009890;GO:0010629;GO:0006807;GO:0034660;GO:0050789;GO:0044260;GO:0065007;GO:0006364;GO:0050793;GO:0009889;GO:0050794;GO:0007050;GO:0008150;GO:0008152;GO:0010605;GO:0016070;GO:0016072;GO:0006355;GO:0010556;GO:0010558;GO:0034641;GO:0044699;GO:…	------	------	------	------	COG0024	J:Translation, ribosomal structure and biogenesis	PF00557.21	Peptidase_M24	Metallopeptidase family M24	cytoplasmic	17	56	43.8	High
ENSP00000280326.4	pep chromosome:GRCh38:5:10250280:10266389:1 gene:ENSG00000150753.12 transcript:ENST00000280326.9 gene_biotype:protein_coding transcript_biotype:protein_coding gene_symbol:CCT5 description:chaperonin containing TCP1 subunit 5 [Source:HGNC Symbol;Acc:HGNC:1618]	1.068	0.095	0	no change	yes	6446034603	6.03668e+09	6.03668e+09	6446034603	BP:regulation of primary metabolic process;BP:regulation of metabolic process;BP:regulation of cellular macromolecule biosynthetic process;BP:positive regulation of homeostatic process;BP:positive regulation of establishment of protein localization to telomere;BP:regulation of homeostatic process;BP:response to external biotic stimulus;BP:response to virus;BP:positive regulation of biological pro…	GO:0080090;GO:0019222;GO:2000112;GO:0032846;GO:1904851;GO:0032844;GO:0043207;GO:0009615;GO:0048518;GO:0051054;GO:0051052;GO:0060255;GO:0051707;GO:0051704;GO:0044702;GO:0009607;GO:0009605;GO:0010638;GO:0006275;GO:0051130;GO:0006457;GO:0009893;GO:0009891;GO:0050821;GO:0045935;GO:0065007;GO:0044699;GO:0065008;GO:0070203;GO:0070202;GO:0070201;GO:0006810;GO:2000278;GO:0009889;GO:0050794;GO:0008150;GO:…	K09497	CCT5	------	------	COG0459	O:Posttranslational modification, protein turnover, chaperones	PF00118.21	Cpn60_TCP1	TCP-1/cpn60 chaperonin family	cytoplasmic	28	60	59.6	High
ENSP00000356520.3	pep chromosome:GRCh38:1:182839347:182887982:1 gene:ENSG00000135829.17 transcript:ENST00000367549.4 gene_biotype:protein_coding transcript_biotype:protein_coding gene_symbol:DHX9 description:DExH-box helicase 9 [Source:HGNC Symbol;Acc:HGNC:2750]	1.014	0.02	0	no change	yes	6253159958	6.16942e+09	6.16942e+09	6253159958	BP:protein localization;BP:regulation of metabolic process;BP:cellular component organization or biogenesis;BP:cellular macromolecule localization;BP:posttranscriptional regulation of gene expression;BP:rhythmic process;BP:positive regulation of biological process;BP:macromolecule localization;BP:DNA geometric change;BP:regulation of macromolecule metabolic process;BP:heterocycle metabolic proces…	GO:0008104;GO:0019222;GO:0071840;GO:0070727;GO:0010608;GO:0048511;GO:0048518;GO:0033036;GO:0032392;GO:0060255;GO:0046483;GO:0000398;GO:0010468;GO:0050789;GO:0070934;GO:0071103;GO:0048255;GO:0044260;GO:0016043;GO:0065007;GO:1901360;GO:0065008;GO:0032481;GO:0008150;GO:0008152;GO:0016070;GO:0016071;GO:0043488;GO:0048869;GO:0051239;GO:0030154;GO:0034641;GO:0044699;GO:0006139;GO:0043489;GO:0043487;GO:…	K13184	DHX9	------	------	COG1643	L:Replication, recombination and repair	PF00035.23;PF04408.20;PF07717.13;PF00271.28;PF00270.26	dsrm;HA2;OB_NTP_bind;Helicase_C;DEAD	Double-stranded RNA binding motif;Helicase associated domain;Oligonucleotide/oligosaccharide-binding;Helicase conserved C-terminal domain;DEAD/DEAH box helicase	cytoplasmic	39	44	140.9	High
ENSP00000268182.5	pep chromosome:GRCh38:15:90388242:90502239:1 gene:ENSG00000140575.13 transcript:ENST00000268182.10 gene_biotype:protein_coding transcript_biotype:protein_coding gene_symbol:IQGAP1 description:IQ motif containing GTPase activating protein 1 [Source:HGNC Symbol;Acc:HGNC:6110]	0.8657	-0.21	0	no change	yes	5744103634	6.6355e+09	6.6355e+09	5744103634	BP:regulation of primary metabolic process;BP:regulation of metabolic process;BP:developmental cell growth;BP:cellular response to epidermal growth factor stimulus;BP:signal transduction;BP:cell surface receptor signaling pathway;BP:enzyme linked receptor protein signaling pathway;BP:transmembrane receptor protein tyrosine kinase signaling pathway;BP:negative regulation of hydrolase activity;BP:c…	GO:0080090;GO:0019222;GO:0048588;GO:0071364;GO:0007165;GO:0007166;GO:0007167;GO:0007169;GO:0051346;GO:0051716;GO:0010035;GO:0010604;GO:0048869;GO:0070849;GO:0070848;GO:0044093;GO:0044092;GO:0048518;GO:0048519;GO:0002064;GO:1990138;GO:0060255;GO:0048468;GO:0045859;GO:0051592;GO:0007173;GO:0010038;GO:0010033;GO:0042325;GO:0042327;GO:0009892;GO:0009893;GO:0033674;GO:0048008;GO:0071902;GO:0071900;GO:…	K16848	IQGAP1	hsa05205;hsa04520;hsa04810	Proteoglycans in cancer;Adherens junction;Regulation of actin cytoskeleton	COG5261	Z:Cytoskeleton	PF00616.16;PF03836.12;PF00307.28;PF00612.24	RasGAP;RasGAP_C;CH;IQ	GTPase-activator protein for Ras-like GTPase;RasGAP C-terminus;Calponin homology;IQ calmodulin-binding motif	cytoplasmic	64	54	189.1	High
ENSP00000331901.4	pep chromosome:GRCh38:11:62559596:62573891:-1 gene:ENSG00000254772.10 transcript:ENST00000329251.5 gene_biotype:protein_coding transcript_biotype:protein_coding gene_symbol:EEF1G description:eukaryotic translation elongation factor 1 gamma [Source:HGNC Symbol;Acc:HGNC:3213]	0.9481	-0.077	0	no change	yes	5985136596	6.31286e+09	6.31286e+09	5985136596	BP:cellular macromolecule biosynthetic process;BP:cellular biosynthetic process;BP:cellular nitrogen compound metabolic process;BP:nitrogen compound metabolic process;BP:macromolecule metabolic process;BP:organic substance biosynthetic process;BP:response to external biotic stimulus;BP:organic substance metabolic process;BP:response to virus;BP:glutathione metabolic process;BP:cellular process;BP…	GO:0034645;GO:0044249;GO:0034641;GO:0006807;GO:0043170;GO:1901576;GO:0043207;GO:0071704;GO:0009615;GO:0006749;GO:0009987;GO:0044260;GO:0009058;GO:0009059;GO:0008150;GO:0008152;GO:0009607;GO:0051707;GO:0051704;GO:1901564;GO:0006575;GO:0009605;GO:0044237;GO:0006790;GO:0043603;GO:0006518;GO:0006414;GO:0050896GO:0043231;GO:0043227;GO:0043226;GO:0005783;GO:0070062;GO:0005634;GO:0016020;GO:0031982;GO:1…	K03233	EEF1G	hsa05134	Legionellosis	COG0625	O:Posttranslational modification, protein turnover, chaperones	PF00647.16;PF02798.17;PF00043.22;PF13410.3;PF14497.3;PF13417.3	EF1G;GST_N;GST_C;GST_C_2;GST_C_3;GST_N_3	Elongation factor 1 gamma, conserved domain;Glutathione S-transferase, N-terminal domain;Glutathione S-transferase, C-terminal domain;Glutathione S-transferase, C-terminal domain;Glutathione S-transferase, C-terminal domain;Glutathione S-transferase, N-terminal domain	cytoplasmic	21	55	50.1	High
ENSP00000317334.7	pep chromosome:GRCh38:6:159778498:159789602:-1 gene:ENSG00000120438.12 transcript:ENST00000321394.12 gene_biotype:protein_coding transcript_biotype:protein_coding gene_symbol:TCP1 description:t-complex 1 [Source:HGNC Symbol;Acc:HGNC:11655]	0.9778	-0.032	0	no change	yes	6.05452e+09	6191902010	6191902010	6.05452e+09	BP:protein localization;BP:regulation of metabolic process;BP:regulation of cellular macromolecule biosynthetic process;BP:positive regulation of homeostatic process;BP:positive regulation of establishment of protein localization to telomere;BP:regulation of homeostatic process;BP:cellular component organization or biogenesis;BP:regulation of primary metabolic process;BP:interspecies interaction …	GO:0008104;GO:0019222;GO:2000112;GO:0032846;GO:1904851;GO:0032844;GO:0071840;GO:0080090;GO:0044419;GO:0044093;GO:0048518;GO:0033036;GO:0044417;GO:0033032;GO:0051054;GO:0051052;GO:0060255;GO:0045184;GO:0042000;GO:0090670;GO:0051701;GO:0051704;GO:0044702;GO:0010638;GO:0006275;GO:0051972;GO:0051130;GO:0022607;GO:0006457;GO:0009893;GO:0009891;GO:0050821;GO:0090666;GO:0050789;GO:0051347;GO:0016043;GO:…	K09493	CCT1, TCP1	------	------	COG0459	O:Posttranslational modification, protein turnover, chaperones	PF00118.21	Cpn60_TCP1	TCP-1/cpn60 chaperonin family	cytoplasmic	29	68	60.3	High
ENSP00000293831.8	pep chromosome:GRCh38:17:7572825:7579006:1 gene:ENSG00000161960.15 transcript:ENST00000293831.13 gene_biotype:protein_coding transcript_biotype:protein_coding gene_symbol:EIF4A1 description:eukaryotic translation initiation factor 4A1 [Source:HGNC Symbol;Acc:HGNC:3282]	1.092	0.13	0	no change	yes	6318706508	5.78862e+09	5.78862e+09	6318706508	BP:regulation of primary metabolic process;BP:regulation of metabolic process;BP:organic cyclic compound metabolic process;BP:organic cyclic compound catabolic process;BP:posttranscriptional regulation of gene expression;BP:interspecies interaction between organisms;BP:animal organ development;BP:multi-organism process;BP:animal organ regeneration;BP:regulation of macromolecule metabolic process;…	GO:0080090;GO:0019222;GO:1901360;GO:1901361;GO:0010608;GO:0044419;GO:0048513;GO:0051704;GO:0031100;GO:0060255;GO:0019439;GO:0006446;GO:0046483;GO:0006807;GO:0050789;GO:1901575;GO:0044265;GO:0044260;GO:0000956;GO:0065007;GO:0009889;GO:0050794;GO:0008150;GO:0008152;GO:0034655;GO:0046700;GO:0016070;GO:0016071;GO:0044270;GO:0010556;GO:0031099;GO:0044248;GO:0034641;GO:0044699;GO:0006139;GO:0000289;GO:…	K03257	EIF4A	hsa03013	RNA transport	COG0513	L:Replication, recombination and repair	PF00270.26;PF00271.28;PF04851.12	DEAD;Helicase_C;ResIII	DEAD/DEAH box helicase;Helicase conserved C-terminal domain;Type III restriction enzyme, res subunit	cytoplasmic	11	59	46.1	High
ENSP00000375977.2	pep chromosome:GRCh38:2:216109348:216206293:1 gene:ENSG00000079246.16 transcript:ENST00000392132.7 gene_biotype:protein_coding transcript_biotype:protein_coding gene_symbol:XRCC5 description:X-ray repair cross complementing 5 [Source:HGNC Symbol;Acc:HGNC:12833]	0.9432	-0.084	0	no change	yes	5831596380	6.18308e+09	6.18308e+09	5831596380	BP:regulation of primary metabolic process;BP:regulation of metabolic process;BP:negative regulation of homeostatic process;BP:regulation of homeostatic process;BP:organic cyclic compound metabolic process;BP:single-organism metabolic process;BP:stem cell differentiation;BP:double-strand break repair via nonhomologous end joining;BP:double-strand break repair;BP:regulation of transcription, DNA-t…	GO:0080090;GO:0019222;GO:0032845;GO:0032844;GO:1901360;GO:0044710;GO:0048863;GO:0006303;GO:0006302;GO:0006355;GO:0044419;GO:0010720;GO:0048518;GO:0048519;GO:0051704;GO:0042127;GO:0032392;GO:0051053;GO:0051052;GO:0006281;GO:0060255;GO:1904429;GO:0051129;GO:2001141;GO:1902679;GO:0046483;GO:0065008;GO:0010468;GO:0033554;GO:0071103;GO:0009892;GO:0009890;GO:0010639;GO:0050789;GO:0044260;GO:0016043;GO:…	K10885	XRCC5, KU80, G22P2	hsa03450	Non-homologous end-joining	------	------	PF03731.12;PF02735.13;PF08785.8;PF03730.11	Ku_N;Ku;Ku_PK_bind;Ku_C	Ku70/Ku80 N-terminal alpha/beta domain;Ku70/Ku80 beta-barrel domain;Ku C terminal domain like;Ku70/Ku80 C-terminal arm	cytoplasmic	32	60	82.7	High
ENSP00000350882.6	pep chromosome:GRCh38:9:128552593:128633662:1 gene:ENSG00000197694.16 transcript:ENST00000358161.9 gene_biotype:protein_coding transcript_biotype:protein_coding gene_symbol:SPTAN1 description:spectrin alpha, non-erythrocytic 1 [Source:HGNC Symbol;Acc:HGNC:11273]	1.119	0.16	0	no change	yes	6345351692	5.66931e+09	5.66931e+09	6345351692	BP:regulation of actin polymerization or depolymerization;BP:signal transduction;BP:cellular component organization or biogenesis;BP:single-organism metabolic process;BP:MAPK cascade;BP:regulation of cytoskeleton organization;BP:positive regulation of molecular function;BP:negative regulation of biological process;BP:negative regulation of protein depolymerization;BP:neuron projection guidance;BP…	GO:0008064;GO:0007165;GO:0071840;GO:0044710;GO:0000165;GO:0051493;GO:0044093;GO:0048519;GO:1901880;GO:0097485;GO:0016192;GO:0019538;GO:0010639;GO:0031333;GO:0032970;GO:1901879;GO:0006928;GO:0043244;GO:0035556;GO:0044267;GO:0006888;GO:0043547;GO:0044260;GO:0016043;GO:0090066;GO:0065007;GO:0044699;GO:0065009;GO:0065008;GO:0050790;GO:0006810;GO:0050794;GO:0043412;GO:0036211;GO:0008150;GO:0008152;GO:…	K06114	SPTA	hsa04210	Apoptosis	COG5069	Z:Cytoskeleton	PF00435.18;PF08726.7;PF00018.25;PF00036.29;PF13499.3;PF14604.3;PF13405.3;PF13833.3;PF07653.14	Spectrin;EFhand_Ca_insen;SH3_1;EF-hand_1;EF-hand_7;SH3_9;EF-hand_6;EF-hand_8;SH3_2	Spectrin repeat;Ca2+ insensitive EF hand;SH3 domain;EF hand;EF-hand domain pair;Variant SH3 domain;EF-hand domain;EF-hand domain pair;Variant SH3 domain	cytoplasmic	93	50	282.1	High
ENSP00000396127.3	pep chromosome:GRCh38:12:130872037:130877676:1 gene:ENSG00000132341.12 transcript:ENST00000448750.7 gene_biotype:protein_coding transcript_biotype:protein_coding gene_symbol:RAN description:RAN, member RAS oncogene family [Source:HGNC Symbol;Acc:HGNC:9846]	0.8398	-0.25	0	no change	yes	5448147243	6.48708e+09	6.48708e+09	5448147243	BP:regulation of microtubule polymerization or depolymerization;BP:negative regulation of microtubule polymerization or depolymerization;BP:nuclear transport;BP:nuclear export;BP:regulation of microtubule depolymerization;BP:regulation of primary metabolic process;BP:regulation of metabolic process;BP:regulation of cellular macromolecule biosynthetic process;BP:regulation of RNA biosynthetic proc…	GO:0031110;GO:0031111;GO:0051169;GO:0051168;GO:0031114;GO:0080090;GO:0019222;GO:2000112;GO:2001141;GO:0030518;GO:0051173;GO:0008104;GO:0031325;GO:0007165;GO:0048523;GO:0051656;GO:0071840;GO:0009755;GO:0051716;GO:0070727;GO:0048869;GO:0075733;GO:0044419;GO:0071704;GO:0044093;GO:0048522;GO:0048518;GO:0048519;GO:0033036;GO:0007010;GO:1903508;GO:0060255;GO:0031960;GO:0007051;GO:1901880;GO:0045184;GO:…	K07936	RAN	hsa03008;hsa05166;hsa03013;hsa05169	Ribosome biogenesis in eukaryotes;HTLV-I infection;RNA transport;Epstein-Barr virus infection	------	------	PF00071.19;PF08477.10;PF00025.18	Ras;Roc;Arf	Ras family;Ras of Complex, Roc, domain of DAPkinase;ADP-ribosylation factor family	mitochondrial	9	37	26.8	High
ENSP00000368438.5	pep chromosome:GRCh38:20:5114953:5119958:-1 gene:ENSG00000132646.11 transcript:ENST00000379143.10 gene_biotype:protein_coding transcript_biotype:protein_coding gene_symbol:PCNA description:proliferating cell nuclear antigen [Source:HGNC Symbol;Acc:HGNC:8729]	0.9736	-0.039	0	no change	yes	5854248716	6.01327e+09	6.01327e+09	5854248716	BP:regulation of primary metabolic process;BP:regulation of metabolic process;BP:anatomical structure homeostasis;BP:positive regulation of response to stimulus;BP:regulation of response to stimulus;BP:regulation of transcription involved in G1/S transition of mitotic cell cycle;BP:cellular macromolecule biosynthetic process;BP:DNA damage response, detection of DNA damage;BP:signal transduction;B…	GO:0080090;GO:0019222;GO:0060249;GO:0048584;GO:0048583;GO:0000083;GO:0034645;GO:0042769;GO:0007165;GO:1902402;GO:1902403;GO:1902400;GO:1901362;GO:1901360;GO:0044710;GO:0072413;GO:2000134;GO:0006301;GO:0072422;GO:0048869;GO:0070647;GO:0018193;GO:0032446;GO:0048513;GO:0044093;GO:0030855;GO:0048518;GO:0048519;GO:0031297;GO:0051345;GO:0019725;GO:0051054;GO:0006282;GO:0051052;GO:0006281;GO:0060255;GO:…	K04802	PCNA	hsa04530;hsa03410;hsa05161;hsa03030;hsa03430;hsa03420;hsa05166;hsa04110	Tight junction;Base excision repair;Hepatitis B;DNA replication;Mismatch repair;Nucleotide excision repair;HTLV-I infection;Cell cycle	COG0592	L:Replication, recombination and repair	PF02747.12;PF00705.15;PF02144.13;PF04139.10	PCNA_C;PCNA_N;Rad1;Rad9	Proliferating cell nuclear antigen, C-terminal domain;Proliferating cell nuclear antigen, N-terminal domain;Repair protein Rad1/Rec1/Rad17;Rad9	cytoplasmic	13	62	28.8	High
ENSP00000300026.3	pep chromosome:GRCh38:15:64155812:64163205:-1 gene:ENSG00000166794.4 transcript:ENST00000300026.3 gene_biotype:protein_coding transcript_biotype:protein_coding gene_symbol:PPIB description:peptidylprolyl isomerase B [Source:HGNC Symbol;Acc:HGNC:9255]	1.191	0.25	0	no change	yes	6300672768	5.28817e+09	5.28817e+09	6300672768	BP:regulation of primary metabolic process;BP:regulation of metabolic process;BP:peptidyl-amino acid modification;BP:interspecies interaction between organisms;BP:animal organ development;BP:modification of morphology or physiology of other organism involved in symbiotic interaction;BP:positive regulation of biological process;BP:multi-organism process;BP:positive regulation by host of viral proc…	GO:0080090;GO:0019222;GO:0018193;GO:0044419;GO:0048513;GO:0051817;GO:0048518;GO:0051704;GO:0044794;GO:0060255;GO:0051702;GO:0018208;GO:0019538;GO:0044788;GO:1901873;GO:0006457;GO:0050821;GO:0050789;GO:0044267;GO:0044260;GO:0065007;GO:0065008;GO:0050793;GO:0050792;GO:0050794;GO:0043902;GO:0043412;GO:0036211;GO:0008150;GO:0008152;GO:0061077;GO:0043903;GO:0031647;GO:0043900;GO:0051240;GO:0048639;GO:…	K03768	PPIB, ppiB	------	------	------	------	PF00160.18	Pro_isomerase	Cyclophilin type peptidyl-prolyl cis-trans isomerase/CLD	ER	12	52	23.7	High
ENSP00000305958.4	pep chromosome:GRCh38:11:64186115:64204543:1 gene:ENSG00000168439.16 transcript:ENST00000305218.8 gene_biotype:protein_coding transcript_biotype:protein_coding gene_symbol:STIP1 description:stress induced phosphoprotein 1 [Source:HGNC Symbol;Acc:HGNC:11387]	0.9392	-0.09	0	no change	yes	5604122085	5.96705e+09	5.96705e+09	5604122085	BP:response to stress;BP:biological_process;BP:response to stimulusCC:intracellular organelle;CC:membrane-bounded organelle;CC:nucleus;CC:organelle;CC:Golgi apparatus;CC:protein complex;CC:macromolecular complex;CC:intracellular membrane-bounded organelle;CC:cell part;CC:cellular_component;CC:myelin sheath;CC:cytoplasmic part;CC:intracellular partMF:protein C-terminus binding;MF:heat shock protei…	GO:0006950;GO:0008150;GO:0050896GO:0043229;GO:0043227;GO:0005634;GO:0043226;GO:0005794;GO:0043234;GO:0032991;GO:0043231;GO:0044464;GO:0005575;GO:0043209;GO:0044444;GO:0044424GO:0008022;GO:0031072;GO:0003674;GO:0005488;GO:0003676;GO:1901363;GO:0030544;GO:0051087;GO:0044822;GO:0097159;GO:0003723;GO:0005515	K09553	STIP1	hsa05020	Prion diseases	------	------	PF00515.25;PF07719.14;PF13414.3;PF13181.3;PF13424.3;PF13432.3;PF14559.3;PF13431.3;PF13371.3;PF12569.5	TPR_1;TPR_2;TPR_11;TPR_8;TPR_12;TPR_16;TPR_19;TPR_17;TPR_9;NARP1	Tetratricopeptide repeat;Tetratricopeptide repeat;TPR repeat;Tetratricopeptide repeat;Tetratricopeptide repeat;Tetratricopeptide repeat;Tetratricopeptide repeat;Tetratricopeptide repeat;Tetratricopeptide repeat;NMDA receptor-regulated protein 1	nuclear	27	46	62.6	High
ENSP00000341885.4	pep chromosome:GRCh38:16:1962058:1964826:-1 gene:ENSG00000140988.16 transcript:ENST00000343262.9 gene_biotype:protein_coding transcript_biotype:protein_coding gene_symbol:RPS2 description:ribosomal protein S2 [Source:HGNC Symbol;Acc:HGNC:10404]	1.069	0.096	0	no change	yes	5916436386	5.53282e+09	5.53282e+09	5916436386	BP:protein localization;BP:membrane organization;BP:organic cyclic compound biosynthetic process;BP:organic cyclic compound metabolic process;BP:organic cyclic compound catabolic process;BP:cellular macromolecule localization;BP:cellular component organization or biogenesis;BP:positive regulation of molecular function;BP:macromolecule localization;BP:rRNA processing;BP:ncRNA processing;BP:protein…	GO:0008104;GO:0061024;GO:1901362;GO:1901360;GO:1901361;GO:0070727;GO:0071840;GO:0044093;GO:0033036;GO:0006364;GO:0034470;GO:0006605;GO:0045184;GO:0072657;GO:0046483;GO:0019438;GO:0006613;GO:0006612;GO:0006614;GO:0006807;GO:0034660;GO:1901576;GO:1901575;GO:0044265;GO:0051347;GO:0044260;GO:0006886;GO:0016043;GO:0065007;GO:0044699;GO:0065009;GO:0018130;GO:0006810;GO:0050790;GO:0046700;GO:0019439;GO:…	K02981	RP-S2e, RPS2	hsa03010	Ribosome	COG0098	J:Translation, ribosomal structure and biogenesis	PF00333.17;PF03719.12	Ribosomal_S5;Ribosomal_S5_C	Ribosomal protein S5, N-terminal domain;Ribosomal protein S5, C-terminal domain	cytoplasmic	12	41	31.3	High
ENSP00000252699.2	pep chromosome:GRCh38:19:38647649:38731589:1 gene:ENSG00000130402.12 transcript:ENST00000252699.7 gene_biotype:protein_coding transcript_biotype:protein_coding gene_symbol:ACTN4 description:actinin alpha 4 [Source:HGNC Symbol;Acc:HGNC:166]	1.157	0.21	0	no change	yes	6055979618	5.23304e+09	5.23304e+09	6055979618	BP:actin filament-based transport;BP:regulation of primary metabolic process;BP:regulation of metabolic process;BP:regulation of transport;BP:regulation of RNA biosynthetic process;BP:positive regulation of response to stimulus;BP:regulation of response to stimulus;BP:vesicle cytoskeletal trafficking;BP:negative regulation of cell adhesion;BP:protein localization;BP:signal transduction;BP:positiv…	GO:0099515;GO:0080090;GO:0019222;GO:0051049;GO:2001141;GO:0048584;GO:0048583;GO:0099518;GO:0007162;GO:0008104;GO:0007165;GO:0034764;GO:0034765;GO:0034767;GO:0051650;GO:0034762;GO:0045216;GO:0009966;GO:0009967;GO:0071840;GO:1902414;GO:0044093;GO:0010721;GO:0048518;GO:0048519;GO:1902305;GO:1902307;GO:0051050;GO:0060255;GO:0070830;GO:0045184;GO:0030048;GO:0016192;GO:0045055;GO:1902396;GO:0032414;GO:…	K05699	ACTN1_4	hsa05322;hsa05203;hsa04530;hsa04670;hsa05146;hsa04510;hsa04520;hsa04810	Systemic lupus erythematosus;Viral carcinogenesis;Tight junction;Leukocyte transendothelial migration;Amoebiasis;Focal adhesion;Adherens junction;Regulation of actin cytoskeleton	COG5069	Z:Cytoskeleton	PF00435.18;PF00307.28;PF08726.7;PF00036.29;PF13405.3;PF11971.5;PF13499.3	Spectrin;CH;EFhand_Ca_insen;EF-hand_1;EF-hand_6;CAMSAP_CH;EF-hand_7	Spectrin repeat;Calponin homology;Ca2+ insensitive EF hand;EF hand;EF-hand domain;CAMSAP CH domain;EF-hand domain pair	cytoplasmic	29	64	104.8	High
ENSP00000359345.2	pep chromosome:GRCh38:1:92832040:92841924:1 gene:ENSG00000122406.14 transcript:ENST00000370321.8 gene_biotype:protein_coding transcript_biotype:protein_coding gene_symbol:RPL5 description:ribosomal protein L5 [Source:HGNC Symbol;Acc:HGNC:10360]	1.06	0.084	0	no change	yes	5750857976	5.4237e+09	5.4237e+09	5750857976	BP:protein localization;BP:membrane organization;BP:organic cyclic compound biosynthetic process;BP:organic cyclic compound metabolic process;BP:organic cyclic compound catabolic process;BP:cellular macromolecule localization;BP:macromolecule localization;BP:rRNA processing;BP:ncRNA processing;BP:protein targeting;BP:establishment of protein localization;BP:protein localization to membrane;BP:het…	GO:0008104;GO:0061024;GO:1901362;GO:1901360;GO:1901361;GO:0070727;GO:0033036;GO:0006364;GO:0034470;GO:0006605;GO:0045184;GO:0072657;GO:0046483;GO:0019439;GO:0019438;GO:0022607;GO:0006613;GO:0006612;GO:0006614;GO:0034660;GO:0000027;GO:1901576;GO:1901575;GO:0044265;GO:0044260;GO:0006886;GO:0016043;GO:0065003;GO:0071840;GO:0018130;GO:0006810;GO:0046700;GO:0008150;GO:0008152;GO:0034654;GO:0034655;GO:…	K02932	RP-L5e, RPL5	hsa03010	Ribosome	COG0256	J:Translation, ribosomal structure and biogenesis	PF17144.1;PF14204.3	Ribosomal_L5e;Ribosomal_L18_c	Ribosomal large subunit proteins 60S L5, and 50S L18;Ribosomal L18 C-terminal region	cytoplasmic	12	41	34.3	High
ENSP00000362744.4	pep chromosome:GRCh38:X:72272042:72277248:-1 gene:ENSG00000198034.11 transcript:ENST00000316084.10 gene_biotype:protein_coding transcript_biotype:protein_coding gene_symbol:RPS4X description:ribosomal protein S4 X-linked [Source:HGNC Symbol;Acc:HGNC:10424]	0.8877	-0.17	0	no change	yes	5.22663e+09	5.88799e+09	5.88799e+09	5.22663e+09	BP:protein localization;BP:regulation of metabolic process;BP:membrane organization;BP:organic cyclic compound biosynthetic process;BP:organic cyclic compound metabolic process;BP:organic cyclic compound catabolic process;BP:cellular macromolecule localization;BP:posttranscriptional regulation of gene expression;BP:positive regulation of biological process;BP:macromolecule localization;BP:rRNA pr…	GO:0008104;GO:0019222;GO:0061024;GO:1901362;GO:1901360;GO:1901361;GO:0070727;GO:0010608;GO:0048518;GO:0033036;GO:0006364;GO:0042127;GO:0034470;GO:0060255;GO:0006605;GO:0045184;GO:0072657;GO:0046483;GO:0044707;GO:0019439;GO:0019438;GO:0009893;GO:0009891;GO:0006613;GO:0006612;GO:0006614;GO:0006807;GO:0034660;GO:0050789;GO:1901576;GO:1901575;GO:0044265;GO:0044260;GO:0006886;GO:0016043;GO:0065007;GO:…	K02987	RP-S4e, RPS4	hsa03010	Ribosome	COG1471	J:Translation, ribosomal structure and biogenesis	PF00900.17;PF16121.2;PF08071.9;PF01479.22;PF00467.26	Ribosomal_S4e;40S_S4_C;RS4NT;S4;KOW	Ribosomal family S4e;40S ribosomal protein S4 C-terminus;RS4NT;S4 domain;KOW motif	cytoplasmic	14	49	29.6	High
ENSP00000371890.2	pep chromosome:GRCh38:4:10074340:10116949:-1 gene:ENSG00000071127.17 transcript:ENST00000382452.6 gene_biotype:protein_coding transcript_biotype:protein_coding gene_symbol:WDR1 description:WD repeat domain 1 [Source:HGNC Symbol;Acc:HGNC:12754]	0.9423	-0.086	0	no change	yes	5359366742	5.68744e+09	5.68744e+09	5359366742	BP:regulation of transport;BP:regulation of actin polymerization or depolymerization;BP:regulation of ion transmembrane transport;BP:regulated exocytosis;BP:cellular component organization or biogenesis;BP:positive regulation of cytoskeleton organization;BP:regulation of cytoskeleton organization;BP:positive regulation of biological process;BP:sensory perception of sound;BP:sensory perception;BP:…	GO:0051049;GO:0008064;GO:0034765;GO:0045055;GO:0071840;GO:0051495;GO:0051493;GO:0048518;GO:0007605;GO:0007600;GO:1901881;GO:0003008;GO:0016192;GO:0010638;GO:0032535;GO:0042391;GO:0048713;GO:1901879;GO:0060307;GO:0060306;GO:0014013;GO:0006887;GO:0016043;GO:0090066;GO:0065007;GO:0044699;GO:0065008;GO:0051130;GO:0050793;GO:0050954;GO:0006810;GO:0050794;GO:0008150;GO:0051239;GO:0032956;GO:0051234;GO:…	------	------	------	------	------	------	PF00400.29;PF12894.4;PF08662.8;PF16529.2	WD40;ANAPC4_WD40;eIF2A;Ge1_WD40	WD domain, G-beta repeat;Anaphase-promoting complex subunit 4 WD40 domain;Eukaryotic translation initiation factor eIF2A;WD40 region of Ge1, enhancer of mRNA-decapping protein	cytoplasmic	26	63	66.2	High
ENSP00000327070.5	pep chromosome:GRCh38:7:76048106:76067508:1 gene:ENSG00000146701.12 transcript:ENST00000315758.10 gene_biotype:protein_coding transcript_biotype:protein_coding gene_symbol:MDH2 description:malate dehydrogenase 2 [Source:HGNC Symbol;Acc:HGNC:6971]	1.017	0.024	0	no change	yes	5567906443	5.47231e+09	5.47231e+09	5567906443	BP:protein acetylation;BP:internal protein amino acid acetylation;BP:small molecule metabolic process;BP:small molecule biosynthetic process;BP:organic substance biosynthetic process;BP:tricarboxylic acid metabolic process;BP:organic cyclic compound metabolic process;BP:single-organism metabolic process;BP:single-organism biosynthetic process;BP:oxoacid metabolic process;BP:heterocycle metabolic …	GO:0006473;GO:0006475;GO:0044281;GO:0044283;GO:1901576;GO:0072350;GO:1901360;GO:0044710;GO:0044711;GO:0043436;GO:0046483;GO:0043648;GO:1901564;GO:0019538;GO:0016051;GO:0006807;GO:0046496;GO:0043543;GO:0051186;GO:0044260;GO:0019637;GO:0019318;GO:0019319;GO:0043412;GO:0036211;GO:0008150;GO:0008152;GO:0044723;GO:0006101;GO:0044763;GO:0006753;GO:0006108;GO:0019674;GO:0006732;GO:0006733;GO:0006734;GO:…	K00026	MDH2	hsa00620;hsa00630;hsa00270;hsa00020;hsa01200	Pyruvate metabolism;Glyoxylate and dicarboxylate metabolism;Cysteine and methionine metabolism;Citrate cycl;Carbon metabolism	COG0039	C:Energy production and conversion	PF02866.15;PF00056.20	Ldh_1_C;Ldh_1_N	lactate/malate dehydrogenase, alpha/beta C-terminal domain;lactate/malate dehydrogenase, NAD binding domain	mitochondrial	15	59	35.5	High
ENSP00000495347.1	pep chromosome:GRCh38:19:16076495:16103002:1 gene:ENSG00000167460.17 transcript:ENST00000643579.2 gene_biotype:protein_coding transcript_biotype:protein_coding gene_symbol:TPM4 description:tropomyosin 4 [Source:HGNC Symbol;Acc:HGNC:12013]	1.146	0.2	0	no change	yes	5762158876	5.02621e+09	5.02621e+09	5762158876	BP:cell differentiation;BP:movement of cell or subcellular component;BP:single-organism process;BP:osteoblast differentiation;BP:cellular developmental process;BP:actin-myosin filament sliding;BP:developmental process;BP:actin filament-based process;BP:cellular process;BP:muscle filament sliding;BP:actin filament-based movement;BP:single-organism cellular process;BP:single-organism developmental …	GO:0030154;GO:0006928;GO:0044699;GO:0001649;GO:0048869;GO:0033275;GO:0032502;GO:0030029;GO:0009987;GO:0030049;GO:0030048;GO:0044763;GO:0044767;GO:0008150;GO:0070252GO:0032432;GO:0030055;GO:0043229;GO:0043228;GO:0005924;GO:0043227;GO:0043226;GO:0042641;GO:0005856;GO:0001725;GO:0002102;GO:0070062;GO:0016020;GO:0097517;GO:0044430;GO:0031941;GO:0070161;GO:0005925;GO:0030054;GO:0044446;GO:0005912;GO:0…	K10375	TPM4	hsa05410;hsa05414;hsa04260;hsa04261	Hypertrophic cardiomyopath;Dilated cardiomyopathy;Cardiac muscle contraction;Adrenergic signaling in cardiomyocytes	------	------	PF00261.17;PF12718.4;PF06009.9	Tropomyosin;Tropomyosin_1;Laminin_II	Tropomyosin;Tropomyosin like;Laminin Domain II	cytoplasmic	8	53	28.5	High
ENSP00000349259.4	pep chromosome:GRCh38:2:54456327:54671446:1 gene:ENSG00000115306.16 transcript:ENST00000356805.9 gene_biotype:protein_coding transcript_biotype:protein_coding gene_symbol:SPTBN1 description:spectrin beta, non-erythrocytic 1 [Source:HGNC Symbol;Acc:HGNC:11275]	1.054	0.076	0	no change	yes	5503734380	5.22205e+09	5.22205e+09	5503734380	BP:nuclear transport;BP:protein localization;BP:regulation of secretion;BP:positive regulation of secretion;BP:regulation of transport;BP:regulation of actin polymerization or depolymerization;BP:membrane organization;BP:plasma membrane organization;BP:signal transduction;BP:establishment of protein localization to plasma membrane;BP:cellular component organization or biogenesis;BP:single-organis…	GO:0051169;GO:0008104;GO:0051046;GO:0051047;GO:0051049;GO:0008064;GO:0061024;GO:0007009;GO:0007165;GO:0090002;GO:0071840;GO:0044710;GO:0072659;GO:0070727;GO:0000165;GO:0051493;GO:0071704;GO:0044093;GO:0048518;GO:1900040;GO:0033036;GO:0051050;GO:0006606;GO:0006605;GO:0045184;GO:0072657;GO:0097485;GO:0000910;GO:0016192;GO:0019538;GO:0010639;GO:0050789;GO:0043242;GO:0031333;GO:0022607;GO:0006612;GO:…	K06115	SPTB	------	------	COG5069	Z:Cytoskeleton	PF00435.18;PF00307.28;PF15410.3;PF00169.26;PF11971.5	Spectrin;CH;PH_9;PH;CAMSAP_CH	Spectrin repeat;Calponin homology;Pleckstrin homology domain;PH domain;CAMSAP CH domain	cytoplasmic	83	48	274.4	High
ENSP00000322419.4	pep chromosome:GRCh38:11:809967:812876:1 gene:ENSG00000177600.9 transcript:ENST00000321153.9 gene_biotype:protein_coding transcript_biotype:protein_coding gene_symbol:RPLP2 description:ribosomal protein lateral stalk subunit P2 [Source:HGNC Symbol;Acc:HGNC:10377]	1.117	0.16	0	no change	yes	5619521323	5.02982e+09	5.02982e+09	5619521323	BP:protein localization;BP:membrane organization;BP:organic cyclic compound biosynthetic process;BP:organic cyclic compound metabolic process;BP:organic cyclic compound catabolic process;BP:cellular macromolecule localization;BP:peptide biosynthetic process;BP:macromolecule localization;BP:rRNA processing;BP:ncRNA processing;BP:protein targeting;BP:establishment of protein localization;BP:protein…	GO:0008104;GO:0061024;GO:1901362;GO:1901360;GO:1901361;GO:0070727;GO:0043043;GO:0033036;GO:0006364;GO:0034470;GO:0006605;GO:0045184;GO:0072657;GO:1901564;GO:0046483;GO:1901566;GO:0019538;GO:0019438;GO:0006613;GO:0006612;GO:0006614;GO:0006807;GO:0034660;GO:1901576;GO:1901575;GO:0044265;GO:0044260;GO:0006886;GO:0016043;GO:0071840;GO:0018130;GO:0006810;GO:0046700;GO:0019439;GO:0044802;GO:0008152;GO:…	K02943	RP-LP2, RPLP2	hsa03010	Ribosome	COG2058	J:Translation, ribosomal structure and biogenesis	PF00428.16	Ribosomal_60s	60s Acidic ribosomal protein	cytoplasmic	7	70	11.7	High
ENSP00000359991.4	pep chromosome:GRCh38:10:97426191:97433444:1 gene:ENSG00000171314.9 transcript:ENST00000334828.6 gene_biotype:protein_coding transcript_biotype:protein_coding gene_symbol:PGAM1 description:phosphoglycerate mutase 1 [Source:HGNC Symbol;Acc:HGNC:8888]	1.076	0.11	0	no change	yes	5.50114e+09	5.11291e+09	5.11291e+09	5.50114e+09	BP:regulation of phosphate metabolic process;BP:regulation of primary metabolic process;BP:regulation of metabolic process;BP:purine ribonucleoside monophosphate metabolic process;BP:canonical glycolysis;BP:glycolytic process through glucose-6-phosphate;BP:small molecule metabolic process;BP:small molecule catabolic process;BP:organic cyclic compound metabolic process;BP:single-organism catabolic…	GO:0019220;GO:0080090;GO:0019222;GO:0009167;GO:0061621;GO:0061620;GO:0044281;GO:0044282;GO:1901360;GO:0044712;GO:0044710;GO:0044711;GO:0009199;GO:0016310;GO:0042325;GO:0009205;GO:0060255;GO:0046034;GO:0046031;GO:0032787;GO:0006734;GO:0043436;GO:1901564;GO:0046128;GO:0009179;GO:0055114;GO:0046483;GO:0051196;GO:0051193;GO:1903578;GO:0016052;GO:0016051;GO:0006163;GO:0006165;GO:0019637;GO:0019320;GO:…	K01834	PGAM, gpmA	hsa01230;hsa01200;hsa05230;hsa00260;hsa00010;hsa04922	Biosynthesis of amino acids;Carbon metabolism;Central carbon metabolism in cancer;Glycine, serine and threonine metabolism;Glycolysis / Gluconeogenesis;Glucagon signaling pathway	COG0588	G:Carbohydrate transport and metabolism	PF00300.19	His_Phos_1	Histidine phosphatase superfamily	cytoplasmic	11	70	28.8	High
ENSP00000313420.3	pep chromosome:GRCh38:8:47773108:47960183:-1 gene:ENSG00000253729.7 transcript:ENST00000314191.6 gene_biotype:protein_coding transcript_biotype:protein_coding gene_symbol:PRKDC description:protein kinase, DNA-activated, catalytic subunit [Source:HGNC Symbol;Acc:HGNC:9413]	1.072	0.1	0	no change	yes	5.39905e+09	5.03775e+09	5.03775e+09	5.39905e+09	BP:positive regulation of nucleic acid-templated transcription;BP:immunoglobulin;BP:T cell receptor;BP:regulation of metabolic process;BP:;BP:negative regulation of response to stimulus;BP:regulation of response to stimulus;BP:signal transduction;BP:negative regulation of production of molecular mediator of immune response;BP:regulation of production of molecular mediator of immune response;BP:si…	GO:1903508;GO:0033152;GO:0033153;GO:0019222;GO:0033151;GO:0048585;GO:0048583;GO:0007165;GO:0002701;GO:0002700;GO:1902402;GO:1902403;GO:1902400;GO:1901360;GO:0080090;GO:0051716;GO:0072413;GO:2000134;GO:0006302;GO:0002328;GO:0048869;GO:0071840;GO:0043067;GO:0018193;GO:0048513;GO:0048146;GO:0048518;GO:0048519;GO:0031324;GO:0002683;GO:0042127;GO:1902680;GO:0010605;GO:0030217;GO:0060255;GO:0060548;GO:…	K06642	PRKDC	hsa04110;hsa03450	Cell cycle;Non-homologous end-joining	COG5032;COG5032;COG5032;COG5032;COG5032	D:Cell cycle control, cell division, chromosome partitioning;B:Chromatin structure and dynamics;L:Replication, recombination and repair;T:Signal transduction mechanisms;U:Intracellular trafficking, secretion, and vesicular transport	PF08163.9;PF02259.20;PF00454.24;PF02260.17	NUC194;FAT;PI3_PI4_kinase;FATC	NUC194 domain;FAT domain;Phosphatidylinositol 3- and 4-kinase;FATC domain	cytoplasmic	97	29	468.8	High
ENSP00000384678.1	pep chromosome:GRCh38:13:30458747:30617597:-1 gene:ENSG00000189403.15 transcript:ENST00000405805.5 gene_biotype:protein_coding transcript_biotype:protein_coding gene_symbol:HMGB1 description:high mobility group box 1 [Source:HGNC Symbol;Acc:HGNC:4983]	1.241	0.31	0	up	yes	5740935662	4.62427e+09	4.62427e+09	5740935662	BP:regulation of secretion;BP:;BP:regulation of transport;BP:regulation of lymphocyte mediated immunity;BP:regulation of leukocyte mediated immunity;BP:inorganic ion homeostasis;BP:regulation of T cell mediated immunity;BP:cellular response to stimulus;BP:positive regulation of secretion;BP:apoptotic DNA fragmentation;BP:DNA catabolic process;BP:base-excision repair;BP:regulation of DNA repair;BP…	GO:0051046;GO:0033151;GO:0051049;GO:0002706;GO:0002703;GO:0098771;GO:0002709;GO:0051716;GO:0051047;GO:0006309;GO:0006308;GO:0006284;GO:0006282;GO:0006281;GO:0045859;GO:0002822;GO:0010628;GO:0046330;GO:0046483;GO:0042325;GO:0042327;GO:0071593;GO:0010631;GO:0010632;GO:0010633;GO:0009896;GO:0009894;GO:0051252;GO:0009892;GO:0009893;GO:0009890;GO:0009891;GO:0050671;GO:0010906;GO:0010907;GO:1901342;GO:…	K10802	HMGB1	hsa04140;hsa03410	Autophagy - animal;Base excision repair	COG5648	B:Chromatin structure and dynamics	PF00505.16;PF09011.7	HMG_box;HMG_box_2	HMG;HMG-box domain	cytoplasmic	10	44	24.9	High
ENSP00000293422.5	pep chromosome:GRCh38:12:56158356:56161574:1 gene:ENSG00000092841.18 transcript:ENST00000293422.9 gene_biotype:protein_coding transcript_biotype:protein_coding gene_symbol:MYL6 description:myosin light chain 6 [Source:HGNC Symbol;Acc:HGNC:7587]	1.014	0.02	0	no change	yes	5205980370	5.13518e+09	5.13518e+09	5205980370	MF:cation binding;MF:ion binding;MF:molecular_function;MF:binding;MF:metal ion binding;MF:calcium ion binding	GO:0043169;GO:0043167;GO:0003674;GO:0005488;GO:0046872;GO:0005509	------	------	------	------	COG5126;COG5126;COG5126	D:Cell cycle control, cell division, chromosome partitioning;Z:Cytoskeleton;T:Signal transduction mechanisms	PF00036.29;PF13405.3;PF13499.3	EF-hand_1;EF-hand_6;EF-hand_7	EF hand;EF-hand domain;EF-hand domain pair	cytoplasmic	7	73	17.1	High
ENSP00000221419.4	pep chromosome:GRCh38:19:38836388:38850333:-1 gene:ENSG00000104824.17 transcript:ENST00000221419.9 gene_biotype:protein_coding transcript_biotype:protein_coding gene_symbol:HNRNPL description:heterogeneous nuclear ribonucleoprotein L [Source:HGNC Symbol;Acc:HGNC:5045]	1.086	0.12	0	no change	yes	5370187830	4.94574e+09	4.94574e+09	5370187830	BP:regulation of RNA splicing;BP:regulation of primary metabolic process;BP:regulation of metabolic process;BP:regulation of cellular metabolic process;BP:regulation of biological process;BP:regulation of mRNA splicing, via spliceosome;BP:regulation of alternative mRNA splicing, via spliceosome;BP:regulation of nucleobase-containing compound metabolic process;BP:regulation of mRNA processing;BP:b…	GO:0043484;GO:0080090;GO:0019222;GO:0031323;GO:0050789;GO:0048024;GO:0000381;GO:0019219;GO:0050684;GO:0065007;GO:0010468;GO:0060255;GO:0050794;GO:0008150;GO:0051171;GO:0051252;GO:1903311GO:0035770;GO:1990904;GO:0043226;GO:0043229;GO:0043228;GO:0043227;GO:0005737;GO:0070062;GO:0005634;GO:0016020;GO:0030529;GO:0005654;GO:0019013;GO:0044446;GO:0043230;GO:1903561;GO:0031982;GO:0032991;GO:0043231;GO:0…	K13159	HNRNPL	------	------	------	------	PF13893.3;PF00076.19	RRM_5;RRM_1	RNA recognition motif.;RNA recognition motif.	nuclear	15	41	64.1	High
ENSP00000346001.3	pep chromosome:GRCh38:22:39312882:39319623:-1 gene:ENSG00000100316.16 transcript:ENST00000216146.9 gene_biotype:protein_coding transcript_biotype:protein_coding gene_symbol:RPL3 description:ribosomal protein L3 [Source:HGNC Symbol;Acc:HGNC:10332]	0.9734	-0.039	0	no change	yes	5052447526	5.19031e+09	5.19031e+09	5052447526	BP:protein localization;BP:membrane organization;BP:organic cyclic compound biosynthetic process;BP:organic cyclic compound metabolic process;BP:organic cyclic compound catabolic process;BP:macromolecular complex assembly;BP:cellular response to stimulus;BP:cellular macromolecule localization;BP:macromolecule localization;BP:rRNA processing;BP:ncRNA processing;BP:protein targeting;BP:establishmen…	GO:0008104;GO:0061024;GO:1901362;GO:1901360;GO:1901361;GO:0065003;GO:0051716;GO:0070727;GO:0033036;GO:0006364;GO:0034470;GO:0006605;GO:0045184;GO:0072657;GO:0010033;GO:0046483;GO:0019438;GO:0022607;GO:0006613;GO:0006612;GO:0006614;GO:0006807;GO:0034660;GO:0000027;GO:1901576;GO:1901575;GO:0044265;GO:0044260;GO:0006886;GO:0071353;GO:0016043;GO:0071840;GO:0018130;GO:0034097;GO:0006810;GO:0000956;GO:…	K02925	RP-L3e, RPL3	hsa03010	Ribosome	COG0087	J:Translation, ribosomal structure and biogenesis	PF00297.19	Ribosomal_L3	Ribosomal protein L3	mitochondrial	13	37	46.1	High
ENSP00000346050.3	pep chromosome:GRCh38:4:151099628:151104642:1 gene:ENSG00000145425.10 transcript:ENST00000274065.9 gene_biotype:protein_coding transcript_biotype:protein_coding gene_symbol:RPS3A description:ribosomal protein S3A [Source:HGNC Symbol;Acc:HGNC:10421]	0.8176	-0.29	0	down	yes	4583813420	5.60663e+09	5.60663e+09	4583813420	BP:protein localization;BP:membrane organization;BP:organic cyclic compound biosynthetic process;BP:organic cyclic compound metabolic process;BP:organic cyclic compound catabolic process;BP:cellular macromolecule localization;BP:cellular developmental process;BP:negative regulation of biological process;BP:macromolecule localization;BP:rRNA processing;BP:ncRNA processing;BP:negative regulation of…	GO:0008104;GO:0061024;GO:1901362;GO:1901360;GO:1901361;GO:0070727;GO:0048869;GO:0048519;GO:0033036;GO:0006364;GO:0034470;GO:0060548;GO:0006605;GO:0045184;GO:0072657;GO:0050794;GO:0046483;GO:0050789;GO:0019438;GO:0006613;GO:0006612;GO:0006614;GO:0006807;GO:0034660;GO:1901576;GO:1901575;GO:0044265;GO:0044260;GO:0006886;GO:0016043;GO:0065007;GO:0071840;GO:0018130;GO:0006810;GO:0046700;GO:0019439;GO:…	K02984	RP-S3Ae, RPS3A	hsa03010	Ribosome	COG1890	J:Translation, ribosomal structure and biogenesis	PF01015.15	Ribosomal_S3Ae	Ribosomal S3Ae family	cytoplasmic	12	47	29.9	High
ENSP00000290158.3	pep chromosome:GRCh38:17:47649919:47685505:1 gene:ENSG00000108424.10 transcript:ENST00000290158.9 gene_biotype:protein_coding transcript_biotype:protein_coding gene_symbol:KPNB1 description:karyopherin subunit beta 1 [Source:HGNC Symbol;Acc:HGNC:6400]	0.8957	-0.16	0	no change	yes	4.80202e+09	5.3609e+09	5.3609e+09	4.80202e+09	BP:regulation of microtubule polymerization or depolymerization;BP:negative regulation of microtubule polymerization or depolymerization;BP:nuclear transport;BP:protein localization;BP:regulation of microtubule depolymerization;BP:establishment of organelle localization;BP:interaction with host;BP:cellular component organization or biogenesis;BP:organic cyclic compound catabolic process;BP:cellul…	GO:0031110;GO:0031111;GO:0051169;GO:0008104;GO:0031114;GO:0051656;GO:0051701;GO:0071840;GO:1901361;GO:0070727;GO:0051494;GO:0051493;GO:0006309;GO:0006308;GO:0044419;GO:0007080;GO:0051817;GO:0048519;GO:0031291;GO:0019054;GO:0019439;GO:0006606;GO:0006607;GO:0051293;GO:1901880;GO:0045184;GO:0007079;GO:0044403;GO:0046483;GO:0044248;GO:0010639;GO:0070507;GO:0007165;GO:0022607;GO:0006610;GO:1901879;GO:…	K14293	KPNB1, IPO1	hsa03013	RNA transport	COG5215	U:Intracellular trafficking, secretion, and vesicular transport	PF02985.19;PF13513.3;PF03810.16;PF00514.20;PF13646.3;PF12717.4	HEAT;HEAT_EZ;IBN_N;Arm;HEAT_2;Cnd1	HEAT repeat;HEAT-like repeat;Importin-beta N-terminal domain;Armadillo/beta-catenin-like repeat;HEAT repeats;non-SMC mitotic condensation complex subunit 1	cytoplasmic	28	43	97.1	High
ENSP00000262428.4	pep chromosome:GRCh38:16:84565596:84618078:-1 gene:ENSG00000103187.8 transcript:ENST00000262428.5 gene_biotype:protein_coding transcript_biotype:protein_coding gene_symbol:COTL1 description:coactosin like F-actin binding protein 1 [Source:HGNC Symbol;Acc:HGNC:18304]	0.8724	-0.2	0	no change	yes	4714108362	5.40364e+09	5.40364e+09	4714108362	BP:response to external biotic stimulus;BP:defense response to fungus;BP:response to stress;BP:defense response to other organism;BP:response to biotic stimulus;BP:response to other organism;BP:multi-organism process;BP:defense response;BP:response to external stimulus;BP:response to fungus;BP:response to stimulus;BP:biological_processCC:intracellular organelle;CC:non-membrane-bounded organelle;C…	GO:0043207;GO:0050832;GO:0006950;GO:0098542;GO:0009607;GO:0051707;GO:0051704;GO:0006952;GO:0009605;GO:0009620;GO:0050896;GO:0008150GO:0043229;GO:0043228;GO:0043227;GO:0043226;GO:0005737;GO:0070062;GO:0005634;GO:0005856;GO:0031982;GO:1903561;GO:0043230;GO:0043232;GO:0044464;GO:0043231;GO:0005575;GO:0044424;GO:0044421GO:0019899;GO:0003674;GO:0005488;GO:0003779;GO:0008092;GO:0005515	------	------	------	------	------	------	PF00241.17	Cofilin_ADF	Cofilin/tropomyosin-type actin-binding protein	cytoplasmic	10	71	15.9	High
ENSP00000349977.5	pep chromosome:GRCh38:16:29820462:29848021:1 gene:ENSG00000013364.19 transcript:ENST00000357402.10 gene_biotype:protein_coding transcript_biotype:protein_coding gene_symbol:MVP description:major vault protein [Source:HGNC Symbol;Acc:HGNC:7531]	1.319	0.4	0	up	yes	5751725048	4.3615e+09	4.3615e+09	5751725048	BP:protein localization;BP:regulation of phosphate metabolic process;BP:regulation of primary metabolic process;BP:regulation of metabolic process;BP:signal transduction;BP:cell surface receptor signaling pathway;BP:enzyme linked receptor protein signaling pathway;BP:transmembrane receptor protein tyrosine kinase signaling pathway;BP:negative regulation of macromolecule metabolic process;BP:negat…	GO:0008104;GO:0019220;GO:0080090;GO:0019222;GO:0007165;GO:0007166;GO:0007167;GO:0007169;GO:0010605;GO:0044092;GO:0048519;GO:0033036;GO:0060255;GO:0045859;GO:0042325;GO:0042326;GO:0050730;GO:0050732;GO:0033673;GO:0009892;GO:0031952;GO:0031953;GO:0051028;GO:0043549;GO:0065007;GO:0061097;GO:0061099;GO:0065009;GO:0006810;GO:0050790;GO:0050794;GO:0008150;GO:0051348;GO:0051236;GO:0051234;GO:0050658;GO:…	K17266	MVP	------	------	------	------	PF01505.15;PF11978.5	Vault;MVP_shoulder	Major Vault Protein repeat;Shoulder domain	cytoplasmic	35	54	99.3	High
ENSP00000377958.3	pep chromosome:GRCh38:2:61868085:61888656:-1 gene:ENSG00000115484.15 transcript:ENST00000394440.8 gene_biotype:protein_coding transcript_biotype:protein_coding gene_symbol:CCT4 description:chaperonin containing TCP1 subunit 4 [Source:HGNC Symbol;Acc:HGNC:1617]	0.9815	-0.027	0	no change	yes	4.99996e+09	5.09432e+09	5.09432e+09	4.99996e+09	BP:regulation of metabolic process;BP:positive regulation of telomere maintenance via telomerase;BP:positive regulation of homeostatic process;BP:positive regulation of establishment of protein localization to telomere;BP:regulation of homeostatic process;BP:regulation of primary metabolic process;BP:positive regulation of molecular function;BP:positive regulation of biological process;BP:macromo…	GO:0019222;GO:0032212;GO:0032846;GO:1904851;GO:0032844;GO:0080090;GO:0044093;GO:0048518;GO:0033036;GO:0051054;GO:0051052;GO:0060255;GO:0090670;GO:0044702;GO:0010638;GO:0006275;GO:0051972;GO:0051130;GO:0006457;GO:0009893;GO:0009891;GO:0050821;GO:0090666;GO:0050789;GO:0051347;GO:0065007;GO:0043085;GO:0065009;GO:0065008;GO:0051973;GO:0070203;GO:0070202;GO:0070201;GO:0006810;GO:2000278;GO:0009889;GO:…	K09496	CCT4	------	------	COG0459	O:Posttranslational modification, protein turnover, chaperones	PF00118.21	Cpn60_TCP1	TCP-1/cpn60 chaperonin family	cytoplasmic	24	62	57.9	High
ENSP00000084795.5	pep chromosome:GRCh38:19:48615331:48617884:-1 gene:ENSG00000063177.13 transcript:ENST00000084795.9 gene_biotype:protein_coding transcript_biotype:protein_coding gene_symbol:RPL18 description:ribosomal protein L18 [Source:HGNC Symbol;Acc:HGNC:10310]	1.011	0.016	0	no change	yes	5059934032	5.00433e+09	5.00433e+09	5059934032	BP:protein localization;BP:membrane organization;BP:organic cyclic compound biosynthetic process;BP:cellular component organization or biogenesis;BP:organic cyclic compound catabolic process;BP:cellular macromolecule localization;BP:macromolecule localization;BP:rRNA processing;BP:ncRNA processing;BP:protein targeting;BP:establishment of protein localization;BP:protein localization to membrane;BP…	GO:0008104;GO:0061024;GO:1901362;GO:0071840;GO:1901361;GO:0070727;GO:0033036;GO:0006364;GO:0034470;GO:0006605;GO:0045184;GO:0072657;GO:0046483;GO:0019438;GO:0006613;GO:0019083;GO:0006614;GO:0006807;GO:0034660;GO:1901576;GO:1901575;GO:0044265;GO:0044260;GO:0006886;GO:0016043;GO:1901360;GO:0018130;GO:0006810;GO:0046700;GO:0019439;GO:0044802;GO:0008152;GO:0034654;GO:0034655;GO:0051234;GO:0016070;GO:…	K02883	RP-L18e, RPL18	hsa03010	Ribosome	COG1727	J:Translation, ribosomal structure and biogenesis	PF17135.1	Ribosomal_L18	Ribosomal protein 60S L18 and 50S L18e	cytoplasmic	7	42	21.8	High
ENSP00000387691.4	pep chromosome:GRCh38:CHR_HSCHR6_MHC_APD_CTG1:31894980:31896908:1 gene:ENSG00000232804.5 transcript:ENST00000417199.4 gene_biotype:protein_coding transcript_biotype:protein_coding gene_symbol:HSPA1B description:heat shock protein family A (Hsp70) member 1B [Source:HGNC Symbol;Acc:HGNC:5233]	1.1	0.14	0	no change	yes	5249678810	4.77094e+09	4.77094e+09	5249678810	BP:negative regulation of apoptotic signaling pathway;BP:regulation of extrinsic apoptotic signaling pathway;BP:negative regulation of inclusion body assembly;BP:regulation of inclusion body assembly;BP:regulation of primary metabolic process;BP:regulation of metabolic process;BP:regulation of apoptotic signaling pathway;BP:positive regulation of mRNA processing;BP:regulation of transport;BP:nega…	GO:2001234;GO:2001236;GO:0090084;GO:0090083;GO:0080090;GO:0019222;GO:2001233;GO:0050685;GO:0051049;GO:0048585;GO:0048584;GO:0048583;GO:2001239;GO:0009408;GO:0010639;GO:2001237;GO:0016043;GO:0009161;GO:0051092;GO:1903573;GO:0007006;GO:0051716;GO:0010605;GO:0009968;GO:0009966;GO:0009967;GO:0071840;GO:0060249;GO:0070434;GO:0044419;GO:0009199;GO:0044093;GO:0050684;GO:0048518;GO:0048519;GO:0046483;GO:…	K03283	HSPA1_8	hsa05134;hsa03040;hsa04612;hsa04915;hsa04141;hsa04144;hsa04010;hsa05164;hsa04213;hsa05145;hsa05162;hsa05169	Legionellosis;Spliceosome;Antigen processing and presentation;Estrogen signaling pathway;Protein processing in endoplasmic reticulum;Endocytosis;MAPK signaling pathway;Influenza A;Longevity regulating pathway - multiple species;Toxoplasmosis;Measles;Epstein-Barr virus infection	COG0443	O:Posttranslational modification, protein turnover, chaperones	PF00012.17;PF06723.10	HSP70;MreB_Mbl	Hsp70 protein;MreB/Mbl protein	cytoplasmic	15	51	70.1	High
ENSP00000379350.2	pep chromosome:GRCh38:10:32900319:32957894:-1 gene:ENSG00000150093.19 transcript:ENST00000396033.6 gene_biotype:protein_coding transcript_biotype:protein_coding gene_symbol:ITGB1 description:integrin subunit beta 1 [Source:HGNC Symbol;Acc:HGNC:6153]	0.8723	-0.2	0	no change	yes	4622405409	5.29894e+09	5.29894e+09	4622405409	BP:regulation of transport;BP:inorganic ion homeostasis;BP:cellular response to stimulus;BP:regulation of metabolic process;BP:anatomical structure homeostasis;BP:response to gonadotropin;BP:neuron projection extension;BP:negative regulation of cell death;BP:response to vitamin D;BP:regulation of molecular function;BP:regulation of phosphorylation;BP:positive regulation of phosphorylation;BP:epit…	GO:0051049;GO:0098771;GO:0051716;GO:0019222;GO:0060249;GO:0034698;GO:1990138;GO:0060548;GO:0033280;GO:0065009;GO:0042325;GO:0042327;GO:0010631;GO:0009605;GO:0002042;GO:0042692;GO:0009894;GO:0009893;GO:0050789;GO:0000904;GO:0000902;GO:0051345;GO:0006886;GO:0002682;GO:0043149;GO:0070201;GO:0098602;GO:0098609;GO:0043410;GO:0002521;GO:0048813;GO:0048812;GO:0048869;GO:0044802;GO:0097305;GO:0021943;GO:…	K05719	ITGB1, CD29	hsa05133;hsa05131;hsa05130;hsa04611;hsa04530;hsa04514;hsa04670;hsa04512;hsa04510;hsa05410;hsa05412;hsa05414;hsa05140;hsa05145;hsa04151;hsa05100;hsa05205;hsa05200;hsa04015;hsa05222;hsa04360;hsa04810;hsa04145	Pertussis;Shigellosis;Pathogenic Escherichia coli infection;Platelet activation;Tight junction;Cell adhesion molecule;Leukocyte transendothelial migration;ECM-receptor interaction;Focal adhesion;Hypertrophic cardiomyopath;Arrhythmogenic right ventricular cardiomyopath;Dilated cardiomyopathy;Leishmaniasis;Toxoplasmosis;PI3K-Akt signaling pathway;Bacterial invasion of epithelial cells;Proteoglycans…	------	------	PF00362.15;PF08725.8;PF07965.9;PF07974.10	Integrin_beta;Integrin_b_cyt;Integrin_B_tail;EGF_2	Integrin, beta chain;Integrin beta cytoplasmic domain;Integrin beta tail domain;EGF-like domain	extracellular	20	31	88.4	High
ENSP00000261366.5	pep chromosome:GRCh38:5:126777136:126837020:1 gene:ENSG00000113368.12 transcript:ENST00000261366.10 gene_biotype:protein_coding transcript_biotype:protein_coding gene_symbol:LMNB1 description:lamin B1 [Source:HGNC Symbol;Acc:HGNC:6637]	1.204	0.27	0	up	yes	5403428398	4.4891e+09	4.4891e+09	5403428398	CC:supramolecular fiber;CC:polymeric cytoskeletal fiber;CC:organelle inner membrane;CC:intracellular organelle part;CC:organelle membrane;CC:lamin filament;CC:nuclear inner membrane;CC:membrane;CC:nucleoplasm;CC:cytoskeletal part;CC:nuclear matrix;CC:nuclear membrane;CC:intermediate filament;CC:cell part;CC:cellular_component;CC:nuclear part;CC:intracellular part;CC:organelle partMF:enzyme bindin…	GO:0099512;GO:0099513;GO:0019866;GO:0044446;GO:0031090;GO:0005638;GO:0005637;GO:0016020;GO:0005654;GO:0044430;GO:0016363;GO:0031965;GO:0005882;GO:0044464;GO:0005575;GO:0044428;GO:0044424;GO:0044422GO:0019899;GO:0003674;GO:0005488;GO:0005198;GO:0043274;GO:0005515	K07611	LMNB	hsa04210	Apoptosis	------	------	PF00038.18;PF00932.16	Filament;LTD	Intermediate filament protein;Lamin Tail Domain	cytoplasmic	29	58	66.4	High
ENSP00000339795.2	pep chromosome:GRCh38:8:73290242:73293633:-1 gene:ENSG00000147604.14 transcript:ENST00000352983.7 gene_biotype:protein_coding transcript_biotype:protein_coding gene_symbol:RPL7 description:ribosomal protein L7 [Source:HGNC Symbol;Acc:HGNC:10363]	0.9215	-0.12	0	no change	yes	4659036270	5.05608e+09	5.05608e+09	4659036270	BP:protein localization;BP:membrane organization;BP:organic cyclic compound biosynthetic process;BP:organic cyclic compound metabolic process;BP:organic cyclic compound catabolic process;BP:cellular macromolecule localization;BP:peptide biosynthetic process;BP:macromolecule localization;BP:rRNA processing;BP:ncRNA processing;BP:protein targeting;BP:establishment of protein localization;BP:maturat…	GO:0008104;GO:0061024;GO:1901362;GO:1901360;GO:1901361;GO:0070727;GO:0043043;GO:0033036;GO:0006364;GO:0034470;GO:0006605;GO:0045184;GO:0000463;GO:0072657;GO:1901564;GO:0046483;GO:1901566;GO:0019538;GO:0019439;GO:0019438;GO:0006613;GO:0006612;GO:0006614;GO:0000470;GO:0034660;GO:1901576;GO:1901575;GO:0044265;GO:0044260;GO:0006886;GO:0016043;GO:0071840;GO:0018130;GO:0006810;GO:0046700;GO:0044802;GO:…	K02937	RP-L7e, RPL7	hsa03010	Ribosome	COG1841	J:Translation, ribosomal structure and biogenesis	PF08079.9;PF00327.17	Ribosomal_L30_N;Ribosomal_L30	Ribosomal L30 N-terminal domain;Ribosomal protein L30p/L7e	cytoplasmic	15	47	29.2	High
ENSP00000325376.2	pep chromosome:GRCh38:19:8444975:8489114:1 gene:ENSG00000099783.12 transcript:ENST00000325495.9 gene_biotype:protein_coding transcript_biotype:protein_coding gene_symbol:HNRNPM description:heterogeneous nuclear ribonucleoprotein M [Source:HGNC Symbol;Acc:HGNC:5046]	0.9305	-0.1	0	no change	yes	4663327346	5.0118e+09	5.0118e+09	4663327346	BP:regulation of transport;BP:signal transduction;BP:cell surface receptor signaling pathway;BP:enzyme linked receptor protein signaling pathway;BP:transmembrane receptor protein tyrosine kinase signaling pathway;BP:organic cyclic compound metabolic process;BP:cellular response to stimulus;BP:response to external biotic stimulus;BP:positive regulation of protein import;BP:positive regulation of b…	GO:0051049;GO:0007165;GO:0007166;GO:0007167;GO:0007169;GO:1901360;GO:0051716;GO:0043207;GO:1904591;GO:0048518;GO:0051050;GO:0009607;GO:0010033;GO:0046483;GO:0009605;GO:0000398;GO:1904587;GO:1904588;GO:0032496;GO:0051223;GO:0050789;GO:0000380;GO:0044260;GO:0065007;GO:0071219;GO:0071216;GO:0070201;GO:0050794;GO:1904589;GO:0008150;GO:0008152;GO:0016070;GO:1900180;GO:1900182;GO:0050896;GO:1903827;GO:…	K12887	HNRNPM	hsa03040	Spliceosome	COG0724	R:General function prediction only	PF00076.19;PF11532.5	RRM_1;HnRNP_M	RNA recognition motif.;Heterogeneous nuclear ribonucleoprotein M	cytoplasmic	15	57	77.5	High
ENSP00000370517.4	pep chromosome:GRCh38:10:3067548:3136802:1 gene:ENSG00000067057.17 transcript:ENST00000381125.9 gene_biotype:protein_coding transcript_biotype:protein_coding gene_symbol:PFKP description:phosphofructokinase, platelet [Source:HGNC Symbol;Acc:HGNC:8878]	0.9585	-0.061	0	no change	yes	4.64699e+09	4.84811e+09	4.84811e+09	4.64699e+09	BP:mitophagy in response to mitochondrial depolarization;BP:purine ribonucleoside monophosphate metabolic process;BP:canonical glycolysis;BP:glycolytic process through glucose-6-phosphate;BP:small molecule metabolic process;BP:small molecule catabolic process;BP:ribonucleoside monophosphate metabolic process;BP:mitochondrion organization;BP:single-organism catabolic process;BP:single-organism met…	GO:0098779;GO:0009167;GO:0061621;GO:0061620;GO:0044281;GO:0044282;GO:0009161;GO:0007005;GO:0044712;GO:0044710;GO:0009199;GO:0071840;GO:0016310;GO:0009205;GO:0046034;GO:0046031;GO:0032787;GO:0043436;GO:0046128;GO:0009179;GO:0055114;GO:0046483;GO:1901564;GO:0000422;GO:0016052;GO:0006163;GO:0006165;GO:0019637;GO:0019320;GO:0009141;GO:0009144;GO:1903008;GO:0061718;GO:0006807;GO:0046496;GO:1901575;GO:…	K00850	pfkA, PFK	hsa01200;hsa00030;hsa05230;hsa00052;hsa00051;hsa01230;hsa00010;hsa04152;hsa03018	Carbon metabolism;Pentose phosphate pathway;Central carbon metabolism in cancer;Galactose metabolism;Fructose and mannose metabolism;Biosynthesis of amino acids;Glycolysis / Gluconeogenesis;AMPK signaling pathway;RNA degradation	COG0205	G:Carbohydrate transport and metabolism	PF00365.17	PFK	Phosphofructokinase	cytoplasmic	27	53	85.5	High
ENSP00000338413.6	pep chromosome:GRCh38:X:47193829:47215128:1 gene:ENSG00000130985.17 transcript:ENST00000335972.11 gene_biotype:protein_coding transcript_biotype:protein_coding gene_symbol:UBA1 description:ubiquitin like modifier activating enzyme 1 [Source:HGNC Symbol;Acc:HGNC:12469]	1.046	0.065	0	no change	yes	4.84815e+09	4.63274e+09	4.63274e+09	4.84815e+09	BP:cellular response to stimulus;BP:protein modification by small protein conjugation or removal;BP:protein modification by small protein conjugation;BP:protein metabolic process;BP:protein ubiquitination;BP:cellular response to stress;BP:cellular protein metabolic process;BP:organic substance catabolic process;BP:cellular macromolecule catabolic process;BP:cellular macromolecule metabolic proces…	GO:0051716;GO:0070647;GO:0032446;GO:0019538;GO:0016567;GO:0033554;GO:0044267;GO:1901575;GO:0044265;GO:0044260;GO:0006950;GO:0036211;GO:0008150;GO:0008152;GO:0051603;GO:0050896;GO:0043412;GO:0044248;GO:0009056;GO:0006508;GO:0009987;GO:0019941;GO:0006974;GO:0043170;GO:0043632;GO:0071704;GO:0006464;GO:0009057;GO:0044238;GO:0044237GO:0005789;GO:0030054;GO:0031982;GO:0016020;GO:0005774;GO:0098588;GO:0…	K03178	UBE1, UBA1	hsa05012;hsa04120	Parkinson's disease;Ubiquitin mediated proteolysis	COG0476	H:Coenzyme transport and metabolism	PF00899.18;PF10585.6;PF09358.7;PF16190.2;PF16191.2	ThiF;UBA_e1_thiolCys;E1_UFD;E1_FCCH;E1_4HB	ThiF family;Ubiquitin-activating enzyme active site;Ubiquitin fold domain;Ubiquitin-activating enzyme E1 FCCH domain;Ubiquitin-activating enzyme E1 four-helix bundle	cytoplasmic	34	48	117.8	High
ENSP00000379888.3	pep chromosome:GRCh38:1:44775540:44778779:1 gene:ENSG00000142937.12 transcript:ENST00000396651.8 gene_biotype:protein_coding transcript_biotype:protein_coding gene_symbol:RPS8 description:ribosomal protein S8 [Source:HGNC Symbol;Acc:HGNC:10441]	0.8883	-0.17	0	no change	yes	4454690924	5.01468e+09	5.01468e+09	4454690924	BP:protein localization;BP:membrane organization;BP:organic cyclic compound biosynthetic process;BP:cellular component organization or biogenesis;BP:organic cyclic compound catabolic process;BP:cellular macromolecule localization;BP:macromolecule localization;BP:rRNA processing;BP:ncRNA processing;BP:protein targeting;BP:establishment of protein localization;BP:maturation of SSU-rRNA from tricist…	GO:0008104;GO:0061024;GO:1901362;GO:0071840;GO:1901361;GO:0070727;GO:0033036;GO:0006364;GO:0034470;GO:0006605;GO:0045184;GO:0000462;GO:0072657;GO:0046483;GO:0019439;GO:0019438;GO:0006613;GO:0006612;GO:0006614;GO:0006807;GO:0034660;GO:1901576;GO:1901575;GO:0044265;GO:0044260;GO:0006886;GO:0016043;GO:1901360;GO:0018130;GO:0006810;GO:0046700;GO:0044802;GO:0008152;GO:0034654;GO:0034655;GO:0051234;GO:…	K02995	RP-S8e, RPS8	hsa03010	Ribosome	COG2007	J:Translation, ribosomal structure and biogenesis	PF01201.19	Ribosomal_S8e	Ribosomal protein S8e	nuclear	10	58	24.2	High
ENSP00000296511.5	pep chromosome:GRCh38:4:121667946:121696980:-1 gene:ENSG00000164111.15 transcript:ENST00000296511.10 gene_biotype:protein_coding transcript_biotype:protein_coding gene_symbol:ANXA5 description:annexin A5 [Source:HGNC Symbol;Acc:HGNC:543]	0.9416	-0.087	0	no change	yes	4558348872	4.84131e+09	4.84131e+09	4558348872	BP:regulation of peptide transport;BP:regulation of secretion;BP:negative regulation of secretion;BP:regulation of transport;BP:negative regulation of response to stimulus;BP:regulation of response to stimulus;BP:mitophagy in response to mitochondrial depolarization;BP:negative regulation of coagulation;BP:signal transduction;BP:negative regulation of response to external stimulus;BP:cellular com…	GO:0090087;GO:0051046;GO:0051048;GO:0051049;GO:0048585;GO:0048583;GO:0098779;GO:0050819;GO:0007165;GO:0032102;GO:0071840;GO:0044712;GO:0043065;GO:0044710;GO:0010035;GO:0097066;GO:0071310;GO:0044092;GO:0048518;GO:0048519;GO:1901317;GO:0098662;GO:0050688;GO:0060548;GO:0051592;GO:0090276;GO:0010038;GO:0071284;GO:0043434;GO:0090278;GO:0010033;GO:0055085;GO:0070588;GO:0051223;GO:1903531;GO:0010648;GO:…	K16646	ANXA5	------	------	------	------	PF00191.17	Annexin	Annexin	cytoplasmic	19	69	35.9	High
ENSP00000381607.3	pep chromosome:GRCh38:11:67583595:67586653:1 gene:ENSG00000084207.17 transcript:ENST00000398606.9 gene_biotype:protein_coding transcript_biotype:protein_coding gene_symbol:GSTP1 description:glutathione S-transferase pi 1 [Source:HGNC Symbol;Acc:HGNC:4638]	0.9661	-0.05	0	no change	yes	4597797678	4.75898e+09	4.75898e+09	4597797678	BP:negative regulation of apoptotic signaling pathway;BP:regulation of extrinsic apoptotic signaling pathway;BP:negative regulation of extrinsic apoptotic signaling pathway;BP:regulation of phosphate metabolic process;BP:regulation of primary metabolic process;BP:regulation of metabolic process;BP:regulation of apoptotic signaling pathway;BP:regulation of superoxide anion generation;BP:negative r…	GO:2001234;GO:2001236;GO:2001237;GO:0019220;GO:0080090;GO:0019222;GO:2001233;GO:0032928;GO:0048585;GO:0010804;GO:0048583;GO:0031348;GO:0070848;GO:0031347;GO:0043200;GO:0051716;GO:0010605;GO:0009968;GO:0035726;GO:0009966;GO:0048869;GO:0043603;GO:0032101;GO:0070849;GO:0043067;GO:0048513;GO:0044092;GO:0043124;GO:0048519;GO:0002674;GO:0043122;GO:0042127;GO:0032652;GO:0001960;GO:0070372;GO:0031100;GO:…	K00799	GST, gst	hsa00980;hsa00982;hsa05204;hsa01524;hsa05418;hsa00480	Metabolism of xenobiotics by cytochrome P450;Drug metabolism - cytochrome P450;Chemical carcinogenesis;Platinum drug resistance;Fluid shear stress and atherosclerosis;Glutathione metabolism	------	------	PF14497.3;PF00043.22;PF02798.17	GST_C_3;GST_C;GST_N	Glutathione S-transferase, C-terminal domain;Glutathione S-transferase, C-terminal domain;Glutathione S-transferase, N-terminal domain	cytoplasmic	11	61	23.3	High
ENSP00000361076.3	pep chromosome:GRCh38:9:133348218:133351426:1 gene:ENSG00000148303.17 transcript:ENST00000323345.11 gene_biotype:protein_coding transcript_biotype:protein_coding gene_symbol:RPL7A description:ribosomal protein L7a [Source:HGNC Symbol;Acc:HGNC:10364]	0.8378	-0.26	0	no change	yes	4190685325	5.00206e+09	5.00206e+09	4190685325	BP:protein localization;BP:membrane organization;BP:organic cyclic compound biosynthetic process;BP:organic cyclic compound metabolic process;BP:organic cyclic compound catabolic process;BP:cellular macromolecule localization;BP:macromolecule localization;BP:rRNA processing;BP:ncRNA processing;BP:protein targeting;BP:establishment of protein localization;BP:protein localization to membrane;BP:het…	GO:0008104;GO:0061024;GO:1901362;GO:1901360;GO:1901361;GO:0070727;GO:0033036;GO:0006364;GO:0034470;GO:0006605;GO:0045184;GO:0072657;GO:0046483;GO:0019439;GO:0019438;GO:0006613;GO:0006612;GO:0006614;GO:0000470;GO:0034660;GO:1901576;GO:1901575;GO:0044265;GO:0044260;GO:0006886;GO:0016043;GO:0071840;GO:0018130;GO:0006810;GO:0046700;GO:0008150;GO:0008152;GO:0034654;GO:0034655;GO:0051234;GO:0016070;GO:…	K02936	RP-L7Ae, RPL7A	hsa03010	Ribosome	COG1358	J:Translation, ribosomal structure and biogenesis	PF01248.23	Ribosomal_L7Ae	Ribosomal protein L7Ae/L30e/S12e/Gadd45 family	cytoplasmic	15	50	30	High
ENSP00000357076.1	pep chromosome:GRCh38:1:159918107:159923717:-1 gene:ENSG00000158710.14 transcript:ENST00000368096.5 gene_biotype:protein_coding transcript_biotype:protein_coding gene_symbol:TAGLN2 description:transgelin 2 [Source:HGNC Symbol;Acc:HGNC:11554]	0.9968	-0.0046	0	no change	yes	4584866589	4.59938e+09	4.59938e+09	4584866589	BP:developmental process;BP:single-organism developmental process;BP:cellular process;BP:biological_process;BP:cellular developmental process;BP:cell differentiation;BP:epithelial cell differentiation;BP:single-organism cellular process;BP:single-organism processCC:extracellular organelle;CC:extracellular exosome;CC:extracellular region part;CC:cellular_component;CC:extracellular vesicle;CC:membr…	GO:0032502;GO:0044767;GO:0009987;GO:0008150;GO:0048869;GO:0030154;GO:0030855;GO:0044763;GO:0044699GO:0043230;GO:0070062;GO:0044421;GO:0005575;GO:1903561;GO:0043227;GO:0043226;GO:0031982GO:0003674;GO:0005488;GO:0005515	K20526	TAGLN	------	------	COG5199	Z:Cytoskeleton	PF00307.28;PF00402.15	CH;Calponin	Calponin homology;Calponin family repeat	cytoplasmic	12	73	24.4	High
ENSP00000362947.1	pep chromosome:GRCh38:X:71283633:71301168:1 gene:ENSG00000147140.16 transcript:ENST00000373841.5 gene_biotype:protein_coding transcript_biotype:protein_coding gene_symbol:NONO description:non-POU domain containing octamer binding [Source:HGNC Symbol;Acc:HGNC:7871]	1.013	0.019	0	no change	yes	4599836784	4.54002e+09	4.54002e+09	4599836784	BP:negative regulation of apoptotic signaling pathway;BP:regulation of primary metabolic process;BP:regulation of metabolic process;BP:regulation of apoptotic signaling pathway;BP:negative regulation of response to stimulus;BP:regulation of response to stimulus;BP:regulation of neuron apoptotic process;BP:negative regulation of neuron apoptotic process;BP:organic cyclic compound metabolic process…	GO:2001234;GO:0080090;GO:0019222;GO:2001233;GO:0048585;GO:0048583;GO:0043523;GO:0043524;GO:1901360;GO:0044710;GO:0010605;GO:0009968;GO:0009966;GO:1903204;GO:1903203;GO:1903202;GO:1903201;GO:0048519;GO:0006281;GO:0060255;GO:0060548;GO:0042752;GO:2001141;GO:0046483;GO:0034641;GO:0000398;GO:1903377;GO:1903376;GO:0009892;GO:0009890;GO:1900408;GO:0010629;GO:0006807;GO:0042981;GO:0050789;GO:0044260;GO:…	K13214	NONO, NRB54	------	------	------	------	PF00076.19;PF08075.8	RRM_1;NOPS	RNA recognition motif.;NOPS	cytoplasmic	16	44	54.2	High
ENSP00000310129.4	pep chromosome:GRCh38:3:184299241:184309050:1 gene:ENSG00000175166.17 transcript:ENST00000310118.9 gene_biotype:protein_coding transcript_biotype:protein_coding gene_symbol:PSMD2 description:proteasome 26S subunit, non-ATPase 2 [Source:HGNC Symbol;Acc:HGNC:9559]	1.301	0.38	0	up	yes	5155746425	3962664399	3962664399	5155746425	BP:cytokine-mediated signaling pathway;BP:regulation of metabolic process;BP:negative regulation of response to stimulus;BP:positive regulation of response to stimulus;BP:regulation of response to stimulus;BP:positive regulation of defense response;BP:regulation of Wnt signaling pathway;BP:signal transduction;BP:cell surface receptor signaling pathway;BP:regulation of protein ubiquitination invol…	GO:0019221;GO:0019222;GO:0048585;GO:0048584;GO:0048583;GO:0031349;GO:0030111;GO:0007165;GO:0007166;GO:2000058;GO:0023014;GO:0080090;GO:0044710;GO:0010605;GO:0010604;GO:0009968;GO:0009966;GO:0009967;GO:0070647;GO:0032446;GO:0033238;GO:0044093;GO:0044092;GO:0048518;GO:0048519;GO:0060255;GO:0050776;GO:0030162;GO:0030163;GO:0035567;GO:0044248;GO:0002429;GO:0090175;GO:0019538;GO:0022402;GO:0016055;GO:…	K03028	PSMD2, RPN1	hsa03050;hsa05169	Proteasome;Epstein-Barr virus infection	COG5110	O:Posttranslational modification, protein turnover, chaperones	PF01851.19	PC_rep	Proteasome/cyclosome repeat	cytoplasmic	37	56	100.1	High
ENSP00000354739.5	pep chromosome:GRCh38:9:127447674:127451406:-1 gene:ENSG00000197958.13 transcript:ENST00000361436.10 gene_biotype:protein_coding transcript_biotype:protein_coding gene_symbol:RPL12 description:ribosomal protein L12 [Source:HGNC Symbol;Acc:HGNC:10302]	1.144	0.19	0	no change	yes	4864044404	4.25283e+09	4.25283e+09	4864044404	BP:protein localization;BP:membrane organization;BP:organic cyclic compound biosynthetic process;BP:organic cyclic compound metabolic process;BP:organic cyclic compound catabolic process;BP:cellular macromolecule localization;BP:macromolecule localization;BP:rRNA processing;BP:ncRNA processing;BP:protein targeting;BP:establishment of protein localization;BP:protein localization to membrane;BP:het…	GO:0008104;GO:0061024;GO:1901362;GO:1901360;GO:1901361;GO:0070727;GO:0033036;GO:0006364;GO:0034470;GO:0006605;GO:0045184;GO:0072657;GO:0046483;GO:0019439;GO:0019438;GO:0022607;GO:0006613;GO:0006612;GO:0006614;GO:0034660;GO:0000027;GO:1901576;GO:1901575;GO:0044265;GO:0044260;GO:0006886;GO:0016043;GO:0065003;GO:0071840;GO:0018130;GO:0006810;GO:0046700;GO:0008150;GO:0008152;GO:0034654;GO:0034655;GO:…	K02870	RP-L12e, RPL12	hsa03010	Ribosome	COG0080	J:Translation, ribosomal structure and biogenesis	PF03946.11;PF00298.16	Ribosomal_L11_N;Ribosomal_L11	Ribosomal protein L11, N-terminal domain;Ribosomal protein L11, RNA binding domain	cytoplasmic	6	55	17.8	High
ENSP00000468156.1	pep chromosome:GRCh38:19:10670606:10689846:1 gene:ENSG00000129351.17 transcript:ENST00000590261.5 gene_biotype:protein_coding transcript_biotype:protein_coding gene_symbol:ILF3 description:interleukin enhancer binding factor 3 [Source:HGNC Symbol;Acc:HGNC:6038]	1.052	0.073	0	no change	yes	4673668523	4.44201e+09	4.44201e+09	4673668523	BP:regulation of primary metabolic process;BP:regulation of metabolic process;BP:negative regulation of macromolecule metabolic process;BP:positive regulation of macromolecule metabolic process;BP:response to external biotic stimulus;BP:response to virus;BP:positive regulation of biological process;BP:negative regulation of biological process;BP:regulation of macromolecule metabolic process;BP:re…	GO:0080090;GO:0019222;GO:0010605;GO:0010604;GO:0043207;GO:0009615;GO:0048518;GO:0048519;GO:0060255;GO:2001141;GO:0051707;GO:0051704;GO:0009607;GO:0019538;GO:0002376;GO:0051253;GO:0009892;GO:0009893;GO:0009890;GO:0009891;GO:0006950;GO:0051254;GO:0050789;GO:0009605;GO:0044267;GO:0044260;GO:0065007;GO:0050792;GO:0009889;GO:0050794;GO:0006952;GO:0043903;GO:0043900;GO:0036211;GO:0008150;GO:0008152;GO:…	K13090	ILF3	------	------	------	------	PF07528.11;PF00035.23	DZF;dsrm	DZF domain;Double-stranded RNA binding motif	nuclear	26	48	95.3	High
ENSP00000349748.5	pep chromosome:GRCh38:1:35182936:35193145:-1 gene:ENSG00000116560.11 transcript:ENST00000357214.6 gene_biotype:protein_coding transcript_biotype:protein_coding gene_symbol:SFPQ description:splicing factor proline and glutamine rich [Source:HGNC Symbol;Acc:HGNC:10774]	1.131	0.18	0	no change	yes	4.734e+09	4.18494e+09	4.18494e+09	4.734e+09	BP:positive regulation of apoptotic signaling pathway;BP:regulation of primary metabolic process;BP:regulation of metabolic process;BP:regulation of apoptotic signaling pathway;BP:positive regulation of response to stimulus;BP:regulation of response to stimulus;BP:protein deacetylation;BP:organic cyclic compound metabolic process;BP:histone H3 deacetylation;BP:single-organism metabolic process;BP…	GO:2001235;GO:0080090;GO:0019222;GO:2001233;GO:0048584;GO:0048583;GO:0006476;GO:1901360;GO:0070932;GO:0044710;GO:0010605;GO:0045787;GO:0009966;GO:0009967;GO:0071840;GO:1903201;GO:0048518;GO:0048519;GO:1903209;GO:0006281;GO:0060255;GO:0042752;GO:0042754;GO:2001141;GO:0046483;GO:0019538;GO:0010638;GO:0000398;GO:0010468;GO:0033554;GO:0016569;GO:0009892;GO:0009890;GO:0098732;GO:0000724;GO:0010629;GO:…	K13219	SFPQ, PSF	------	------	------	------	PF00076.19;PF08075.8	RRM_1;NOPS	RNA recognition motif.;NOPS	cytoplasmic	20	36	76.1	High
ENSP00000230050.3	pep chromosome:GRCh38:6:132814569:132817564:1 gene:ENSG00000112306.8 transcript:ENST00000230050.4 gene_biotype:protein_coding transcript_biotype:protein_coding gene_symbol:RPS12 description:ribosomal protein S12 [Source:HGNC Symbol;Acc:HGNC:10385]	0.9946	-0.0078	0	no change	yes	4399706362	4.42344e+09	4.42344e+09	4399706362	BP:protein localization;BP:membrane organization;BP:organic cyclic compound biosynthetic process;BP:cellular component organization or biogenesis;BP:organic cyclic compound catabolic process;BP:cellular macromolecule localization;BP:macromolecule localization;BP:rRNA processing;BP:ncRNA processing;BP:protein targeting;BP:establishment of protein localization;BP:protein localization to membrane;BP…	GO:0008104;GO:0061024;GO:1901362;GO:0071840;GO:1901361;GO:0070727;GO:0033036;GO:0006364;GO:0034470;GO:0006605;GO:0045184;GO:0072657;GO:0046483;GO:0019438;GO:0006613;GO:0006612;GO:0006614;GO:0006807;GO:0034660;GO:1901576;GO:1901575;GO:0044265;GO:0044260;GO:0006886;GO:0016043;GO:1901360;GO:0018130;GO:0006810;GO:0046700;GO:0019439;GO:0044802;GO:0008152;GO:0034654;GO:0034655;GO:0051234;GO:0016070;GO:…	K02951	RP-S12e, RPS12	hsa03010	Ribosome	COG1358	J:Translation, ribosomal structure and biogenesis	PF01248.23	Ribosomal_L7Ae	Ribosomal protein L7Ae/L30e/S12e/Gadd45 family	cytoplasmic	7	54	14.5	High
ENSP00000355890.3	pep chromosome:GRCh38:1:219968600:220046505:-1 gene:ENSG00000136628.18 transcript:ENST00000366923.8 gene_biotype:protein_coding transcript_biotype:protein_coding gene_symbol:EPRS description:glutamyl-prolyl-tRNA synthetase [Source:HGNC Symbol;Acc:HGNC:3418]	1.094	0.13	0	no change	yes	4596147804	4.20165e+09	4.20165e+09	4596147804	BP:regulation of primary metabolic process;BP:regulation of metabolic process;BP:small molecule metabolic process;BP:organic cyclic compound metabolic process;BP:single-organism metabolic process;BP:negative regulation of macromolecule metabolic process;BP:posttranscriptional regulation of gene expression;BP:negative regulation of biological process;BP:regulation of macromolecule metabolic proces…	GO:0080090;GO:0019222;GO:0044281;GO:1901360;GO:0044710;GO:0010605;GO:0010608;GO:0048519;GO:0060255;GO:0043436;GO:0010033;GO:0046483;GO:1901564;GO:0043038;GO:0043039;GO:0022607;GO:0009892;GO:0009890;GO:0010629;GO:0006807;GO:0034660;GO:0050789;GO:0044260;GO:0016043;GO:0065003;GO:0065007;GO:0071840;GO:0006424;GO:0034097;GO:0009889;GO:0051716;GO:0050794;GO:0008150;GO:0008152;GO:0016070;GO:0071345;GO:…	K14163	EPRS	hsa00860;hsa00970	Porphyrin and chlorophyll metabolism;Aminoacyl-tRNA biosynthesis	COG0442;COG0008	J:Translation, ribosomal structure and biogenesis;	PF00749.18;PF00458.17;PF03950.15;PF09180.8;PF03129.17;PF00587.22	tRNA-synt_1c;WHEP-TRS;tRNA-synt_1c_C;ProRS-C_1;HGTP_anticodon;tRNA-synt_2b	tRNA synthetases class I;WHEP-TRS domain;tRNA synthetases class I;Prolyl-tRNA synthetase, C-terminal;Anticodon binding domain;tRNA synthetase class II core domain	cytoplasmic	43	41	170.5	High
ENSP00000319788.5	pep chromosome:GRCh38:16:69709401:69726560:-1 gene:ENSG00000181019.13 transcript:ENST00000320623.10 gene_biotype:protein_coding transcript_biotype:protein_coding gene_symbol:NQO1 description:NAD(P)H quinone dehydrogenase 1 [Source:HGNC Symbol;Acc:HGNC:2874]	0.9587	-0.061	0	no change	yes	4297843560	4.48289e+09	4.48289e+09	4297843560	BP:regulation of primary metabolic process;BP:regulation of metabolic process;BP:regulation of neuron apoptotic process;BP:positive regulation of neuron apoptotic process;BP:single-organism metabolic process;BP:cellular oxidant detoxification;BP:regulation of cellular amine metabolic process;BP:negative regulation of molecular function;BP:positive regulation of biological process;BP:cellular deto…	GO:0080090;GO:0019222;GO:0043523;GO:0043525;GO:0044710;GO:0098869;GO:0033238;GO:0044092;GO:0048518;GO:1990748;GO:0010033;GO:0055114;GO:0044700;GO:0009605;GO:0031667;GO:0019430;GO:0098916;GO:0006805;GO:0006807;GO:0006801;GO:0098754;GO:0042981;GO:0006809;GO:0065007;GO:0044699;GO:0065009;GO:1903409;GO:0050790;GO:0050794;GO:0008150;GO:0008152;GO:1901216;GO:1901214;GO:0044271;GO:0050896;GO:0097305;GO:…	K00355	NQO1	hsa00130;hsa05418	Ubiquinone and other terpenoid-quinone biosynthesis;Fluid shear stress and atherosclerosis	COG2249	R:General function prediction only	PF02525.14;PF03358.12	Flavodoxin_2;FMN_red	Flavodoxin-like fold;NADPH-dependent FMN reductase	mitochondrial	10	36	30.8	High
ENSP00000341289.4	pep chromosome:GRCh38:9:137241287:137243707:1 gene:ENSG00000188229.6 transcript:ENST00000340384.5 gene_biotype:protein_coding transcript_biotype:protein_coding gene_symbol:TUBB4B description:tubulin beta 4B class IVb [Source:HGNC Symbol;Acc:HGNC:20771]	1.045	0.064	0	no change	yes	4468243270	4.27774e+09	4.27774e+09	4468243270	BP:cell cycle G2/M phase transition;BP:G2/M transition of mitotic cell cycle;BP:response to stimulus;BP:mitotic cell cycle process;BP:movement of cell or subcellular component;BP:cell cycle phase transition;BP:mitotic cell cycle phase transition;BP:single-organism process;BP:immune system process;BP:leukocyte mediated immunity;BP:natural killer cell mediated immunity;BP:leukocyte mediated cytotox…	GO:0044839;GO:0000086;GO:0050896;GO:1903047;GO:0006928;GO:0044770;GO:0044772;GO:0044699;GO:0002376;GO:0002443;GO:0002228;GO:0001909;GO:0001906;GO:0045087;GO:0009987;GO:0006952;GO:0002449;GO:0006950;GO:0008150;GO:0006955;GO:0007017;GO:0022402;GO:0042267;GO:0002252;GO:0044763GO:0099512;GO:0005829;GO:0043229;GO:0043227;GO:0043226;GO:0099513;GO:0070062;GO:0043209;GO:0005874;GO:0005634;GO:0044430;GO:0…	K07375	TUBB	hsa05130;hsa04145;hsa04540	Pathogenic Escherichia coli infection;Phagosome;Gap junction	COG5023	Z:Cytoskeleton	PF00091.22;PF03953.14;PF10644.6	Tubulin;Tubulin_C;Misat_Tub_SegII	Tubulin/FtsZ family, GTPase domain;Tubulin C-terminal domain;Misato Segment II tubulin-like domain	mitochondrial	2	83	49.8	High
ENSP00000233893.5	pep chromosome:GRCh38:2:197500379:197503449:1 gene:ENSG00000115541.11 transcript:ENST00000233893.10 gene_biotype:protein_coding transcript_biotype:protein_coding gene_symbol:HSPE1 description:heat shock protein family E (Hsp10) member 1 [Source:HGNC Symbol;Acc:HGNC:5269]	0.9899	-0.015	0	no change	yes	4300603152	4.34459e+09	4.34459e+09	4300603152	BP:regulation of primary metabolic process;BP:regulation of metabolic process;BP:response to unfolded protein;BP:positive regulation of macromolecule metabolic process;BP:cellular developmental process;BP:positive regulation of molecular function;BP:regulation of cysteine-type endopeptidase activity involved in apoptotic process;BP:positive regulation of cysteine-type endopeptidase activity invol…	GO:0080090;GO:0019222;GO:0006986;GO:0010604;GO:0048869;GO:0044093;GO:0043281;GO:0043280;GO:0060255;GO:0030162;GO:0010033;GO:0019538;GO:0006457;GO:0009893;GO:0006458;GO:0051345;GO:0052547;GO:0065007;GO:0044699;GO:0065009;GO:0050790;GO:0050794;GO:0006950;GO:0008150;GO:0008152;GO:0061077;GO:0051336;GO:0051604;GO:0050896;GO:0030154;GO:0042221;GO:0043085;GO:0010952;GO:0051084;GO:0051085;GO:0051246;GO:…	K04078	groES, HSPE1	------	------	COG0234	O:Posttranslational modification, protein turnover, chaperones	PF00166.18	Cpn10	Chaperonin 10 Kd subunit	cytoplasmic	4	62	10.9	High
ENSP00000252244.3	pep chromosome:GRCh38:12:52674736:52680407:-1 gene:ENSG00000167768.4 transcript:ENST00000252244.3 gene_biotype:protein_coding transcript_biotype:protein_coding gene_symbol:KRT1 description:keratin 1 [Source:HGNC Symbol;Acc:HGNC:6412]	1.497	0.58	0	up	yes	5179822508	3.46112e+09	3.46112e+09	5179822508	BP:anatomical structure homeostasis;BP:negative regulation of response to stimulus;BP:positive regulation of response to stimulus;BP:regulation of response to stimulus;BP:negative regulation of defense response;BP:establishment of skin barrier;BP:regulation of defense response;BP:negative regulation of inflammatory response;BP:regulation of hemostasis;BP:positive regulation of biological process;…	GO:0060249;GO:0048585;GO:0048584;GO:0048583;GO:0031348;GO:0061436;GO:0031347;GO:0050728;GO:1900046;GO:0048518;GO:0065007;GO:0048871;GO:0044707;GO:0019538;GO:0048878;GO:0002376;GO:0022603;GO:1901342;GO:0050789;GO:0002684;GO:1900047;GO:0002682;GO:0065008;GO:0050793;GO:0044710;GO:0006952;GO:0030193;GO:0006950;GO:0006956;GO:0051239;GO:0006955;GO:0006959;GO:0050818;GO:0050819;GO:0042730;GO:0080134;GO:…	K07605	KRT2	------	------	------	------	PF00038.18;PF16208.2;PF16210.2;PF07926.9	Filament;Keratin_2_head;Keratin_2_tail;TPR_MLP1_2	Intermediate filament protein;Keratin type II head;Keratin type II cytoskeletal 1 tail;TPR/MLP1/MLP2-like protein	cytoplasmic	18	46	66	High
ENSP00000313007.5	pep chromosome:GRCh38:8:100702916:100722088:-1 gene:ENSG00000070756.16 transcript:ENST00000318607.10 gene_biotype:protein_coding transcript_biotype:protein_coding gene_symbol:PABPC1 description:poly(A) binding protein cytoplasmic 1 [Source:HGNC Symbol;Acc:HGNC:8554]	0.9908	-0.013	0	no change	yes	4275235834	4.315e+09	4.315e+09	4275235834	BP:regulation of primary metabolic process;BP:regulation of metabolic process;BP:positive regulation of mRNA processing;BP:regulation of mRNA processing;BP:organic cyclic compound metabolic process;BP:negative regulation of macromolecule metabolic process;BP:positive regulation of macromolecule metabolic process;BP:gene silencing;BP:positive regulation of biological process;BP:negative regulation…	GO:0080090;GO:0019222;GO:0050685;GO:0050684;GO:1901360;GO:0010605;GO:0010604;GO:0016458;GO:0048518;GO:0048519;GO:0060255;GO:0061013;GO:0061014;GO:0006807;GO:0046483;GO:0010629;GO:0009896;GO:0009894;GO:0009895;GO:0009892;GO:0009893;GO:0050789;GO:0044260;GO:0065007;GO:0050794;GO:0008150;GO:0008152;GO:0016071;GO:1903311;GO:1903313;GO:0051171;GO:0034641;GO:0044699;GO:0006139;GO:0008380;GO:0016070;GO:…	K13126	PABPC	hsa03015;hsa03013;hsa03018	mRNA surveillance pathway;RNA transport;RNA degradation	------	------	PF00076.19;PF00658.15	RRM_1;PABP	RNA recognition motif.;Poly-adenylate binding protein, unique domain	cytoplasmic	17	47	70.6	High
ENSP00000319664.5	pep chromosome:GRCh38:1:26921743:26946871:1 gene:ENSG00000090273.14 transcript:ENST00000321265.10 gene_biotype:protein_coding transcript_biotype:protein_coding gene_symbol:NUDC description:nuclear distribution C, dynein complex regulator [Source:HGNC Symbol;Acc:HGNC:8045]	0.9799	-0.029	0	no change	yes	4251184124	4.33838e+09	4.33838e+09	4251184124	BP:mitotic cell cycle process;BP:cell division;BP:mitotic nuclear division;BP:multicellular organism development;BP:single-organism process;BP:sister chromatid cohesion;BP:nuclear division;BP:cellular component organization;BP:cellular component organization or biogenesis;BP:developmental process;BP:multicellular organismal process;BP:cell cycle process;BP:cell proliferation;BP:cellular process;B…	GO:1903047;GO:0051301;GO:0007067;GO:0007275;GO:0044699;GO:0007062;GO:0000280;GO:0016043;GO:0071840;GO:0032502;GO:0032501;GO:0022402;GO:0008283;GO:0009987;GO:0044767;GO:0008150;GO:0006996;GO:0051276;GO:0044707;GO:0048856;GO:1902589;GO:0048285;GO:0044763GO:0099512;GO:0099513;GO:0005874;GO:0005575;GO:0044444;GO:0005654;GO:0044430;GO:0005829;GO:0044464;GO:0044446;GO:0044428;GO:0044424;GO:0044422GO:00…	------	------	------	------	------	------	PF16273.2;PF04969.13;PF14050.3	NuDC;CS;Nudc_N	Nuclear distribution C domain;CS domain;N-terminal conserved domain of Nudc.	cytoplasmic	15	51	38.2	High
ENSP00000489604.1	pep chromosome:GRCh38:19:797075:812327:1 gene:ENSG00000011304.20 transcript:ENST00000635647.1 gene_biotype:protein_coding transcript_biotype:protein_coding gene_symbol:PTBP1 description:polypyrimidine tract binding protein 1 [Source:HGNC Symbol;Acc:HGNC:9583]	0.9718	-0.041	0	no change	yes	4181722395	4.30324e+09	4.30324e+09	4181722395	------	------	------	------	------	------	------	------	PF13893.3;PF00076.19;PF16842.2	RRM_5;RRM_1;RRM_occluded	RNA recognition motif.;RNA recognition motif.;Occluded RNA-recognition motif	cytoplasmic	15	46	62.4	High
ENSP00000389351.1	pep chromosome:GRCh38:3:39406735:39412434:1 gene:ENSG00000168028.14 transcript:ENST00000443003.2 gene_biotype:protein_coding transcript_biotype:protein_coding gene_symbol:RPSA description:ribosomal protein SA [Source:HGNC Symbol;Acc:HGNC:6502]	0.9605	-0.058	0	no change	yes	4145072377	4.31534e+09	4.31534e+09	4145072377	BP:nuclear transport;BP:protein localization;BP:nucleobase-containing compound transport;BP:membrane organization;BP:nuclear export;BP:organic cyclic compound biosynthetic process;BP:organic cyclic compound metabolic process;BP:organic cyclic compound catabolic process;BP:cellular macromolecule localization;BP:cellular developmental process;BP:interspecies interaction between organisms;BP:epithel…	GO:0051169;GO:0008104;GO:0015931;GO:0061024;GO:0051168;GO:1901362;GO:1901360;GO:1901361;GO:0070727;GO:0048869;GO:0044419;GO:0030855;GO:0051704;GO:0006364;GO:0034470;GO:0006605;GO:0045184;GO:0000461;GO:0090501;GO:0072657;GO:0043628;GO:0000469;GO:0051701;GO:0046483;GO:0044249;GO:0019438;GO:0046718;GO:0022607;GO:0006613;GO:0019083;GO:0006614;GO:0000028;GO:0006807;GO:0034660;GO:0051029;GO:0000479;GO:…	K02998	RP-SAe, RPSA	hsa03010	Ribosome	COG0052	J:Translation, ribosomal structure and biogenesis	PF16122.2;PF00318.17	40S_SA_C;Ribosomal_S2	40S ribosomal protein SA C-terminus;Ribosomal protein S2	cytoplasmic	12	45	33.3	High
ENSP00000409074.1	pep chromosome:GRCh38:CHR_HSCHR6_MHC_DBB_CTG1:30531607:30547405:-1 gene:ENSG00000229470.9 transcript:ENST00000428189.5 gene_biotype:protein_coding transcript_biotype:protein_coding gene_symbol:GNL1 description:G protein nucleolar 1 (putative) [Source:HGNC Symbol;Acc:HGNC:4413]	2.271	1.2	0	up	yes	5817990065	2.56235e+09	2.56235e+09	5817990065	BP:regulation of biological process;BP:signal transduction;BP:T cell mediated immunity;BP:cellular component organization or biogenesis;BP:immune system process;BP:cellular response to stimulus;BP:ribosome biogenesis;BP:biological regulation;BP:ribonucleoprotein complex biogenesis;BP:cellular process;BP:regulation of cellular process;BP:cellular response to DNA damage stimulus;BP:response to stre…	GO:0050789;GO:0007165;GO:0002456;GO:0071840;GO:0002376;GO:0051716;GO:0042254;GO:0065007;GO:0022613;GO:0009987;GO:0050794;GO:0006974;GO:0006950;GO:0008150;GO:0006955;GO:0002443;GO:0002460;GO:0002449;GO:0050896;GO:0044085;GO:0002250;GO:0033554;GO:0002252GO:0043229;GO:0043227;GO:0043226;GO:0005615;GO:0005634;GO:0043231;GO:0044464;GO:0005575;GO:0044424;GO:0044421GO:0035639;GO:1901363;GO:0003674;GO:00…	------	------	------	------	COG1161	R:General function prediction only	PF01926.20	MMR_HSR1	50S ribosome-binding GTPase	cytoplasmic	6	13	68.6	High
ENSP00000463042.1	pep chromosome:GRCh38:17:58004588:58007261:-1 gene:ENSG00000136450.13 transcript:ENST00000584773.5 gene_biotype:protein_coding transcript_biotype:protein_coding gene_symbol:SRSF1 description:serine and arginine rich splicing factor 1 [Source:HGNC Symbol;Acc:HGNC:10780]	1.1	0.14	0	no change	yes	4384622938	3.98714e+09	3.98714e+09	4384622938	------	------	K12890	SFRS1, ASF, SF2	hsa05168;hsa03040;hsa04657	Herpes simplex infection;Spliceosome;IL-17 signaling pathway	COG0724	R:General function prediction only	PF00076.19	RRM_1	RNA recognition motif.	nuclear	14	44	28.3	High
ENSP00000258091.5	pep chromosome:GRCh38:2:73234308:73253005:1 gene:ENSG00000135624.16 transcript:ENST00000258091.10 gene_biotype:protein_coding transcript_biotype:protein_coding gene_symbol:CCT7 description:chaperonin containing TCP1 subunit 7 [Source:HGNC Symbol;Acc:HGNC:1622]	0.955	-0.066	0	no change	yes	4.08077e+09	4.27296e+09	4.27296e+09	4.08077e+09	BP:regulation of primary metabolic process;BP:regulation of metabolic process;BP:positive regulation of telomere maintenance via telomerase;BP:positive regulation of homeostatic process;BP:positive regulation of establishment of protein localization to telomere;BP:regulation of homeostatic process;BP:positive regulation of macromolecule metabolic process;BP:positive regulation of biological proce…	GO:0080090;GO:0019222;GO:0032212;GO:0032846;GO:1904851;GO:0032844;GO:0010604;GO:0048518;GO:0051054;GO:0051052;GO:0060255;GO:0044702;GO:0010638;GO:0006275;GO:1904816;GO:0070203;GO:0006457;GO:0009893;GO:0009891;GO:0050821;GO:1904358;GO:0065007;GO:1903829;GO:0065008;GO:0051130;GO:0070202;GO:0070201;GO:0006810;GO:2000278;GO:0009889;GO:0050794;GO:0008150;GO:0051234;GO:1900180;GO:1900182;GO:0031647;GO:…	K09499	CCT7	------	------	COG0459	O:Posttranslational modification, protein turnover, chaperones	PF00118.21	Cpn60_TCP1	TCP-1/cpn60 chaperonin family	cytoplasmic	29	69	59.3	High
ENSP00000327801.4	pep chromosome:GRCh38:17:81843166:81860535:-1 gene:ENSG00000185624.15 transcript:ENST00000331483.9 gene_biotype:protein_coding transcript_biotype:protein_coding gene_symbol:P4HB description:prolyl 4-hydroxylase subunit beta [Source:HGNC Symbol;Acc:HGNC:8548]	1.08	0.11	0	no change	yes	4330255411	4.00989e+09	4.00989e+09	4330255411	BP:regulation of apoptotic signaling pathway;BP:macromolecule modification;BP:regulation of response to stimulus;BP:small molecule metabolic process;BP:cellular response to stimulus;BP:regulation of signal transduction;BP:peptidyl-amino acid modification;BP:regulation of oxidative stress-induced cell death;BP:positive regulation of biological process;BP:cellular homeostasis;BP:monocarboxylic acid…	GO:2001233;GO:0043412;GO:0048583;GO:0044281;GO:0051716;GO:0009966;GO:0018193;GO:1903201;GO:0048518;GO:0019725;GO:0032787;GO:0043436;GO:1901564;GO:0055114;GO:0046483;GO:0065008;GO:0006575;GO:0019538;GO:0033554;GO:0006457;GO:0070887;GO:0019471;GO:0045454;GO:0000302;GO:0006807;GO:0042157;GO:0050789;GO:1901576;GO:0010646;GO:0044260;GO:1902175;GO:0018208;GO:0071453;GO:0065007;GO:1901360;GO:0071456;GO:…	K09580	PDIA1, P4HB	hsa04141	Protein processing in endoplasmic reticulum	COG0526	O:Posttranslational modification, protein turnover, chaperones	PF00085.17;PF13848.3;PF13098.3;PF13899.3;PF04756.10;PF00578.18;PF13905.3	Thioredoxin;Thioredoxin_6;Thioredoxin_2;Thioredoxin_7;OST3_OST6;AhpC-TSA;Thioredoxin_8	Thioredoxin;Thioredoxin-like domain;Thioredoxin-like domain;Thioredoxin-like;OST3 / OST6 family, transporter family;AhpC/TSA family;Thioredoxin-like	ER	24	57	57.1	High
ENSP00000322439.3	pep chromosome:GRCh38:16:28842411:28846348:-1 gene:ENSG00000178952.11 transcript:ENST00000313511.8 gene_biotype:protein_coding transcript_biotype:protein_coding gene_symbol:TUFM description:Tu translation elongation factor, mitochondrial [Source:HGNC Symbol;Acc:HGNC:12420]	0.966	-0.05	0	no change	yes	4090828218	4.2347e+09	4.2347e+09	4090828218	BP:cellular biosynthetic process;BP:cellular macromolecule biosynthetic process;BP:organic substance biosynthetic process;BP:cellular macromolecule metabolic process;BP:organic substance metabolic process;BP:mitochondrial translational elongation;BP:cellular process;BP:biosynthetic process;BP:macromolecule biosynthetic process;BP:biological_process;BP:metabolic process;BP:cellular metabolic proce…	GO:0044249;GO:0034645;GO:1901576;GO:0044260;GO:0071704;GO:0070125;GO:0009987;GO:0009058;GO:0009059;GO:0008150;GO:0008152;GO:0044237;GO:0043170;GO:0006414GO:0044446;GO:0043229;GO:0043228;GO:0042645;GO:0043227;GO:0043226;GO:0031982;GO:0016020;GO:0009295;GO:0044429;GO:1903561;GO:0070062;GO:0043230;GO:0043232;GO:0044464;GO:0005575;GO:0044444;GO:0044424;GO:0044421;GO:0044422GO:0003676;GO:0035639;GO:00…	K02358	tuf, TUFM	------	------	COG0050	J:Translation, ribosomal structure and biogenesis	PF00009.24;PF03143.14;PF03144.22	GTP_EFTU;GTP_EFTU_D3;GTP_EFTU_D2	Elongation factor Tu GTP binding domain;Elongation factor Tu C-terminal domain;Elongation factor Tu domain 2	mitochondrial	23	64	49.8	High
ENSP00000275603.4	pep chromosome:GRCh38:7:56051765:56063989:1 gene:ENSG00000146731.11 transcript:ENST00000275603.9 gene_biotype:protein_coding transcript_biotype:protein_coding gene_symbol:CCT6A description:chaperonin containing TCP1 subunit 6A [Source:HGNC Symbol;Acc:HGNC:1620]	1.017	0.024	0	no change	yes	4.16999e+09	4.09882e+09	4.09882e+09	4.16999e+09	BP:regulation of primary metabolic process;BP:regulation of metabolic process;BP:positive regulation of telomere maintenance via telomerase;BP:positive regulation of homeostatic process;BP:positive regulation of establishment of protein localization to telomere;BP:regulation of homeostatic process;BP:positive regulation of macromolecule metabolic process;BP:positive regulation of biological proce…	GO:0080090;GO:0019222;GO:0032212;GO:0032846;GO:1904851;GO:0032844;GO:0010604;GO:0048518;GO:0051054;GO:0051052;GO:0060255;GO:0010638;GO:0006275;GO:0051130;GO:0006457;GO:0009893;GO:0009891;GO:0050821;GO:1904358;GO:0050789;GO:0065007;GO:0065008;GO:0070203;GO:0070202;GO:0070201;GO:2000278;GO:0009889;GO:0050794;GO:0008150;GO:1900180;GO:1900182;GO:0031647;GO:0010557;GO:2001252;GO:0033044;GO:0033043;GO:…	K09498	CCT6	------	------	------	------	PF00118.21	Cpn60_TCP1	TCP-1/cpn60 chaperonin family	cytoplasmic	20	58	58	High
ENSP00000221957.3	pep chromosome:GRCh38:19:4838341:4867667:-1 gene:ENSG00000105355.9 transcript:ENST00000221957.9 gene_biotype:protein_coding transcript_biotype:protein_coding gene_symbol:PLIN3 description:perilipin 3 [Source:HGNC Symbol;Acc:HGNC:16893]	1.002	0.0029	0	no change	yes	4067631513	4.06047e+09	4.06047e+09	4067631513	BP:transport;BP:biological_process;BP:establishment of localization;BP:localization;BP:vesicle-mediated transportCC:membrane;CC:intracellular organelle;CC:non-membrane-bounded organelle;CC:transport vesicle;CC:vacuolar membrane;CC:membrane-bounded organelle;CC:organelle;CC:endosome membrane;CC:intracellular organelle part;CC:vesicle;CC:cytoplasmic vesicle;CC:whole membrane;CC:lipid particle;CC:va…	GO:0006810;GO:0008150;GO:0051234;GO:0051179;GO:0016192GO:0016020;GO:0043229;GO:0043228;GO:0030133;GO:0005774;GO:0043227;GO:0043226;GO:0010008;GO:0044446;GO:0031982;GO:0031410;GO:0098805;GO:0005811;GO:0044437;GO:0005794;GO:0044440;GO:0098588;GO:0097708;GO:0043231;GO:0043232;GO:0005829;GO:0044464;GO:0005575;GO:0044444;GO:0031090;GO:0044424;GO:0044422GO:0003674;GO:0005488;GO:0005515	K20287	PLIN3	------	------	------	------	PF03036.13	Perilipin	Perilipin family	cytoplasmic	19	67	47	High
ENSP00000500756.1	pep chromosome:GRCh38:CHR_HG2115_PATCH:70403996:70442042:1 gene:ENSG00000288401.1 transcript:ENST00000671805.1 gene_biotype:protein_coding transcript_biotype:protein_coding gene_symbol:CTTN description:cortactin [Source:HGNC Symbol;Acc:HGNC:3338]	1.092	0.13	0	no change	yes	4218958208	3.86261e+09	3.86261e+09	4218958208	BP:negative regulation of apoptotic signaling pathway;BP:regulation of extrinsic apoptotic signaling pathway;BP:negative regulation of extrinsic apoptotic signaling pathway;BP:regulation of metabolic process;BP:regulation of apoptotic signaling pathway;BP:cellular component maintenance;BP:negative regulation of response to stimulus;BP:regulation of response to stimulus;BP:regulation of actin poly…	GO:2001234;GO:2001236;GO:2001237;GO:0019222;GO:2001233;GO:0043954;GO:0048585;GO:0048583;GO:0008064;GO:0008104;GO:0045987;GO:0031344;GO:0071840;GO:0097061;GO:0097062;GO:0009968;GO:0009966;GO:0051495;GO:0051493;GO:0045664;GO:0048518;GO:0048519;GO:0033036;GO:0006930;GO:0006937;GO:0060548;GO:0045184;GO:0010975;GO:0030516;GO:0016192;GO:0006940;GO:0010506;GO:0010638;GO:0032535;GO:0022604;GO:0009894;GO:…	K06106	CTTN, EMS1	hsa04530;hsa05205;hsa05131;hsa05130;hsa05100	Tight junction;Proteoglycans in cancer;Shigellosis;Pathogenic Escherichia coli infection;Bacterial invasion of epithelial cells	------	------	PF02218.12;PF14604.3;PF00018.25;PF07653.14	HS1_rep;SH3_9;SH3_1;SH3_2	Repeat in HS1/Cortactin;Variant SH3 domain;SH3 domain;Variant SH3 domain	cytoplasmic	15	36	61.5	High
ENSP00000342026.5	pep chromosome:GRCh38:1:173477335:173488815:1 gene:ENSG00000117592.9 transcript:ENST00000340385.6 gene_biotype:protein_coding transcript_biotype:protein_coding gene_symbol:PRDX6 description:peroxiredoxin 6 [Source:HGNC Symbol;Acc:HGNC:16753]	0.992	-0.012	0	no change	yes	4014533075	4.047e+09	4.047e+09	4014533075	BP:organophosphate catabolic process;BP:hydrogen peroxide metabolic process;BP:response to stimulus;BP:response to reactive oxygen species;BP:cellular catabolic process;BP:hydrogen peroxide catabolic process;BP:detoxification;BP:cellular lipid catabolic process;BP:single-organism process;BP:phospholipid catabolic process;BP:organic substance catabolic process;BP:lipid catabolic process;BP:cellula…	GO:0046434;GO:0042743;GO:0050896;GO:0000302;GO:0044248;GO:0042744;GO:0098754;GO:0044242;GO:0044699;GO:0009395;GO:1901575;GO:0016042;GO:0098869;GO:0071704;GO:0044712;GO:0006644;GO:0006629;GO:0009987;GO:0044710;GO:0072593;GO:1990748;GO:0008150;GO:0008152;GO:0042221;GO:0044255;GO:0009056;GO:0006979;GO:0055114;GO:1901700;GO:0044238;GO:0006950;GO:0044237;GO:0006796;GO:0006793;GO:0019637;GO:0044763GO:0…	K11188	PRDX6	------	------	COG0450	O:Posttranslational modification, protein turnover, chaperones	PF00578.18;PF10417.6;PF08534.7	AhpC-TSA;1-cysPrx_C;Redoxin	AhpC/TSA family;C-terminal domain of 1-Cys peroxiredoxin;Redoxin	cytoplasmic	14	65	25	High
ENSP00000438588.2	pep chromosome:GRCh38:14:64388031:64463457:1 gene:ENSG00000100714.17 transcript:ENST00000545908.6 gene_biotype:protein_coding transcript_biotype:protein_coding gene_symbol:MTHFD1 description:methylenetetrahydrofolate dehydrogenase, cyclohydrolase and formyltetrahydrofolate synthetase 1 [Source:HGNC Symbol;Acc:HGNC:7432]	1.065	0.091	0	no change	yes	4.13265e+09	3.87957e+09	3.87957e+09	4.13265e+09	BP:cofactor biosynthetic process;BP:nucleotide biosynthetic process;BP:small molecule metabolic process;BP:small molecule biosynthetic process;BP:organic cyclic compound biosynthetic process;BP:organic cyclic compound metabolic process;BP:single-organism metabolic process;BP:single-organism biosynthetic process;BP:animal organ development;BP:water-soluble vitamin metabolic process;BP:vitamin meta…	GO:0051188;GO:0009165;GO:0044281;GO:0044283;GO:1901362;GO:1901360;GO:0044710;GO:0044711;GO:0048513;GO:0006767;GO:0006766;GO:0006760;GO:0000097;GO:0000096;GO:0043436;GO:0009070;GO:0055114;GO:0046483;GO:0043648;GO:1901564;GO:1901566;GO:0016053;GO:0002376;GO:0019346;GO:0006164;GO:0048598;GO:0042398;GO:0006807;GO:0046653;GO:1901576;GO:0051186;GO:0035999;GO:0042558;GO:0042559;GO:0065007;GO:0044699;GO:…	K00288	MTHFD	hsa00670	One carbon pool by folate	COG2759;COG0190	F:Nucleotide transport and metabolism;H:Coenzyme transport and metabolism	PF01268.16;PF02882.16;PF00763.20	FTHFS;THF_DHG_CYH_C;THF_DHG_CYH	Formate--tetrahydrofolate ligase;Tetrahydrofolate dehydrogenase/cyclohydrolase, NA;Tetrahydrofolate dehydrogenase/cyclohydrolase, catalytic domain	cytoplasmic	34	46	104.6	High
ENSP00000376506.2	pep chromosome:GRCh38:3:167683298:167734892:-1 gene:ENSG00000114209.15 transcript:ENST00000392750.7 gene_biotype:protein_coding transcript_biotype:protein_coding gene_symbol:PDCD10 description:programmed cell death 10 [Source:HGNC Symbol;Acc:HGNC:8761]	0.8747	-0.19	0	no change	yes	3714208279	4.2461e+09	4.2461e+09	3714208279	BP:regulation of phosphate metabolic process;BP:regulation of primary metabolic process;BP:regulation of metabolic process;BP:positive regulation of response to stimulus;BP:regulation of response to stimulus;BP:negative regulation of epithelial cell proliferation;BP:signal transduction;BP:regulation of sprouting angiogenesis;BP:negative regulation of sprouting angiogenesis;BP:establishment of org…	GO:0019220;GO:0080090;GO:0019222;GO:0048584;GO:0048583;GO:0050680;GO:0007165;GO:1903670;GO:1903671;GO:0051656;GO:0036481;GO:0010605;GO:0010604;GO:0009966;GO:0009967;GO:0044093;GO:0048522;GO:0048518;GO:0048519;GO:0042127;GO:0051056;GO:0060255;GO:0060548;GO:0045859;GO:0043535;GO:0050678;GO:0042325;GO:0042327;GO:0016477;GO:0010632;GO:0010633;GO:0048870;GO:0022607;GO:0009892;GO:0009893;GO:0033674;GO:…	K18269	PDCD10	------	------	------	------	PF06840.8	DUF1241	Protein of unknown function	cytoplasmic	6	37	24.7	High
ENSP00000340278.5	pep chromosome:GRCh38:1:7961711:7985505:1 gene:ENSG00000116288.13 transcript:ENST00000338639.10 gene_biotype:protein_coding transcript_biotype:protein_coding gene_symbol:PARK7 description:Parkinsonism associated deglycase [Source:HGNC Symbol;Acc:HGNC:16369]	1.138	0.19	0	no change	yes	4186630277	3.67888e+09	3.67888e+09	4186630277	BP:regulation of intracellular protein transport;BP:positive regulation of apoptotic signaling pathway;BP:regulation of transport;BP:regulation of extrinsic apoptotic signaling pathway;BP:neurotransmitter uptake;BP:regulation of neurotransmitter levels;BP:small molecule catabolic process;BP:small molecule biosynthetic process;BP:positive regulation of oxidative phosphorylation;BP:cellular respons…	GO:0033157;GO:2001235;GO:0051049;GO:2001236;GO:0001504;GO:0001505;GO:0044282;GO:0044283;GO:1903862;GO:0051716;GO:0032434;GO:2001233;GO:0033043;GO:0033238;GO:0033233;GO:0032386;GO:0033234;GO:0032387;GO:0015844;GO:0060548;GO:0045859;GO:0006836;GO:0042325;GO:0042327;GO:0042326;GO:2000121;GO:0019538;GO:0009566;GO:0018323;GO:0044281;GO:0009896;GO:0009894;GO:0009895;GO:0009892;GO:0009893;GO:0009891;GO:…	K05687	PARK7	hsa05012	Parkinson's disease	COG0693	R:General function prediction only	PF01965.21	DJ-1_PfpI	DJ-1/PfpI family	cytoplasmic	11	59	19.9	High
ENSP00000261313.2	pep chromosome:GRCh38:12:118136124:118145584:1 gene:ENSG00000089220.5 transcript:ENST00000261313.3 gene_biotype:protein_coding transcript_biotype:protein_coding gene_symbol:PEBP1 description:phosphatidylethanolamine binding protein 1 [Source:HGNC Symbol;Acc:HGNC:8630]	1.054	0.076	0	no change	yes	4002401248	3.79692e+09	3.79692e+09	4002401248	BP:regulation of metabolic process;BP:signal transduction;BP:signal transduction by protein phosphorylation;BP:regulation of primary metabolic process;BP:single-organism metabolic process;BP:negative regulation of macromolecule metabolic process;BP:MAPK cascade;BP:negative regulation of molecular function;BP:negative regulation of biological process;BP:regulation of macromolecule metabolic proces…	GO:0019222;GO:0007165;GO:0023014;GO:0080090;GO:0044710;GO:0010605;GO:0000165;GO:0044092;GO:0048519;GO:0060255;GO:0030162;GO:0019538;GO:0009892;GO:0035556;GO:0044267;GO:0051346;GO:0044260;GO:0065007;GO:0065009;GO:0050790;GO:0050794;GO:0043412;GO:0036211;GO:0008150;GO:0008152;GO:0051336;GO:0016310;GO:0043086;GO:0044699;GO:0051248;GO:0051246;GO:0009987;GO:0032269;GO:0032268;GO:0043170;GO:0045861;GO:…	------	------	------	------	COG1881	S:Function unknown	PF01161.17	PBP	Phosphatidylethanolamine-binding protein	cytoplasmic	10	79	21	High
ENSP00000486306.1	pep chromosome:GRCh38:X:41333348:41364472:1 gene:ENSG00000215301.10 transcript:ENST00000625837.2 gene_biotype:protein_coding transcript_biotype:protein_coding gene_symbol:DDX3X description:DEAD-box helicase 3 X-linked [Source:HGNC Symbol;Acc:HGNC:2745]	0.9116	-0.13	0	no change	yes	3.71886e+09	4.07952e+09	4.07952e+09	3.71886e+09	BP:negative regulation of apoptotic signaling pathway;BP:protein localization;BP:regulation of metabolic process;BP:regulation of apoptotic signaling pathway;BP:negative regulation of response to stimulus;BP:regulation of response to stimulus;BP:negative regulation of cellular macromolecule biosynthetic process;BP:signal transduction;BP:cell surface receptor signaling pathway;BP:regulation of mac…	GO:2001234;GO:0008104;GO:0019222;GO:2001233;GO:0048585;GO:0048583;GO:2000113;GO:0007165;GO:0007166;GO:0010556;GO:0032508;GO:0071840;GO:0080090;GO:0051716;GO:0010605;GO:0043207;GO:0070727;GO:0009966;GO:0009615;GO:0010466;GO:0032728;GO:0044092;GO:0048518;GO:0048519;GO:0046483;GO:0032722;GO:0032392;GO:0060255;GO:0060548;GO:0006446;GO:0032269;GO:0030162;GO:0051129;GO:2001141;GO:0009607;GO:0071243;GO:…	K11594	DDX3X, bel	hsa05203;hsa05161;hsa04622	Viral carcinogenesis;Hepatitis B;RIG-I-like receptor signaling pathway	------	------	PF00270.26;PF00271.28	DEAD;Helicase_C	DEAD/DEAH box helicase;Helicase conserved C-terminal domain	cytoplasmic	29	47	81.4	High
ENSP00000378396.4	pep chromosome:GRCh38:17:28720244:28723936:1 gene:ENSG00000198242.14 transcript:ENST00000394938.8 gene_biotype:protein_coding transcript_biotype:protein_coding gene_symbol:RPL23A description:ribosomal protein L23a [Source:HGNC Symbol;Acc:HGNC:10317]	0.9182	-0.12	0	no change	yes	3728826968	4.06111e+09	4.06111e+09	3728826968	BP:protein localization;BP:membrane organization;BP:organic cyclic compound biosynthetic process;BP:organic cyclic compound metabolic process;BP:organic cyclic compound catabolic process;BP:cellular macromolecule localization;BP:cellular component organization or biogenesis;BP:macromolecule localization;BP:rRNA processing;BP:ncRNA processing;BP:protein targeting;BP:establishment of protein locali…	GO:0008104;GO:0061024;GO:1901362;GO:1901360;GO:1901361;GO:0070727;GO:0071840;GO:0033036;GO:0006364;GO:0034470;GO:0006605;GO:0045184;GO:0072657;GO:0046483;GO:0019439;GO:0019438;GO:0022607;GO:0006613;GO:0006612;GO:0006614;GO:0034660;GO:0000027;GO:1901576;GO:1901575;GO:0044265;GO:0044260;GO:0006886;GO:0016043;GO:0065003;GO:0018130;GO:0006810;GO:0046700;GO:0008150;GO:0008152;GO:0034654;GO:0034655;GO:…	K02893	RP-L23Ae, RPL23A	hsa03010	Ribosome	COG0089	J:Translation, ribosomal structure and biogenesis	PF03939.10;PF00276.17	Ribosomal_L23eN;Ribosomal_L23	Ribosomal protein L23, N-terminal domain;Ribosomal protein L23	cytoplasmic	6	26	21.9	High
ENSP00000302961.2	pep chromosome:GRCh38:5:133052013:133106449:1 gene:ENSG00000170606.15 transcript:ENST00000304858.7 gene_biotype:protein_coding transcript_biotype:protein_coding gene_symbol:HSPA4 description:heat shock protein family A (Hsp70) member 4 [Source:HGNC Symbol;Acc:HGNC:5237]	0.9408	-0.088	0	no change	yes	3767898545	4.00497e+09	4.00497e+09	3767898545	BP:protein localization;BP:membrane organization;BP:outer mitochondrial membrane organization;BP:cellular component organization or biogenesis;BP:response to unfolded protein;BP:cellular macromolecule localization;BP:macromolecule localization;BP:establishment of protein localization;BP:protein localization to membrane;BP:establishment of protein localization to mitochondrion;BP:mitochondrial tra…	GO:0008104;GO:0061024;GO:0007008;GO:0071840;GO:0006986;GO:0070727;GO:0033036;GO:0045184;GO:0072657;GO:0072655;GO:0006839;GO:0010033;GO:0070585;GO:0022607;GO:0006886;GO:0016043;GO:0007006;GO:0065003;GO:0065002;GO:0007005;GO:0051131;GO:0006461;GO:0006810;GO:0006950;GO:0008150;GO:0051234;GO:0046907;GO:0050896;GO:0044802;GO:0044699;GO:0071806;GO:0072594;GO:0017038;GO:0055085;GO:0044743;GO:0035966;GO:…	K09489	HSPA4	hsa04530;hsa04612	Tight junction;Antigen processing and presentation	COG0443	O:Posttranslational modification, protein turnover, chaperones	PF00012.17;PF06723.10	HSP70;MreB_Mbl	Hsp70 protein;MreB/Mbl protein	cytoplasmic	33	54	94.3	High
ENSP00000363641.5	pep chromosome:GRCh38:9:110243810:110256507:-1 gene:ENSG00000136810.13 transcript:ENST00000374517.6 gene_biotype:protein_coding transcript_biotype:protein_coding gene_symbol:TXN description:thioredoxin [Source:HGNC Symbol;Acc:HGNC:12435]	1.079	0.11	0	no change	yes	4028513273	3.73226e+09	3.73226e+09	4028513273	BP:regulation of intracellular protein transport;BP:activation of protein kinase B activity;BP:primary metabolic process;BP:regulation of phosphate metabolic process;BP:regulation of primary metabolic process;BP:regulation of metabolic process;BP:regulation of transport;BP:regulation of intracellular transport;BP:positive regulation of response to stimulus;BP:regulation of response to stimulus;BP…	GO:0033157;GO:0032148;GO:0044238;GO:0019220;GO:0080090;GO:0019222;GO:0051049;GO:0032386;GO:0048584;GO:0048583;GO:0032147;GO:0033158;GO:0044281;GO:0051897;GO:0051896;GO:1901360;GO:0044710;GO:0010605;GO:0010604;GO:0009966;GO:0009967;GO:1903206;GO:1903205;GO:1903202;GO:0044093;GO:0048518;GO:0048519;GO:0006662;GO:0048585;GO:0019725;GO:0032387;GO:0051051;GO:0060255;GO:0060548;GO:0045859;GO:1900407;GO:…	K03671	trxA	hsa05418;hsa04621	Fluid shear stress and atherosclerosis;NOD-like receptor signaling pathway	COG0526	O:Posttranslational modification, protein turnover, chaperones	PF00085.17	Thioredoxin	Thioredoxin	cytoplasmic	4	47	11.7	High
ENSP00000401010.1	pep chromosome:GRCh38:1:19339359:19484664:-1 gene:ENSG00000077549.18 transcript:ENST00000433834.5 gene_biotype:protein_coding transcript_biotype:protein_coding gene_symbol:CAPZB description:capping actin protein of muscle Z-line subunit beta [Source:HGNC Symbol;Acc:HGNC:1491]	1.147	0.2	0	no change	yes	4134391504	3.60313e+09	3.60313e+09	4134391504	BP:regulation of microtubule polymerization or depolymerization;BP:negative regulation of microtubule polymerization or depolymerization;BP:regulation of microtubule polymerization;BP:hemostasis;BP:negative regulation of microtubule polymerization;BP:blood coagulation;BP:cell development;BP:regulation of actin polymerization or depolymerization;BP:regulation of cell projection assembly;BP:negativ…	GO:0031110;GO:0031111;GO:0031113;GO:0007599;GO:0031115;GO:0007596;GO:0048468;GO:0008064;GO:0060491;GO:0031345;GO:0031344;GO:0071840;GO:0048869;GO:0051493;GO:0051490;GO:0048519;GO:0048583;GO:1901880;GO:0044707;GO:0010639;GO:0070507;GO:0022604;GO:0022603;GO:1901879;GO:0006928;GO:0031175;GO:0050789;GO:0010646;GO:0016043;GO:0090066;GO:0065007;GO:0032970;GO:0065008;GO:0050793;GO:0050794;GO:0050817;GO:…	------	------	------	------	------	------	PF01115.14	F_actin_cap_B	F-actin capping protein, beta subunit	cytoplasmic	14	42	33.8	High
ENSP00000369538.4	pep chromosome:GRCh38:10:5765223:5813434:-1 gene:ENSG00000057608.17 transcript:ENST00000380191.9 gene_biotype:protein_coding transcript_biotype:protein_coding gene_symbol:GDI2 description:GDP dissociation inhibitor 2 [Source:HGNC Symbol;Acc:HGNC:4227]	1.071	0.099	0	no change	yes	3.9933e+09	3.72874e+09	3.72874e+09	3.9933e+09	BP:protein localization;BP:regulation of response to stimulus;BP:regulation of signaling;BP:regulation of cell communication;BP:regulation of GTPase activity;BP:regulation of biological process;BP:positive regulation of catalytic activity;BP:single-organism metabolic process;BP:establishment of localization;BP:positive regulation of GTPase activity;BP:positive regulation of hydrolase activity;BP:…	GO:0008104;GO:0048583;GO:0023051;GO:0010646;GO:0043087;GO:0050789;GO:0043085;GO:0044710;GO:0051234;GO:0043547;GO:0051345;GO:0009966;GO:0065007;GO:0044093;GO:0071702;GO:0065009;GO:0033036;GO:0051056;GO:0050790;GO:0015031;GO:0006810;GO:0050794;GO:0045184;GO:0008150;GO:0008152;GO:1902531;GO:0051179;GO:0055114;GO:0051336;GO:0044699;GO:0016192GO:0005794;GO:0070161;GO:0005924;GO:0030055;GO:0043227;GO:0…	K17255	GDI1_2	------	------	COG5044	O:Posttranslational modification, protein turnover, chaperones	PF00996.15	GDI	GDP dissociation inhibitor	cytoplasmic	18	66	50.6	High
ENSP00000356022.4	pep chromosome:GRCh38:6:159679064:159693234:-1 gene:ENSG00000112096.18 transcript:ENST00000367055.8 gene_biotype:protein_coding transcript_biotype:protein_coding gene_symbol:SOD2 description:superoxide dismutase 2 [Source:HGNC Symbol;Acc:HGNC:11180]	1.19	0.25	0	no change	yes	4186650805	3.51847e+09	3.51847e+09	4186650805	BP:negative regulation of apoptotic signaling pathway;BP:detection of chemical stimulus;BP:regulation of primary metabolic process;BP:regulation of metabolic process;BP:protein homotetramerization;BP:regulation of cellular macromolecule biosynthetic process;BP:negative regulation of response to stimulus;BP:cell development;BP:response to axon injury;BP:behavior;BP:erythrophore differentiation;BP:…	GO:2001234;GO:0009593;GO:0080090;GO:0019222;GO:0051289;GO:2000112;GO:0048585;GO:0048468;GO:0048678;GO:0007610;GO:0048773;GO:0009409;GO:0055072;GO:0043524;GO:0007165;GO:0055076;GO:0010043;GO:0010042;GO:0010556;GO:0090066;GO:0071840;GO:0044710;GO:0043207;GO:0048869;GO:2001233;GO:0009611;GO:0098869;GO:0042981;GO:0048513;GO:1903202;GO:1903201;GO:0022904;GO:0048518;GO:0048519;GO:0071000;GO:0009266;GO:…	K04564	SOD2	hsa04211;hsa04213;hsa05016;hsa04068;hsa04146	Longevity regulating pathway;Longevity regulating pathway - multiple species;Huntington's disease;FoxO signaling pathway;Peroxisome	COG0605	P:Inorganic ion transport and metabolism	PF02777.15;PF00081.19	Sod_Fe_C;Sod_Fe_N	Iron/manganese superoxide dismutases, C-terminal domain;Iron/manganese superoxide dismutases, alpha-hairpin domain	mitochondrial	10	55	24.7	High
ENSP00000361626.3	pep chromosome:GRCh38:1:42682418:42703805:1 gene:ENSG00000065978.19 transcript:ENST00000321358.12 gene_biotype:protein_coding transcript_biotype:protein_coding gene_symbol:YBX1 description:Y-box binding protein 1 [Source:HGNC Symbol;Acc:HGNC:8014]	1.234	0.3	0	up	yes	4.22403e+09	3.42184e+09	3.42184e+09	4.22403e+09	BP:protein localization;BP:regulation of primary metabolic process;BP:regulation of metabolic process;BP:CRD-mediated mRNA stabilization;BP:organic cyclic compound metabolic process;BP:cellular macromolecule localization;BP:posttranscriptional regulation of gene expression;BP:positive regulation of biological process;BP:macromolecule localization;BP:regulation of macromolecule metabolic process;B…	GO:0008104;GO:0080090;GO:0019222;GO:0070934;GO:1901360;GO:0070727;GO:0010608;GO:0048518;GO:0033036;GO:0060255;GO:2001141;GO:0046483;GO:0000398;GO:0051781;GO:0009893;GO:0009891;GO:0051254;GO:0050789;GO:0044260;GO:0065007;GO:0065008;GO:0009889;GO:0050794;GO:0008150;GO:0008152;GO:0010604;GO:0016070;GO:0016071;GO:1903608;GO:0006355;GO:0006357;GO:0048255;GO:0034641;GO:0006139;GO:0043489;GO:0043488;GO:…	K09276	YBX1, NSEP1	------	------	COG1278	K:Transcription	PF00313.19	CSD	'Cold-shock' DNA-binding domain	nuclear	9	52	35.9	High
ENSP00000422319.1	pep chromosome:GRCh38:5:139274104:139330428:1 gene:ENSG00000280987.4 transcript:ENST00000502929.5 gene_biotype:protein_coding transcript_biotype:protein_coding gene_symbol:MATR3 description:matrin 3 [Source:NCBI gene;Acc:9782]	0.9599	-0.059	0	no change	yes	3717893224	3.87338e+09	3.87338e+09	3717893224	------	------	------	------	------	------	------	------	PF00076.19	RRM_1	RNA recognition motif.	nuclear	25	43	99.9	High
ENSP00000238081.3	pep chromosome:GRCh38:2:9583967:9630997:-1 gene:ENSG00000134308.14 transcript:ENST00000238081.8 gene_biotype:protein_coding transcript_biotype:protein_coding gene_symbol:YWHAQ description:tyrosine 3-monooxygenase/tryptophan 5-monooxygenase activation protein theta [Source:HGNC Symbol;Acc:HGNC:12854]	0.9238	-0.11	0	no change	yes	3639808125	3.93989e+09	3.93989e+09	3639808125	BP:positive regulation of apoptotic signaling pathway;BP:protein localization;BP:positive regulation of intracellular transport;BP:regulation of primary metabolic process;BP:regulation of metabolic process;BP:regulation of apoptotic signaling pathway;BP:regulation of transport;BP:regulation of intracellular transport;BP:positive regulation of response to stimulus;BP:regulation of response to stim…	GO:2001235;GO:0008104;GO:0032388;GO:0080090;GO:0019222;GO:2001233;GO:0051049;GO:0032386;GO:0048584;GO:0048583;GO:0061024;GO:0007165;GO:0034765;GO:0034766;GO:0007006;GO:0071840;GO:0034763;GO:0010605;GO:0009966;GO:0009967;GO:0048518;GO:0048519;GO:0033036;GO:0051051;GO:0051050;GO:0060255;GO:0006605;GO:0045184;GO:2001141;GO:0043271;GO:0023056;GO:0010638;GO:0043068;GO:0009892;GO:0009890;GO:0035556;GO:…	K16197	YWHAB_Q_Z	hsa04110;hsa04114;hsa04390;hsa05169;hsa05203;hsa05161;hsa04151	Cell cycle;Oocyte meiosis;Hippo signaling pathway;Epstein-Barr virus infection;Viral carcinogenesis;Hepatitis B;PI3K-Akt signaling pathway	COG5040	T:Signal transduction mechanisms	PF00244.17	14-3-3	14-3-3 protein	cytoplasmic	10	66	27.7	High
ENSP00000364721.5	pep chromosome:GRCh38:20:32819954:32850405:1 gene:ENSG00000101367.9 transcript:ENST00000375571.6 gene_biotype:protein_coding transcript_biotype:protein_coding gene_symbol:MAPRE1 description:microtubule associated protein RP/EB family member 1 [Source:HGNC Symbol;Acc:HGNC:6890]	1.028	0.04	0	no change	yes	3827833568	3.72486e+09	3.72486e+09	3827833568	BP:regulation of microtubule polymerization or depolymerization;BP:negative regulation of microtubule polymerization or depolymerization;BP:protein localization;BP:G2/M transition of mitotic cell cycle;BP:protein localization to microtubule;BP:regulation of microtubule polymerization;BP:cellular component organization or biogenesis;BP:negative regulation of microtubule polymerization;BP:cellular …	GO:0031110;GO:0031111;GO:0008104;GO:0000086;GO:0035372;GO:0031113;GO:0071840;GO:0031115;GO:0070727;GO:0051493;GO:0044093;GO:0044092;GO:0048518;GO:0048519;GO:0033036;GO:0010639;GO:0031333;GO:0070507;GO:0051098;GO:1904527;GO:1904526;GO:1904528;GO:0051100;GO:0007067;GO:0050789;GO:0007062;GO:0032091;GO:0032092;GO:0016043;GO:0065007;GO:0065009;GO:0050794;GO:0043393;GO:2000145;GO:2000147;GO:0008150;GO:…	K10436	MAPRE	------	------	COG5217	Z:Cytoskeleton	PF03271.14;PF00307.28	EB1;CH	EB1-like C-terminal motif;Calponin homology	cytoplasmic	15	68	30	High
ENSP00000466259.1	pep chromosome:GRCh38:17:41866917:41918962:-1 gene:ENSG00000131473.17 transcript:ENST00000590151.5 gene_biotype:protein_coding transcript_biotype:protein_coding gene_symbol:ACLY description:ATP citrate lyase [Source:HGNC Symbol;Acc:HGNC:115]	1.06	0.084	0	no change	yes	3852511145	3.63278e+09	3.63278e+09	3852511145	BP:regulation of metabolic process;BP:small molecule metabolic process;BP:small molecule biosynthetic process;BP:tricarboxylic acid metabolic process;BP:organic cyclic compound biosynthetic process;BP:organic cyclic compound metabolic process;BP:single-organism metabolic process;BP:single-organism biosynthetic process;BP:positive regulation of biological process;BP:monocarboxylic acid metabolic p…	GO:0019222;GO:0044281;GO:0044283;GO:0072350;GO:1901362;GO:1901360;GO:0044710;GO:0044711;GO:0048518;GO:0032787;GO:1902653;GO:1902652;GO:0043436;GO:0043648;GO:0016053;GO:0071616;GO:0009893;GO:0050789;GO:0006629;GO:1901576;GO:0051186;GO:0051188;GO:0065007;GO:0035383;GO:0035384;GO:0050794;GO:0008150;GO:0008152;GO:0044272;GO:0046394;GO:0006107;GO:0006101;GO:0006694;GO:0044763;GO:1901617;GO:1901615;GO:…	K01648	ACLY	hsa00020	Citrate cycl	COG0045;COG0074;COG0372	C:Energy production and conversion;	PF16114.2;PF00285.18;PF00549.16;PF02629.16	Citrate_bind;Citrate_synt;Ligase_CoA;CoA_binding	ATP citrate lyase citrate-binding;Citrate synthase, C-terminal domain;CoA-ligase;CoA binding domain	cytoplasmic	34	40	120.8	High
ENSP00000305556.5	pep chromosome:GRCh38:2:70087477:70089203:1 gene:ENSG00000169564.7 transcript:ENST00000303577.7 gene_biotype:protein_coding transcript_biotype:protein_coding gene_symbol:PCBP1 description:poly(rC) binding protein 1 [Source:HGNC Symbol;Acc:HGNC:8647]	0.9169	-0.13	0	no change	yes	3.54319e+09	3.86416e+09	3.86416e+09	3.54319e+09	BP:nucleic acid metabolic process;BP:cellular nitrogen compound metabolic process;BP:nitrogen compound metabolic process;BP:multi-organism metabolic process;BP:mRNA splicing, via spliceosome;BP:organic cyclic compound metabolic process;BP:nucleobase-containing compound metabolic process;BP:cellular macromolecule metabolic process;BP:interspecies interaction between organisms;BP:organic substance …	GO:0090304;GO:0034641;GO:0006807;GO:0044033;GO:0000398;GO:1901360;GO:0006139;GO:0044260;GO:0044419;GO:0071704;GO:0046483;GO:0008380;GO:0016071;GO:0019079;GO:0009987;GO:0006725;GO:0000375;GO:0044764;GO:0008150;GO:0008152;GO:0051704;GO:0016070;GO:0044238;GO:0039703;GO:0039694;GO:0044237;GO:0043170;GO:0000377;GO:0016032;GO:0044403;GO:0006396;GO:0006397GO:1990904;GO:0043227;GO:0043226;GO:0005737;GO:0…	K12889	PCBP1	hsa03040;hsa04216	Spliceosome;Ferroptosis	------	------	PF00013.26;PF07650.14;PF13083.3	KH_1;KH_2;KH_4	KH domain;KH domain;KH domain	cytoplasmic	13	80	37.5	High
ENSP00000466134.1	pep chromosome:GRCh38:19:11435635:11450968:1 gene:ENSG00000130175.9 transcript:ENST00000592741.5 gene_biotype:protein_coding transcript_biotype:protein_coding gene_symbol:PRKCSH description:protein kinase C substrate 80K-H [Source:HGNC Symbol;Acc:HGNC:9411]	1.065	0.091	0	no change	yes	3810788200	3.57955e+09	3.57955e+09	3810788200	BP:cellular component assembly;BP:macromolecular complex subunit organization;BP:regulation of biological process;BP:oligosaccharide metabolic process;BP:negative regulation of cellular component organization;BP:regulation of cellular component organization;BP:embryo development;BP:embryo development ending in birth or egg hatching;BP:liver development;BP:regulation of nervous system development;…	GO:0022607;GO:0043933;GO:0050789;GO:0009311;GO:0051129;GO:0051128;GO:0009790;GO:0009792;GO:0001889;GO:0051960;GO:0048523;GO:0044699;GO:0045665;GO:0044710;GO:0001701;GO:0071822;GO:0045664;GO:0031345;GO:0051241;GO:0051961;GO:0016043;GO:0007275;GO:0065003;GO:0071704;GO:0048513;GO:0065007;GO:0071840;GO:0010721;GO:0050768;GO:0048519;GO:0043009;GO:0010975;GO:0032502;GO:0051093;GO:0032501;GO:0031344;GO:…	K08288	PRKCSH	hsa04141	Protein processing in endoplasmic reticulum	------	------	PF12999.4;PF13015.3;PF07915.10;PF13202.3;PF00036.29;PF13405.3	PRKCSH-like;PRKCSH_1;PRKCSH;EF-hand_5;EF-hand_1;EF-hand_6	Glucosidase II beta subunit-like;Glucosidase II beta subunit-like protein;Glucosidase II beta subunit-like protein;EF hand;EF hand;EF-hand domain	ER	18	47	60.2	High
ENSP00000327583.3	pep chromosome:GRCh38:22:20117548:20127181:1 gene:ENSG00000099901.17 transcript:ENST00000331821.7 gene_biotype:protein_coding transcript_biotype:protein_coding gene_symbol:RANBP1 description:RAN binding protein 1 [Source:HGNC Symbol;Acc:HGNC:9847]	0.9763	-0.035	0	no change	yes	3592545470	3.67991e+09	3.67991e+09	3592545470	BP:regulation of microtubule polymerization or depolymerization;BP:negative regulation of microtubule polymerization or depolymerization;BP:nuclear transport;BP:protein localization;BP:regulation of microtubule depolymerization;BP:regulation of neuron projection development;BP:G1/S transition of mitotic cell cycle;BP:nuclear export;BP:signal transduction;BP:regulation of cell projection organizat…	GO:0031110;GO:0031111;GO:0051169;GO:0008104;GO:0031114;GO:0010975;GO:0000082;GO:0051168;GO:0007165;GO:0031344;GO:0071840;GO:0031346;GO:0051716;GO:0045787;GO:0070727;GO:0051495;GO:0051493;GO:0044419;GO:0071704;GO:0045666;GO:0044093;GO:1901575;GO:0048518;GO:0048519;GO:0033036;GO:0042493;GO:1901880;GO:0045184;GO:0051129;GO:0010038;GO:0010035;GO:0010033;GO:0050794;GO:0051704;GO:0019538;GO:0010638;GO:…	K15306	RANBP1	hsa05166;hsa05203	HTLV-I infection;Viral carcinogenesis	COG5171	U:Intracellular trafficking, secretion, and vesicular transport	PF00638.15	Ran_BP1	RanBP1 domain	cytoplasmic	7	58	23.3	High
ENSP00000378378.2	pep chromosome:GRCh38:8:144789769:144792389:-1 gene:ENSG00000161016.17 transcript:ENST00000394920.6 gene_biotype:protein_coding transcript_biotype:protein_coding gene_symbol:RPL8 description:ribosomal protein L8 [Source:HGNC Symbol;Acc:HGNC:10368]	0.8507	-0.23	0	no change	yes	3298661036	3.8774e+09	3.8774e+09	3298661036	BP:protein localization;BP:membrane organization;BP:organic cyclic compound biosynthetic process;BP:organic cyclic compound metabolic process;BP:organic cyclic compound catabolic process;BP:cellular macromolecule localization;BP:peptide biosynthetic process;BP:macromolecule localization;BP:rRNA processing;BP:ncRNA processing;BP:protein targeting;BP:establishment of protein localization;BP:protein…	GO:0008104;GO:0061024;GO:1901362;GO:1901360;GO:1901361;GO:0070727;GO:0043043;GO:0033036;GO:0006364;GO:0034470;GO:0006605;GO:0045184;GO:0072657;GO:0046483;GO:1901564;GO:1901566;GO:0019538;GO:0019439;GO:0019438;GO:0006613;GO:0006612;GO:0006614;GO:0034660;GO:1901576;GO:1901575;GO:0044265;GO:0044260;GO:0006886;GO:0016043;GO:0071840;GO:0018130;GO:0006810;GO:0046700;GO:0044802;GO:0008152;GO:0034654;GO:…	K02938	RP-L8e, RPL8	hsa03010	Ribosome	COG0090	J:Translation, ribosomal structure and biogenesis	PF03947.15;PF00181.20	Ribosomal_L2_C;Ribosomal_L2	Ribosomal Proteins L2, C-terminal domain;Ribosomal Proteins L2, RNA binding domain	cytoplasmic	7	43	28	High
ENSP00000371236.4	pep chromosome:GRCh38:21:33503933:33542117:-1 gene:ENSG00000159131.17 transcript:ENST00000381815.9 gene_biotype:protein_coding transcript_biotype:protein_coding gene_symbol:GART description:phosphoribosylglycinamide formyltransferase, phosphoribosylglycinamide synthetase, phosphoribosylaminoimidazole synthetase [Source:HGNC Symbol;Acc:HGNC:4163]	0.8899	-0.17	0	no change	yes	3.35789e+09	3.77314e+09	3.77314e+09	3.35789e+09	BP:purine ribonucleoside monophosphate metabolic process;BP:nucleotide biosynthetic process;BP:small molecule metabolic process;BP:small molecule biosynthetic process;BP:organic cyclic compound biosynthetic process;BP:organic cyclic compound metabolic process;BP:single-organism metabolic process;BP:single-organism biosynthetic process;BP:pigment metabolic process;BP:glycine metabolic process;BP:f…	GO:0009167;GO:0009165;GO:0044281;GO:0044283;GO:1901362;GO:1901360;GO:0044710;GO:0044711;GO:0042440;GO:0006544;GO:0006760;GO:0043436;GO:0010035;GO:0010033;GO:0046483;GO:1901564;GO:0006575;GO:1901566;GO:0016053;GO:0006163;GO:0006164;GO:0019438;GO:0042398;GO:0009161;GO:0046653;GO:1901576;GO:0051186;GO:0051188;GO:0042558;GO:0042559;GO:0044699;GO:0019637;GO:0018130;GO:0009156;GO:0009152;GO:0009150;GO:…	K11787	GART	hsa01523;hsa00670;hsa00230	Antifolate resistance;One carbon pool by folate;Purine metabolism	COG0150;COG0151;COG0299	F:Nucleotide transport and metabolism;	PF01071.16;PF00551.16;PF02769.19;PF02844.12;PF02843.13;PF00586.21;PF15632.3	GARS_A;Formyl_trans_N;AIRS_C;GARS_N;GARS_C;AIRS;ATPgrasp_Ter	Phosphoribosylglycinamide synthetase, ATP-grasp;Formyl transferase;AIR synthase related protein, C-terminal domain;Phosphoribosylglycinamide synthetase, N domain;Phosphoribosylglycinamide synthetase, C domain;AIR synthase related protein, N-terminal domain;ATP-grasp in the biosynthetic pathway with Ter operon	mitochondrial	35	51	107.7	High
ENSP00000438178.2	pep chromosome:GRCh38:10:119035793:119080823:-1 gene:ENSG00000107581.13 transcript:ENST00000541549.2 gene_biotype:protein_coding transcript_biotype:protein_coding gene_symbol:EIF3A description:eukaryotic translation initiation factor 3 subunit A [Source:HGNC Symbol;Acc:HGNC:3271]	1.012	0.017	0	no change	yes	3518366201	3.47727e+09	3.47727e+09	3518366201	BP:regulation of primary metabolic process;BP:regulation of metabolic process;BP:macromolecular complex subunit organization;BP:regulation of cellular macromolecule biosynthetic process;BP:cellular macromolecular complex assembly;BP:regulation of cellular metabolic process;BP:multi-organism metabolic process;BP:formation of cytoplasmic translation initiation complex;BP:regulation of biological pr…	GO:0080090;GO:0019222;GO:0043933;GO:2000112;GO:0034622;GO:0031323;GO:0044033;GO:0001732;GO:0050789;GO:0071840;GO:0071826;GO:0075522;GO:0075525;GO:0010608;GO:0051246;GO:0016043;GO:0044419;GO:0022618;GO:0065007;GO:0031326;GO:0065003;GO:0002183;GO:0010468;GO:0022607;GO:0060255;GO:0006446;GO:0009987;GO:0009889;GO:0034248;GO:0006417;GO:0044764;GO:0008150;GO:0051171;GO:0008152;GO:0001731;GO:0050794;GO:…	K03254	EIF3A	hsa03013	RNA transport	------	------	PF01399.24	PCI	PCI domain	cytoplasmic	41	31	166.5	High
ENSP00000353408.5	pep chromosome:GRCh38:X:65667654:65741931:1 gene:ENSG00000147065.17 transcript:ENST00000360270.7 gene_biotype:protein_coding transcript_biotype:protein_coding gene_symbol:MSN description:moesin [Source:HGNC Symbol;Acc:HGNC:7373]	0.998	-0.0029	0	no change	yes	3443693668	3.4506e+09	3.4506e+09	3443693668	BP:positive regulation of intracellular transport;BP:regulation of primary metabolic process;BP:regulation of metabolic process;BP:regulation of transport;BP:regulation of intracellular transport;BP:cell development;BP:establishment or maintenance of cell polarity;BP:cellular component organization;BP:establishment of endothelial barrier;BP:cellular response to stimulus;BP:positive regulation of …	GO:0032388;GO:0080090;GO:0019222;GO:0051049;GO:0032386;GO:0048468;GO:0007163;GO:0016043;GO:0061028;GO:0051716;GO:0010604;GO:0048869;GO:0071840;GO:0090162;GO:0030855;GO:0048518;GO:0002682;GO:0030859;GO:0002064;GO:0051050;GO:0060255;GO:0008361;GO:0008360;GO:0010033;GO:1903827;GO:0010638;GO:0071407;GO:0098609;GO:0032535;GO:0009896;GO:0009894;GO:0045198;GO:0061245;GO:0009893;GO:0022603;GO:1903651;GO:…	K05763	MSN	hsa04530;hsa05205;hsa04670;hsa05162;hsa04810	Tight junction;Proteoglycans in cancer;Leukocyte transendothelial migration;Measles;Regulation of actin cytoskeleton	------	------	PF00769.16;PF09380.7;PF00373.15;PF09379.7	ERM;FERM_C;FERM_M;FERM_N	Ezrin/radixin/moesin family;FERM C-terminal PH-like domain;FERM central domain;FERM N-terminal domain	cytoplasmic	17	43	67.8	High
ENSP00000358727.5	pep chromosome:GRCh38:10:104254892:104267455:1 gene:ENSG00000148834.13 transcript:ENST00000369713.10 gene_biotype:protein_coding transcript_biotype:protein_coding gene_symbol:GSTO1 description:glutathione S-transferase omega 1 [Source:HGNC Symbol;Acc:HGNC:13312]	0.9865	-0.02	0	no change	yes	3423348652	3.47031e+09	3.47031e+09	3423348652	BP:positive regulation of intracellular transport;BP:regulation of transport;BP:regulation of intracellular transport;BP:negative regulation of intracellular transport;BP:regulation of sequestering of calcium ion;BP:positive regulation of homeostatic process;BP:negative regulation of calcium-mediated signaling;BP:regulation of homeostatic process;BP:positive regulation of striated muscle contract…	GO:0032388;GO:0051049;GO:0032386;GO:0032387;GO:0051282;GO:0032846;GO:0050849;GO:0032844;GO:0045989;GO:0044283;GO:0034764;GO:0034765;GO:0034766;GO:0034767;GO:0034762;GO:0034763;GO:0019853;GO:0019852;GO:0051716;GO:0044711;GO:0009968;GO:0009967;GO:0055117;GO:0098869;GO:0044093;GO:0044092;GO:0048518;GO:0048519;GO:0048585;GO:0010522;GO:0010523;GO:0006767;GO:0006766;GO:0051051;GO:0006937;GO:0048583;GO:…	K00799	GST, gst	hsa00980;hsa00982;hsa05204;hsa01524;hsa05418;hsa00480	Metabolism of xenobiotics by cytochrome P450;Drug metabolism - cytochrome P450;Chemical carcinogenesis;Platinum drug resistance;Fluid shear stress and atherosclerosis;Glutathione metabolism	------	------	PF13417.3;PF13409.3;PF02798.17;PF14497.3;PF00043.22;PF13410.3	GST_N_3;GST_N_2;GST_N;GST_C_3;GST_C;GST_C_2	Glutathione S-transferase, N-terminal domain;Glutathione S-transferase, N-terminal domain;Glutathione S-transferase, N-terminal domain;Glutathione S-transferase, C-terminal domain;Glutathione S-transferase, C-terminal domain;Glutathione S-transferase, C-terminal domain	cytoplasmic	13	44	27.5	High
ENSP00000295598.5	pep chromosome:GRCh38:1:116373244:116404774:1 gene:ENSG00000163399.16 transcript:ENST00000295598.10 gene_biotype:protein_coding transcript_biotype:protein_coding gene_symbol:ATP1A1 description:ATPase Na+/K+ transporting subunit alpha 1 [Source:HGNC Symbol;Acc:HGNC:799]	0.9234	-0.11	0	no change	yes	3.30292e+09	3.57707e+09	3.57707e+09	3.30292e+09	BP:regulation of cardiac conduction;BP:regulation of transport;BP:inorganic ion transmembrane transport;BP:membrane repolarization during cardiac muscle cell action potential;BP:muscle system process;BP:potassium ion homeostasis;BP:positive regulation of striated muscle contraction;BP:membrane hyperpolarization;BP:hydrogen ion transmembrane transport;BP:regulation of primary metabolic process;BP:…	GO:1903779;GO:0051049;GO:0098660;GO:0086013;GO:0003012;GO:0055075;GO:0045989;GO:0060081;GO:1902600;GO:0080090;GO:0071436;GO:0051716;GO:0035725;GO:0009612;GO:0045833;GO:0010959;GO:0048518;GO:0048519;GO:0098662;GO:0019725;GO:0051055;GO:0006937;GO:0042493;GO:0055119;GO:0010033;GO:0003008;GO:0071214;GO:0009605;GO:0007154;GO:0098657;GO:0045823;GO:0071407;GO:0086011;GO:1903416;GO:0009890;GO:0071260;GO:…	K01539	ATP1A	hsa04970;hsa04971;hsa04961;hsa04960;hsa04974;hsa04976;hsa04964;hsa04022;hsa04972;hsa04024;hsa04973;hsa04911;hsa04918;hsa04919;hsa04260;hsa04261;hsa04978	Salivary secretion;Gastric acid secretion;Endocrine and other factor-regulated calcium reabsorption;Aldosterone-regulated sodium reabsorption;Protein digestion and absorption;Bile secretion;Proximal tubule bicarbonate reclamation;cGMP-PKG signaling pathway;Pancreatic secretion;cAMP signaling pathway;Carbohydrate digestion and absorption;Insulin secretion;Thyroid hormone synthesis;Thyroid hormone …	COG0474	P:Inorganic ion transport and metabolism	PF00122.17;PF00689.18;PF13246.3;PF00702.23;PF00690.23;PF08282.9	E1-E2_ATPase;Cation_ATPase_C;Cation_ATPase;Hydrolase;Cation_ATPase_N;Hydrolase_3	E1-E2 ATPase;Cation transporting ATPase, C-terminus;Cation transport ATPase;haloacid dehalogenase-like hydrolase;Cation transporter/ATPase, N-terminus;haloacid dehalogenase-like hydrolase	cytoplasmic	30	34	112.8	High
ENSP00000369757.4	pep chromosome:GRCh38:9:19375715:19380236:-1 gene:ENSG00000137154.13 transcript:ENST00000380394.9 gene_biotype:protein_coding transcript_biotype:protein_coding gene_symbol:RPS6 description:ribosomal protein S6 [Source:HGNC Symbol;Acc:HGNC:10429]	0.9049	-0.14	0	no change	yes	3252295600	3.59424e+09	3.59424e+09	3252295600	------	------	K02991	RP-S6e, RPS6	hsa04371;hsa05205;hsa01521;hsa04910;hsa03010;hsa04066;hsa04150;hsa04151	Apelin signaling pathway;Proteoglycans in cancer;EGFR tyrosine kinase inhibitor resistance;Insulin signaling pathway;Ribosome;HIF-1 signaling pathway;mTOR signaling pathway;PI3K-Akt signaling pathway	COG2125	J:Translation, ribosomal structure and biogenesis	PF01092.16	Ribosomal_S6e	Ribosomal protein S6e	nuclear	7	28	28.7	High
ENSP00000236959.9	pep chromosome:GRCh38:2:215312059:215349764:1 gene:ENSG00000138363.15 transcript:ENST00000236959.14 gene_biotype:protein_coding transcript_biotype:protein_coding gene_symbol:ATIC description:5-aminoimidazole-4-carboxamide ribonucleotide formyltransferase/IMP cyclohydrolase [Source:HGNC Symbol;Acc:HGNC:794]	0.8956	-0.16	0	no change	yes	3.17513e+09	3.54539e+09	3.54539e+09	3.17513e+09	BP:purine ribonucleoside monophosphate metabolic process;BP:nucleotide biosynthetic process;BP:small molecule metabolic process;BP:small molecule biosynthetic process;BP:organic cyclic compound biosynthetic process;BP:organic cyclic compound metabolic process;BP:single-organism metabolic process;BP:single-organism biosynthetic process;BP:folic acid-containing compound metabolic process;BP:animal …	GO:0009167;GO:0009165;GO:0044281;GO:0044283;GO:1901362;GO:1901360;GO:0044710;GO:0044711;GO:0006760;GO:0031100;GO:0043436;GO:0010035;GO:0046483;GO:0043648;GO:1901564;GO:0006575;GO:1901566;GO:0016053;GO:0006163;GO:0006164;GO:0019438;GO:0009161;GO:0006807;GO:0046653;GO:1901576;GO:0051186;GO:0051188;GO:0042558;GO:0042559;GO:0009168;GO:0019637;GO:0018130;GO:0009156;GO:0009152;GO:0009150;GO:0008150;GO:…	K00602	purH	hsa01523;hsa00670;hsa00230	Antifolate resistance;One carbon pool by folate;Purine metabolism	COG0138	F:Nucleotide transport and metabolism	PF01808.15;PF02142.19	AICARFT_IMPCHas;MGS	AICARFT/IMPCHase bienzyme;MGS-like domain	cytoplasmic	32	72	64.6	High
ENSP00000381216.2	pep chromosome:GRCh38:19:6413348:6424794:-1 gene:ENSG00000088247.17 transcript:ENST00000398148.7 gene_biotype:protein_coding transcript_biotype:protein_coding gene_symbol:KHSRP description:KH-type splicing regulatory protein [Source:HGNC Symbol;Acc:HGNC:6316]	1.042	0.059	0	no change	yes	3425710914	3.28802e+09	3.28802e+09	3425710914	BP:regulation of primary metabolic process;BP:regulation of metabolic process;BP:organic cyclic compound metabolic process;BP:organic cyclic compound catabolic process;BP:organic substance metabolic process;BP:posttranscriptional regulation of gene expression;BP:regulation of macromolecule metabolic process;BP:regulation of RNA biosynthetic process;BP:heterocycle metabolic process;BP:aromatic com…	GO:0080090;GO:0019222;GO:1901360;GO:1901361;GO:0071704;GO:0010608;GO:0060255;GO:2001141;GO:0046483;GO:0019439;GO:0051028;GO:1901575;GO:0044265;GO:0044260;GO:0065007;GO:0065008;GO:0006810;GO:0009889;GO:0046700;GO:0008150;GO:0008152;GO:0034655;GO:0050794;GO:0016070;GO:0016071;GO:0050658;GO:0044270;GO:0050657;GO:0006355;GO:0010556;GO:0015931;GO:0044248;GO:0034641;GO:0051236;GO:0006139;GO:0051234;GO:…	K13210	FUBP	------	------	------	------	PF00013.26;PF07650.14;PF09005.7	KH_1;KH_2;DUF1897	KH domain;KH domain;Domain of unknown function	cytoplasmic	20	41	73.1	High
ENSP00000346762.3	pep chromosome:GRCh38:7:127652194:128092593:1 gene:ENSG00000197157.11 transcript:ENST00000354725.8 gene_biotype:protein_coding transcript_biotype:protein_coding gene_symbol:SND1 description:staphylococcal nuclease and tudor domain containing 1 [Source:HGNC Symbol;Acc:HGNC:30646]	1.106	0.15	0	no change	yes	3.51319e+09	3.17676e+09	3.17676e+09	3.51319e+09	BP:regulation of primary metabolic process;BP:regulation of metabolic process;BP:organic cyclic compound metabolic process;BP:negative regulation of macromolecule metabolic process;BP:cellular developmental process;BP:interspecies interaction between organisms;BP:gene silencing;BP:negative regulation of biological process;BP:heterocycle metabolic process;BP:regulation of macromolecule metabolic p…	GO:0080090;GO:0019222;GO:1901360;GO:0010605;GO:0048869;GO:0044419;GO:0016458;GO:0048519;GO:0046483;GO:0060255;GO:2001141;GO:0051704;GO:0050789;GO:0009892;GO:0006807;GO:0065007;GO:0009889;GO:0050794;GO:0008150;GO:0008152;GO:0006355;GO:0010556;GO:0051171;GO:0030154;GO:0034641;GO:0044699;GO:0006139;GO:0032502;GO:0009987;GO:0006725;GO:1903506;GO:0051252;GO:0010629;GO:0043170;GO:0031326;GO:0031323;GO:…	K15979	SND1	hsa05169;hsa05203	Epstein-Barr virus infection;Viral carcinogenesis	COG1525	L:Replication, recombination and repair	PF00565.14;PF00567.21	SNase;TUDOR	Staphylococcal nuclease homologue;Tudor domain	mitochondrial	27	43	101.9	High
ENSP00000438144.2	pep chromosome:GRCh38:2:63588963:63607197:1 gene:ENSG00000014641.19 transcript:ENST00000539945.6 gene_biotype:protein_coding transcript_biotype:protein_coding gene_symbol:MDH1 description:malate dehydrogenase 1 [Source:HGNC Symbol;Acc:HGNC:6970]	0.9761	-0.035	0	no change	yes	3302714979	3.38367e+09	3.38367e+09	3302714979	BP:regulation of defense response to virus;BP:regulation of response to stimulus;BP:mitophagy in response to mitochondrial depolarization;BP:small molecule metabolic process;BP:small molecule biosynthetic process;BP:tricarboxylic acid metabolic process;BP:mitochondrion organization;BP:single-organism catabolic process;BP:single-organism metabolic process;BP:single-organism biosynthetic process;BP…	GO:0050688;GO:0048583;GO:0098779;GO:0044281;GO:0044283;GO:0072350;GO:0007005;GO:0044712;GO:0044710;GO:0044711;GO:0071840;GO:0032101;GO:0065007;GO:0002697;GO:0043436;GO:1901564;GO:0046483;GO:0043648;GO:0050789;GO:0006107;GO:0002831;GO:1903008;GO:0006807;GO:0016051;GO:0051186;GO:0016043;GO:0002682;GO:1901360;GO:0019637;GO:0019318;GO:0019319;GO:0043900;GO:0008150;GO:0008152;GO:0044723;GO:0031347;GO:…	K00025	MDH1	hsa04964;hsa00620;hsa00630;hsa01200;hsa00270;hsa00020	Proximal tubule bicarbonate reclamation;Pyruvate metabolism;Glyoxylate and dicarboxylate metabolism;Carbon metabolism;Cysteine and methionine metabolism;Citrate cycl	------	------	PF02866.15;PF00056.20	Ldh_1_C;Ldh_1_N	lactate/malate dehydrogenase, alpha/beta C-terminal domain;lactate/malate dehydrogenase, NAD binding domain	peroxisomal	10	33	38.6	High
ENSP00000349878.5	pep chromosome:GRCh38:1:156742109:156751675:-1 gene:ENSG00000143321.19 transcript:ENST00000357325.10 gene_biotype:protein_coding transcript_biotype:protein_coding gene_symbol:HDGF description:heparin binding growth factor [Source:HGNC Symbol;Acc:HGNC:4856]	1.274	0.35	0	up	yes	3698674624	2.90409e+09	2.90409e+09	3698674624	BP:regulation of primary metabolic process;BP:regulation of metabolic process;BP:signal transduction;BP:cellular response to stimulus;BP:negative regulation of macromolecule metabolic process;BP:negative regulation of biological process;BP:regulation of macromolecule metabolic process;BP:regulation of RNA biosynthetic process;BP:negative regulation of RNA biosynthetic process;BP:endoplasmic retic…	GO:0080090;GO:0019222;GO:0007165;GO:0051716;GO:0010605;GO:0048519;GO:0060255;GO:2001141;GO:1902679;GO:0030968;GO:0033554;GO:0009892;GO:0009890;GO:0010629;GO:0050789;GO:0065007;GO:0009889;GO:0050794;GO:0006950;GO:0008150;GO:0036498;GO:0050896;GO:0006355;GO:0010556;GO:0010558;GO:0044699;GO:0000122;GO:0008283;GO:0009987;GO:1903506;GO:1903507;GO:0045892;GO:0051253;GO:0051252;GO:0034976;GO:0031327;GO:…	K16641	HDGF	------	------	------	------	PF00855.14	PWWP	PWWP domain	cytoplasmic	16	62	26.8	High
ENSP00000385958.3	pep chromosome:GRCh38:5:150442635:150449696:-1 gene:ENSG00000164587.13 transcript:ENST00000401695.8 gene_biotype:protein_coding transcript_biotype:protein_coding gene_symbol:RPS14 description:ribosomal protein S14 [Source:HGNC Symbol;Acc:HGNC:10387]	0.9415	-0.087	0	no change	yes	3164653448	3.36137e+09	3.36137e+09	3164653448	BP:primary metabolic process;BP:cellular biosynthetic process;BP:cellular macromolecule biosynthetic process;BP:cellular protein metabolic process;BP:cellular nitrogen compound biosynthetic process;BP:cellular macromolecule metabolic process;BP:peptide biosynthetic process;BP:organic substance metabolic process;BP:organonitrogen compound biosynthetic process;BP:organic substance biosynthetic proc…	GO:0044238;GO:0044249;GO:0034645;GO:0044267;GO:0044271;GO:0044260;GO:0043043;GO:0071704;GO:1901566;GO:1901576;GO:0009987;GO:0009058;GO:0009059;GO:0008150;GO:0008152;GO:1901564;GO:0043604;GO:0019538;GO:0034641;GO:0044237;GO:0043170;GO:0006807;GO:0043603;GO:0006518;GO:0006412GO:1990904;GO:0043229;GO:0043228;GO:0043226;GO:0030529;GO:0032991;GO:0005840;GO:0043232;GO:0044464;GO:0005575;GO:0044444;GO:0…	K02955	RP-S14e, RPS14	hsa03010	Ribosome	COG0100	J:Translation, ribosomal structure and biogenesis	PF00411.16	Ribosomal_S11	Ribosomal protein S11	cytoplasmic	6	63	16.3	High
ENSP00000489993.1	pep chromosome:GRCh38:CHR_HSCHR2_6_CTG7_2:206159585:206162928:1 gene:ENSG00000283391.2 transcript:ENST00000635728.1 gene_biotype:protein_coding transcript_biotype:protein_coding gene_symbol:EEF1B2 description:eukaryotic translation elongation factor 1 beta 2 [Source:HGNC Symbol;Acc:HGNC:3208]	0.9744	-0.037	0	no change	yes	3215768868	3.30039e+09	3.30039e+09	3215768868	BP:cellular macromolecule biosynthetic process;BP:cellular biosynthetic process;BP:organic substance biosynthetic process;BP:cellular macromolecule metabolic process;BP:organic substance metabolic process;BP:cellular process;BP:biosynthetic process;BP:macromolecule biosynthetic process;BP:biological_process;BP:metabolic process;BP:cellular metabolic process;BP:macromolecule metabolic process;BP:t…	GO:0034645;GO:0044249;GO:1901576;GO:0044260;GO:0071704;GO:0009987;GO:0009058;GO:0009059;GO:0008150;GO:0008152;GO:0044237;GO:0043170;GO:0006414GO:0043229;GO:0043227;GO:0005783;GO:0005853;GO:0005634;GO:0043226;GO:0043234;GO:0032991;GO:0043231;GO:0005829;GO:0044464;GO:0005575;GO:0044444;GO:0044424GO:0003674;GO:0005488;GO:0003676;GO:1901363;GO:0008135;GO:0097159;GO:0003723;GO:0005515;GO:0003746	K03232	EEF1B	------	------	COG2092	J:Translation, ribosomal structure and biogenesis	PF00736.16;PF10587.6	EF1_GNE;EF-1_beta_acid	EF-1 guanine nucleotide exchange domain;Eukaryotic elongation factor 1 beta central acidic region	cytoplasmic	6	52	24.7	High
ENSP00000482075.1	pep chromosome:GRCh38:12:56663343:56688408:-1 gene:ENSG00000110958.16 transcript:ENST00000614328.4 gene_biotype:protein_coding transcript_biotype:protein_coding gene_symbol:PTGES3 description:prostaglandin E synthase 3 [Source:HGNC Symbol;Acc:HGNC:16049]	1.132	0.18	0	no change	yes	3452171554	3.04852e+09	3.04852e+09	3452171554	BP:anatomical structure homeostasis;BP:regulation of response to stimulus;BP:signal transduction;BP:organic cyclic compound biosynthetic process;BP:organic cyclic compound metabolic process;BP:hormone-mediated signaling pathway;BP:single-organism metabolic process;BP:single-organism biosynthetic process;BP:animal organ development;BP:cellular glucan metabolic process;BP:energy reserve metabolic p…	GO:0060249;GO:0048583;GO:0007165;GO:1901362;GO:1901360;GO:0009755;GO:0044710;GO:0044711;GO:0048513;GO:0006073;GO:0006112;GO:0001676;GO:0032787;GO:0030518;GO:0043436;GO:0055114;GO:0046483;GO:0006278;GO:0019371;GO:1901568;GO:0016051;GO:0019438;GO:0044281;GO:0031958;GO:0034645;GO:0006807;GO:0033692;GO:0050789;GO:0006629;GO:1901576;GO:0044264;GO:0044262;GO:0044260;GO:0016043;GO:0065007;GO:0071840;GO:…	K15730	PTGES3	hsa00590	Arachidonic acid metabolism	------	------	PF04969.13	CS	CS domain	cytoplasmic	5	36	19.1	High
ENSP00000307889.5	pep chromosome:GRCh38:16:89560657:89566828:1 gene:ENSG00000167526.13 transcript:ENST00000311528.9 gene_biotype:protein_coding transcript_biotype:protein_coding gene_symbol:RPL13 description:ribosomal protein L13 [Source:HGNC Symbol;Acc:HGNC:10303]	0.84	-0.25	0	no change	yes	2947402336	3.50894e+09	3.50894e+09	2947402336	BP:protein localization;BP:membrane organization;BP:organic cyclic compound biosynthetic process;BP:organic cyclic compound metabolic process;BP:organic cyclic compound catabolic process;BP:cellular macromolecule localization;BP:cellular component organization or biogenesis;BP:macromolecule localization;BP:rRNA processing;BP:aromatic compound catabolic process;BP:protein targeting;BP:establishmen…	GO:0008104;GO:0061024;GO:1901362;GO:1901360;GO:1901361;GO:0070727;GO:0071840;GO:0033036;GO:0006364;GO:0019439;GO:0006605;GO:0045184;GO:0072657;GO:0046483;GO:0019538;GO:0019438;GO:0006613;GO:0019083;GO:0006614;GO:0006807;GO:0034660;GO:1901576;GO:1901575;GO:0044265;GO:0044260;GO:0006886;GO:0016043;GO:0044699;GO:0018130;GO:0006810;GO:0046700;GO:0008150;GO:0008152;GO:0034654;GO:0034655;GO:0051234;GO:…	K02873	RP-L13e, RPL13	hsa03010	Ribosome	COG4352	J:Translation, ribosomal structure and biogenesis	PF01294.15	Ribosomal_L13e	Ribosomal protein L13e	cytoplasmic	4	20	24.2	High
ENSP00000463379.1	pep chromosome:GRCh38:18:49481681:49491586:-1 gene:ENSG00000215472.10 transcript:ENST00000584895.5 gene_biotype:protein_coding transcript_biotype:protein_coding gene_symbol:RPL17-C18orf32 description:RPL17-C18orf32 readthrough [Source:HGNC Symbol;Acc:HGNC:44661]	0.9945	-0.008	0	no change	yes	3188100596	3.20576e+09	3.20576e+09	3188100596	BP:primary metabolic process;BP:cellular biosynthetic process;BP:cellular nitrogen compound metabolic process;BP:nitrogen compound metabolic process;BP:cellular macromolecule biosynthetic process;BP:cellular protein metabolic process;BP:cellular nitrogen compound biosynthetic process;BP:cellular macromolecule metabolic process;BP:peptide biosynthetic process;BP:organic substance metabolic process…	GO:0044238;GO:0044249;GO:0034641;GO:0006807;GO:0034645;GO:0044267;GO:0044271;GO:0044260;GO:0043043;GO:0071704;GO:1901576;GO:0009987;GO:0009058;GO:0009059;GO:0008150;GO:0008152;GO:1901564;GO:0043604;GO:1901566;GO:0019538;GO:0044237;GO:0043170;GO:0043603;GO:0006518;GO:0006412GO:0015934;GO:1990904;GO:0030529;GO:0044391;GO:0032991;GO:0005575;GO:0044464;GO:0044446;GO:0044444;GO:0044424;GO:0044422GO:00…	K02880	RP-L17e, RPL17	hsa03010	Ribosome	COG0091	J:Translation, ribosomal structure and biogenesis	PF00237.16	Ribosomal_L22	Ribosomal protein L22p/L17e	cytoplasmic	6	30	26.4	High
ENSP00000317123.5	pep chromosome:GRCh38:2:96274338:96305546:-1 gene:ENSG00000144028.15 transcript:ENST00000323853.10 gene_biotype:protein_coding transcript_biotype:protein_coding gene_symbol:SNRNP200 description:small nuclear ribonucleoprotein U5 subunit 200 [Source:HGNC Symbol;Acc:HGNC:30859]	0.9897	-0.015	0	no change	yes	3.16905e+09	3.20209e+09	3.20209e+09	3.16905e+09	BP:cellular component assembly;BP:cell differentiation;BP:macromolecular complex subunit organization;BP:macromolecular complex assembly;BP:cellular macromolecular complex assembly;BP:single-organism process;BP:ribonucleoprotein complex subunit organization;BP:cellular developmental process;BP:cellular component organization or biogenesis;BP:cellular component organization;BP:ribonucleoprotein co…	GO:0022607;GO:0030154;GO:0043933;GO:0065003;GO:0034622;GO:0044699;GO:0071826;GO:0048869;GO:0071840;GO:0016043;GO:0022618;GO:0001649;GO:0032502;GO:0009987;GO:0044767;GO:0044763;GO:0000354;GO:0008150GO:1990904;GO:0044446;GO:0097525;GO:0016020;GO:0005654;GO:0019013;GO:0071013;GO:0030529;GO:0005681;GO:0032991;GO:0030532;GO:0044464;GO:0005682;GO:0005575;GO:0044428;GO:0044424;GO:0044422;GO:0044423GO:00…	K12854	SNRNP200, BRR2	hsa03040	Spliceosome	COG1204	L:Replication, recombination and repair	PF02889.13;PF00270.26;PF04851.12;PF00271.28;PF13604.3;PF13401.3	Sec63;DEAD;ResIII;Helicase_C;AAA_30;AAA_22	Sec63 Brl domain;DEAD/DEAH box helicase;Type III restriction enzyme, res subunit;Helicase conserved C-terminal domain;AAA domain;AAA domain	cytoplasmic	61	38	244.4	High
ENSP00000491150.1	pep chromosome:GRCh38:15:90934041:90953716:1 gene:ENSG00000140553.18 transcript:ENST00000639885.1 gene_biotype:protein_coding transcript_biotype:protein_coding gene_symbol:UNC45A description:unc-45 myosin chaperone A [Source:HGNC Symbol;Acc:HGNC:30594]	1.208	0.27	0	up	yes	3408587899	2.82178e+09	2.82178e+09	3408587899	------	------	------	------	------	------	------	------	PF11701.5;PF07719.14;PF00515.25;PF13432.3;PF13181.3;PF13428.3	UNC45-central;TPR_2;TPR_1;TPR_16;TPR_8;TPR_14	Myosin-binding striated muscle assembly central;Tetratricopeptide repeat;Tetratricopeptide repeat;Tetratricopeptide repeat;Tetratricopeptide repeat;Tetratricopeptide repeat	ER	20	23	118.3	High
ENSP00000467805.1	pep chromosome:GRCh38:17:44850916:44899368:-1 gene:ENSG00000108883.13 transcript:ENST00000591382.5 gene_biotype:protein_coding transcript_biotype:protein_coding gene_symbol:EFTUD2 description:elongation factor Tu GTP binding domain containing 2 [Source:HGNC Symbol;Acc:HGNC:30858]	1.122	0.17	0	no change	yes	3265896419	2.91141e+09	2.91141e+09	3265896419	BP:organic cyclic compound metabolic process;BP:cellular response to stimulus;BP:peptide biosynthetic process;BP:response to organic substance;BP:heterocycle metabolic process;BP:organonitrogen compound metabolic process;BP:organonitrogen compound biosynthetic process;BP:protein metabolic process;BP:response to organonitrogen compound;BP:mRNA splicing, via spliceosome;BP:cellular macromolecule bi…	GO:1901360;GO:0051716;GO:0043043;GO:0010033;GO:0046483;GO:1901564;GO:1901566;GO:0019538;GO:0010243;GO:0000398;GO:0034645;GO:0006807;GO:0044267;GO:0044260;GO:0008150;GO:0008152;GO:0016070;GO:0016071;GO:0044271;GO:1901698;GO:0000377;GO:0006518;GO:0044249;GO:0034641;GO:0070887;GO:0014070;GO:0009719;GO:0006139;GO:0008380;GO:0009987;GO:0006725;GO:0043279;GO:0043604;GO:0043603;GO:0042493;GO:0043170;GO:…	K12852	EFTUD2	hsa03040	Spliceosome	COG0480	J:Translation, ribosomal structure and biogenesis	PF00009.24;PF16004.2;PF03764.15;PF00679.21;PF03144.22;PF14492.3	GTP_EFTU;EFTUD2;EFG_IV;EFG_C;GTP_EFTU_D2;EFG_II	Elongation factor Tu GTP binding domain;116 kDa U5 small nuclear ribonucleoprotein component N-terminus;Elongation factor G, domain IV;Elongation factor G C-terminus;Elongation factor Tu domain 2;Elongation Factor G, domain II	cytoplasmic	32	53	109.4	High
ENSP00000248437.4	pep chromosome:GRCh38:2:219249710:219253918:-1 gene:ENSG00000127824.14 transcript:ENST00000248437.9 gene_biotype:protein_coding transcript_biotype:protein_coding gene_symbol:TUBA4A description:tubulin alpha 4a [Source:HGNC Symbol;Acc:HGNC:12407]	0.6686	-0.58	0	down	yes	2473657822	3.70003e+09	3.70003e+09	2473657822	BP:single-organism process;BP:cellular process;BP:single-organism cellular process;BP:microtubule-based process;BP:biological_processCC:supramolecular fiber;CC:polymeric cytoskeletal fiber;CC:membrane-bounded organelle;CC:organelle;CC:cytoplasm;CC:intracellular organelle part;CC:extracellular exosome;CC:microtubule;CC:cytoskeletal part;CC:extracellular vesicle;CC:vesicle;CC:extracellular organell…	GO:0044699;GO:0009987;GO:0044763;GO:0007017;GO:0008150GO:0099512;GO:0099513;GO:0043227;GO:0043226;GO:0005737;GO:0044446;GO:0070062;GO:0005874;GO:0044430;GO:1903561;GO:0031982;GO:0043230;GO:0044464;GO:0005575;GO:0044424;GO:0044421;GO:0044422GO:0043168;GO:0005200;GO:0035639;GO:1901363;GO:0019899;GO:0003674;GO:0005488;GO:0000166;GO:0001882;GO:0019001;GO:0005198;GO:0032561;GO:0001883;GO:0032549;GO:00…	K07374	TUBA	hsa04530;hsa04210;hsa05130;hsa04145;hsa04540	Tight junction;Apoptosis;Pathogenic Escherichia coli infection;Phagosome;Gap junction	COG5023	Z:Cytoskeleton	PF00091.22;PF03953.14	Tubulin;Tubulin_C	Tubulin/FtsZ family, GTPase domain;Tubulin C-terminal domain	cytoplasmic	3	52	49.9	High
ENSP00000265333.3	pep chromosome:GRCh38:5:133971871:134004975:-1 gene:ENSG00000213585.11 transcript:ENST00000265333.8 gene_biotype:protein_coding transcript_biotype:protein_coding gene_symbol:VDAC1 description:voltage dependent anion channel 1 [Source:HGNC Symbol;Acc:HGNC:12669]	0.9776	-0.033	0	no change	yes	3041883026	3.11168e+09	3.11168e+09	3041883026	BP:regulation of metabolic process;BP:regulation of response to nutrient levels;BP:regulation of transport;BP:learning;BP:behavior;BP:learning or memory;BP:regulation of ion transmembrane transport;BP:regulation of transmembrane transport;BP:cellular developmental process;BP:interspecies interaction between organisms;BP:epithelial cell differentiation;BP:negative regulation of biological process;…	GO:0019222;GO:0032107;GO:0051049;GO:0007612;GO:0007610;GO:0007611;GO:0034765;GO:0034762;GO:0048869;GO:0044419;GO:0030855;GO:0048519;GO:0051704;GO:0016236;GO:0032101;GO:0048583;GO:0006839;GO:0072511;GO:0044403;GO:1903959;GO:0003008;GO:0044700;GO:0044708;GO:0098916;GO:0033555;GO:0009894;GO:0044707;GO:0009892;GO:0010646;GO:0002209;GO:0065007;GO:2000378;GO:0006812;GO:0006811;GO:0006810;GO:2000377;GO:…	K05862	VDAC1	hsa04022;hsa04020;hsa04621;hsa05164;hsa05016;hsa05166;hsa05012	cGMP-PKG signaling pathway;Calcium signaling pathway;NOD-like receptor signaling pathway;Influenza A;Huntington's disease;HTLV-I infection;Parkinson's disease	------	------	PF01459.19	Porin_3	Eukaryotic porin	cytoplasmic	12	65	30.8	High
ENSP00000338020.4	pep chromosome:GRCh38:3:184314495:184335357:1 gene:ENSG00000114867.20 transcript:ENST00000352767.7 gene_biotype:protein_coding transcript_biotype:protein_coding gene_symbol:EIF4G1 description:eukaryotic translation initiation factor 4 gamma 1 [Source:HGNC Symbol;Acc:HGNC:3296]	1.036	0.051	0	no change	yes	3126490035	3.01669e+09	3.01669e+09	3126490035	CC:cytoplasm;CC:cell part;CC:cellular_component;CC:intracellular partMF:nucleic acid binding;MF:organic cyclic compound binding;MF:molecular_function;MF:binding;MF:protein binding;MF:eukaryotic initiation factor 4E binding;MF:translation initiation factor binding;MF:heterocyclic compound binding;MF:RNA binding	GO:0005737;GO:0044464;GO:0005575;GO:0044424GO:0003676;GO:0097159;GO:0003674;GO:0005488;GO:0005515;GO:0008190;GO:0031369;GO:1901363;GO:0003723	K03260	EIF4G	hsa03013;hsa05416	RNA transport;Viral myocarditis	------	------	PF02854.16;PF02847.14;PF02020.15	MIF4G;MA3;W2	MIF4G domain;MA3 domain;eIF4-gamma/eIF5/eIF2-epsilon	cytoplasmic	33	27	176.1	High
ENSP00000264221.2	pep chromosome:GRCh38:4:56435749:56461368:1 gene:ENSG00000128050.8 transcript:ENST00000264221.6 gene_biotype:protein_coding transcript_biotype:protein_coding gene_symbol:PAICS description:phosphoribosylaminoimidazole carboxylase and phosphoribosylaminoimidazolesuccinocarboxamide synthase [Source:HGNC Symbol;Acc:HGNC:8587]	0.8999	-0.15	0	no change	yes	2.87999e+09	3.20027e+09	3.20027e+09	2.87999e+09	BP:purine ribonucleoside monophosphate metabolic process;BP:nucleotide biosynthetic process;BP:small molecule metabolic process;BP:ribonucleoside monophosphate metabolic process;BP:organic cyclic compound biosynthetic process;BP:purine ribonucleoside monophosphate biosynthetic process;BP:single-organism metabolic process;BP:single-organism biosynthetic process;BP:pigment metabolic process;BP:hete…	GO:0009167;GO:0009165;GO:0044281;GO:0009161;GO:1901362;GO:0009168;GO:0044710;GO:0044711;GO:0042440;GO:0046483;GO:1901564;GO:1901566;GO:0006163;GO:0006164;GO:0019637;GO:0019438;GO:0006807;GO:0046083;GO:1901576;GO:0009127;GO:0009112;GO:1901360;GO:0018130;GO:0009156;GO:0009152;GO:0009150;GO:0009260;GO:0008150;GO:0006188;GO:0008152;GO:0034654;GO:0090407;GO:0046148;GO:0009113;GO:0044271;GO:1901293;GO:…	K01587	PAICS	hsa00230	Purine metabolism	COG0041;COG0152	F:Nucleotide transport and metabolism;	PF01259.15;PF00731.17	SAICAR_synt;AIRC	SAICAR synthetase;AIR carboxylase	cytoplasmic	20	49	47	High
ENSP00000324804.6	pep chromosome:GRCh38:19:52190052:52229518:1 gene:ENSG00000105568.18 transcript:ENST00000322088.11 gene_biotype:protein_coding transcript_biotype:protein_coding gene_symbol:PPP2R1A description:protein phosphatase 2 scaffold subunit Aalpha [Source:HGNC Symbol;Acc:HGNC:9302]	0.9659	-0.05	0	no change	yes	2971490620	3.07649e+09	3.07649e+09	2971490620	BP:positive regulation of apoptotic signaling pathway;BP:regulation of extrinsic apoptotic signaling pathway;BP:negative regulation of transferase activity;BP:regulation of phosphate metabolic process;BP:regulation of primary metabolic process;BP:regulation of metabolic process;BP:regulation of cell cycle process;BP:G2/M transition of mitotic cell cycle;BP:protein dephosphorylation;BP:negative re…	GO:2001235;GO:2001236;GO:0051348;GO:0019220;GO:0080090;GO:0019222;GO:0010564;GO:0000086;GO:0006470;GO:0048585;GO:2000241;GO:0048583;GO:2001239;GO:0061024;GO:0034047;GO:0000280;GO:0007165;GO:1901360;GO:1901361;GO:0044710;GO:0010605;GO:0009968;GO:0009966;GO:0009967;GO:0071840;GO:0043067;GO:0042532;GO:0070192;GO:0044092;GO:0048518;GO:0048519;GO:2000112;GO:0006665;GO:0051232;GO:0048584;GO:0060255;GO:…	K03456	PPP2R1	hsa04350;hsa04530;hsa05160;hsa05142;hsa04114;hsa04071;hsa03015;hsa04390;hsa04728;hsa04152;hsa04261;hsa04730;hsa04151	TGF-beta signaling pathway;Tight junction;Hepatitis C;Chagas diseas;Oocyte meiosis;Sphingolipid signaling pathway;mRNA surveillance pathway;Hippo signaling pathway;Dopaminergic synapse;AMPK signaling pathway;Adrenergic signaling in cardiomyocytes;Long-term depression;PI3K-Akt signaling pathway	------	------	PF02985.19;PF13646.3;PF13513.3;PF12717.4	HEAT;HEAT_2;HEAT_EZ;Cnd1	HEAT repeat;HEAT repeats;HEAT-like repeat;non-SMC mitotic condensation complex subunit 1	cytoplasmic	17	46	65.3	High
ENSP00000398632.2	pep chromosome:GRCh38:11:35138870:35232402:1 gene:ENSG00000026508.18 transcript:ENST00000428726.7 gene_biotype:protein_coding transcript_biotype:protein_coding gene_symbol:CD44 description:CD44 molecule (Indian blood group) [Source:HGNC Symbol;Acc:HGNC:1681]	0.9185	-0.12	0	no change	yes	2862893482	3.11687e+09	3.11687e+09	2862893482	BP:negative regulation of apoptotic signaling pathway;BP:positive regulation of heterotypic cell-cell adhesion;BP:regulation of heterotypic cell-cell adhesion;BP:regulation of phosphate metabolic process;BP:regulation of primary metabolic process;BP:regulation of metabolic process;BP:negative regulation of intrinsic apoptotic signaling pathway in response to DNA damage by p53 class mediator;BP:ne…	GO:2001234;GO:0034116;GO:0034114;GO:0019220;GO:0080090;GO:0019222;GO:1902166;GO:0048585;GO:0048584;GO:0048583;GO:0007160;GO:0007165;GO:0007166;GO:1902165;GO:1903037;GO:0044712;GO:0051716;GO:0010605;GO:0010604;GO:0009968;GO:0045785;GO:0009966;GO:0034112;GO:2001233;GO:0070848;GO:0048513;GO:1900623;GO:0048518;GO:0048519;GO:0042325;GO:0031589;GO:1902229;GO:0030214;GO:0060255;GO:0060548;GO:0030162;GO:…	K06256	CD44	hsa05131;hsa05205;hsa05206;hsa04512;hsa05169;hsa04640	Shigellosis;Proteoglycans in cancer;MicroRNAs in cancer;ECM-receptor interaction;Epstein-Barr virus infection;Hematopoietic cell lineage	------	------	PF00193.14	Xlink	Extracellular link domain	extracellular	7	11	81.5	High
ENSP00000386636.1	pep chromosome:GRCh38:2:169799279:169812064:1 gene:ENSG00000138385.16 transcript:ENST00000409333.1 gene_biotype:protein_coding transcript_biotype:protein_coding gene_symbol:SSB description:small RNA binding exonuclease protection factor La [Source:HGNC Symbol;Acc:HGNC:11316]	1.123	0.17	0	no change	yes	3157872699	2.81168e+09	2.81168e+09	3157872699	BP:protein localization;BP:histone mRNA metabolic process;BP:RNA modification;BP:nucleic acid metabolic process;BP:cellular nitrogen compound metabolic process;BP:nitrogen compound metabolic process;BP:ncRNA metabolic process;BP:ncRNA processing;BP:nucleobase-containing compound metabolic process;BP:IRES-dependent viral translational initiation;BP:cellular macromolecule metabolic process;BP:RNA p…	GO:0008104;GO:0008334;GO:0009451;GO:0090304;GO:0034641;GO:0006807;GO:0034660;GO:0034470;GO:0006139;GO:0075522;GO:0044260;GO:0006396;GO:0051641;GO:0044419;GO:0071704;GO:1901360;GO:0006400;GO:0002183;GO:0046483;GO:0034613;GO:0008033;GO:0044238;GO:0009987;GO:0006725;GO:0043412;GO:0044764;GO:0008150;GO:0008152;GO:0044403;GO:1903608;GO:0033365;GO:0051179;GO:0051704;GO:0016070;GO:0016071;GO:0033036;GO:…	K11090	LA, SSB	hsa05322	Systemic lupus erythematosus	COG5193;COG5193	J:Translation, ribosomal structure and biogenesis;O:Posttranslational modification, protein turnover, chaperones	PF08777.8;PF05383.14;PF00076.19	RRM_3;La;RRM_1	RNA binding motif;La domain;RNA recognition motif.	cytoplasmic	22	45	46.8	High
ENSP00000378081.2	pep chromosome:GRCh38:19:5690316:5691667:1 gene:ENSG00000130255.13 transcript:ENST00000394580.2 gene_biotype:protein_coding transcript_biotype:protein_coding gene_symbol:RPL36 description:ribosomal protein L36 [Source:HGNC Symbol;Acc:HGNC:13631]	1.051	0.072	0	no change	yes	3039502967	2.89138e+09	2.89138e+09	3039502967	BP:protein localization;BP:membrane organization;BP:organic cyclic compound biosynthetic process;BP:organic cyclic compound metabolic process;BP:organic cyclic compound catabolic process;BP:cellular macromolecule localization;BP:peptide biosynthetic process;BP:macromolecule localization;BP:rRNA processing;BP:ncRNA processing;BP:protein targeting;BP:establishment of protein localization;BP:protein…	GO:0008104;GO:0061024;GO:1901362;GO:1901360;GO:1901361;GO:0070727;GO:0043043;GO:0033036;GO:0006364;GO:0034470;GO:0006605;GO:0045184;GO:0072657;GO:0046483;GO:1901564;GO:1901566;GO:0019538;GO:0019439;GO:0019438;GO:0006613;GO:0006612;GO:0006614;GO:0034660;GO:1901576;GO:1901575;GO:0044265;GO:0044260;GO:0006886;GO:0016043;GO:0071840;GO:0018130;GO:0006810;GO:0046700;GO:0044802;GO:0008152;GO:0034654;GO:…	K02920	RP-L36e, RPL36	hsa03010	Ribosome	COG5051	J:Translation, ribosomal structure and biogenesis	PF01158.15	Ribosomal_L36e	Ribosomal protein L36e	cytoplasmic	5	30	12.2	High
ENSP00000216962.3	pep chromosome:GRCh38:20:25248085:25298012:1 gene:ENSG00000100994.12 transcript:ENST00000216962.9 gene_biotype:protein_coding transcript_biotype:protein_coding gene_symbol:PYGB description:glycogen phosphorylase B [Source:HGNC Symbol;Acc:HGNC:9723]	1.134	0.18	0	no change	yes	3151161587	2.77895e+09	2.77895e+09	3151161587	BP:carbohydrate catabolic process;BP:cellular catabolic process;BP:single-organism metabolic process;BP:glucan catabolic process;BP:generation of precursor metabolites and energy;BP:single-organism process;BP:cellular polysaccharide catabolic process;BP:cellular polysaccharide metabolic process;BP:cellular carbohydrate metabolic process;BP:cellular macromolecule metabolic process;BP:glycogen cata…	GO:0016052;GO:0044248;GO:0044710;GO:0009251;GO:0006091;GO:0044699;GO:0044247;GO:0044264;GO:0044262;GO:0044260;GO:0005980;GO:0071704;GO:0006112;GO:0006073;GO:1901575;GO:0044275;GO:0009987;GO:0000272;GO:0008150;GO:0008152;GO:0044712;GO:0044723;GO:0005975;GO:0009056;GO:0009057;GO:0055114;GO:0044724;GO:0044042;GO:0044238;GO:0015980;GO:0005977;GO:0005976;GO:0044237;GO:0043170;GO:0044763GO:0043227;GO:0…	K00688	PYG, glgP	hsa04910;hsa04931;hsa00500;hsa04922	Insulin signaling pathway;Insulin resistance;Starch and sucrose metabolism;Glucagon signaling pathway	COG0058	G:Carbohydrate transport and metabolism	PF00343.17	Phosphorylase	Carbohydrate phosphorylase	cytoplasmic	26	46	96.6	High
ENSP00000254108.7	pep chromosome:GRCh38:16:31180110:31194871:1 gene:ENSG00000089280.18 transcript:ENST00000254108.11 gene_biotype:protein_coding transcript_biotype:protein_coding gene_symbol:FUS description:FUS RNA binding protein [Source:HGNC Symbol;Acc:HGNC:4010]	1	0	0	no change	yes	2957381304	2.95624e+09	2.95624e+09	2957381304	BP:regulation of primary metabolic process;BP:regulation of metabolic process;BP:organic cyclic compound metabolic process;BP:cellular response to stimulus;BP:regulation of macromolecule metabolic process;BP:response to calcium ion;BP:response to metal ion;BP:regulation of RNA biosynthetic process;BP:response to inorganic substance;BP:heterocycle metabolic process;BP:mRNA splicing, via spliceosom…	GO:0080090;GO:0019222;GO:1901360;GO:0051716;GO:0060255;GO:0051592;GO:0010038;GO:2001141;GO:0010035;GO:0046483;GO:0000398;GO:0006807;GO:0050789;GO:0044260;GO:0065007;GO:0009889;GO:0071277;GO:0008150;GO:0008152;GO:0050794;GO:0016070;GO:0050896;GO:0010556;GO:0071248;GO:0071241;GO:0034641;GO:0070887;GO:0006139;GO:0008380;GO:0016071;GO:0009987;GO:0006725;GO:1903506;GO:0051252;GO:0043170;GO:0031326;GO:…	K13098	TLS, FUS	hsa05202	Transcriptional misregulation in cancer	------	------	PF00641.15;PF00076.19	zf-RanBP;RRM_1	Zn-finger in Ran binding protein and others;RNA recognition motif.	cytoplasmic	7	22	53.4	High
ENSP00000253039.4	pep chromosome:GRCh38:X:24054956:24078810:1 gene:ENSG00000130741.11 transcript:ENST00000253039.9 gene_biotype:protein_coding transcript_biotype:protein_coding gene_symbol:EIF2S3 description:eukaryotic translation initiation factor 2 subunit gamma [Source:HGNC Symbol;Acc:HGNC:3267]	1.072	0.1	0	no change	yes	3053744508	2.84825e+09	2.84825e+09	3053744508	BP:cellular component assembly;BP:single-organism process;BP:macromolecular complex subunit organization;BP:cellular macromolecular complex assembly;BP:localization;BP:ribonucleoprotein complex subunit organization;BP:establishment of localization;BP:cellular component organization or biogenesis;BP:cellular component organization;BP:macromolecular complex assembly;BP:ribonucleoprotein complex ass…	GO:0022607;GO:0044699;GO:0043933;GO:0034622;GO:0051179;GO:0071826;GO:0051234;GO:0071840;GO:0016043;GO:0065003;GO:0022618;GO:0006810;GO:0009987;GO:0044765;GO:0008150;GO:0001731;GO:1902578;GO:0055085;GO:0044763GO:0005634;GO:0043227;GO:0043226;GO:0070062;GO:0043229;GO:1903561;GO:0031982;GO:0043230;GO:0043231;GO:0005829;GO:0044464;GO:0005575;GO:0044444;GO:0044424;GO:0044421GO:0035639;GO:0003674;GO:00…	K03242	EIF2S3	hsa03013	RNA transport	COG5257	J:Translation, ribosomal structure and biogenesis	PF09173.8;PF00009.24;PF03144.22	eIF2_C;GTP_EFTU;GTP_EFTU_D2	Initiation factor eIF2 gamma, C terminal;Elongation factor Tu GTP binding domain;Elongation factor Tu domain 2	cytoplasmic	17	50	51.1	High
ENSP00000359910.4	pep chromosome:GRCh38:20:62136733:62143394:-1 gene:ENSG00000101182.15 transcript:ENST00000370873.9 gene_biotype:protein_coding transcript_biotype:protein_coding gene_symbol:PSMA7 description:proteasome subunit alpha 7 [Source:HGNC Symbol;Acc:HGNC:9536]	0.8992	-0.15	0	no change	yes	2792610160	3.10578e+09	3.10578e+09	2792610160	BP:cytokine-mediated signaling pathway;BP:regulation of metabolic process;BP:negative regulation of response to stimulus;BP:positive regulation of response to stimulus;BP:regulation of response to stimulus;BP:positive regulation of defense response;BP:regulation of Wnt signaling pathway;BP:signal transduction;BP:cell surface receptor signaling pathway;BP:signal transduction by protein phosphoryla…	GO:0019221;GO:0019222;GO:0048585;GO:0048584;GO:0048583;GO:0031349;GO:0030111;GO:0007165;GO:0007166;GO:0023014;GO:0080090;GO:0044710;GO:0010605;GO:0010604;GO:0009968;GO:0009966;GO:0009967;GO:0070647;GO:0044419;GO:0032446;GO:0033238;GO:0044093;GO:0044092;GO:0048518;GO:0048519;GO:0060255;GO:0050776;GO:0030162;GO:0030163;GO:0035567;GO:0051704;GO:0044248;GO:0002429;GO:0090175;GO:0019538;GO:0022402;GO:…	K02731	PSMA7	hsa03050	Proteasome	------	------	PF00227.23;PF10584.6	Proteasome;Proteasome_A_N	Proteasome subunit;Proteasome subunit A N-terminal signature	cytoplasmic	14	64	27.9	High
ENSP00000467587.1	pep chromosome:GRCh38:17:42998273:43002949:1 gene:ENSG00000131469.14 transcript:ENST00000589037.5 gene_biotype:protein_coding transcript_biotype:protein_coding gene_symbol:RPL27 description:ribosomal protein L27 [Source:HGNC Symbol;Acc:HGNC:10328]	0.7688	-0.38	0	down	yes	2545861568	3.31155e+09	3.31155e+09	2545861568	BP:protein localization;BP:membrane organization;BP:organic cyclic compound biosynthetic process;BP:organic cyclic compound metabolic process;BP:organic cyclic compound catabolic process;BP:cellular macromolecule localization;BP:macromolecule localization;BP:rRNA processing;BP:ncRNA processing;BP:protein targeting;BP:establishment of protein localization;BP:protein localization to membrane;BP:het…	GO:0008104;GO:0061024;GO:1901362;GO:1901360;GO:1901361;GO:0070727;GO:0033036;GO:0006364;GO:0034470;GO:0006605;GO:0045184;GO:0072657;GO:0046483;GO:0019438;GO:0006613;GO:0006612;GO:0006614;GO:0006807;GO:0034660;GO:1901576;GO:1901575;GO:0044265;GO:0044260;GO:0006886;GO:0016043;GO:0071840;GO:0018130;GO:0006810;GO:0046700;GO:0019439;GO:0044802;GO:0008152;GO:0034654;GO:0034655;GO:0051234;GO:0016070;GO:…	K02901	RP-L27e, RPL27	hsa03010	Ribosome	COG2163	J:Translation, ribosomal structure and biogenesis	PF01777.15;PF00467.26	Ribosomal_L27e;KOW	Ribosomal L27e protein family;KOW motif	cytoplasmic	5	43	15.8	High
ENSP00000246069.6	pep chromosome:GRCh38:20:17570075:17609919:1 gene:ENSG00000125868.16 transcript:ENST00000246069.12 gene_biotype:protein_coding transcript_biotype:protein_coding gene_symbol:DSTN description:destrin, actin depolymerizing factor [Source:HGNC Symbol;Acc:HGNC:15750]	1.007	0.01	0	no change	yes	2935952380	2.9153e+09	2.9153e+09	2935952380	BP:regulation of organelle organization;BP:regulation of protein depolymerization;BP:regulation of cellular component organization;BP:regulation of actin polymerization or depolymerization;BP:regulation of biological process;BP:regulation of protein complex disassembly;BP:single-organism process;BP:regulation of actin filament length;BP:regulation of actin filament depolymerization;BP:positive re…	GO:0033043;GO:1901879;GO:0051128;GO:0008064;GO:0050789;GO:0043244;GO:0044699;GO:0030832;GO:0030834;GO:0030836;GO:0051495;GO:0051493;GO:0016043;GO:0090066;GO:0065007;GO:0071840;GO:0048518;GO:0065008;GO:0051130;GO:0032970;GO:0030029;GO:0009987;GO:1901881;GO:0051014;GO:0043243;GO:0008150;GO:0032956;GO:0050794;GO:0010638;GO:0044763;GO:0032535;GO:0048522GO:0044464;GO:0043229;GO:0043228;GO:0043227;GO:0…	K10363	DSTN	------	------	------	------	PF00241.17	Cofilin_ADF	Cofilin/tropomyosin-type actin-binding protein	cytoplasmic	9	55	18.5	High
ENSP00000248975.5	pep chromosome:GRCh38:22:31944535:31957603:1 gene:ENSG00000128245.15 transcript:ENST00000248975.6 gene_biotype:protein_coding transcript_biotype:protein_coding gene_symbol:YWHAH description:tyrosine 3-monooxygenase/tryptophan 5-monooxygenase activation protein eta [Source:HGNC Symbol;Acc:HGNC:12853]	1.014	0.02	0	no change	yes	2.92266e+09	2.881e+09	2.881e+09	2.92266e+09	BP:regulation of protein localization;BP:positive regulation of apoptotic signaling pathway;BP:protein localization;BP:positive regulation of intracellular transport;BP:regulation of primary metabolic process;BP:regulation of metabolic process;BP:regulation of apoptotic signaling pathway;BP:regulation of transport;BP:regulation of intracellular transport;BP:positive regulation of response to stim…	GO:0032880;GO:2001235;GO:0008104;GO:0032388;GO:0080090;GO:0019222;GO:2001233;GO:0051049;GO:0032386;GO:0048584;GO:0048583;GO:0061024;GO:0051899;GO:0007165;GO:0034765;GO:0031345;GO:0031344;GO:1901360;GO:1901361;GO:0044712;GO:0044710;GO:0086010;GO:0009966;GO:0009967;GO:0071840;GO:0045665;GO:0045664;GO:0010721;GO:0048518;GO:0048519;GO:0033036;GO:1903747;GO:1902305;GO:0051050;GO:0060255;GO:0045184;GO:…	K16198	YWHAG_H	hsa04114;hsa04110;hsa05203;hsa04390;hsa05169;hsa04151	Oocyte meiosis;Cell cycle;Viral carcinogenesis;Hippo signaling pathway;Epstein-Barr virus infection;PI3K-Akt signaling pathway	COG5040	T:Signal transduction mechanisms	PF00244.17	14-3-3	14-3-3 protein	cytoplasmic	10	55	28.2	High
ENSP00000375836.1	pep chromosome:GRCh38:2:241227264:241272886:-1 gene:ENSG00000115677.17 transcript:ENST00000391975.5 gene_biotype:protein_coding transcript_biotype:protein_coding gene_symbol:HDLBP description:high density lipoprotein binding protein [Source:HGNC Symbol;Acc:HGNC:4857]	1.017	0.024	0	no change	yes	2883073992	2.83471e+09	2.83471e+09	2883073992	BP:lipid transport;BP:single-organism process;BP:alcohol metabolic process;BP:single-organism metabolic process;BP:organic cyclic compound metabolic process;BP:organic substance metabolic process;BP:steroid metabolic process;BP:organic substance transport;BP:sterol metabolic process;BP:lipid metabolic process;BP:primary metabolic process;BP:transport;BP:secondary alcohol metabolic process;BP:sing…	GO:0006869;GO:0044699;GO:0006066;GO:0044710;GO:1901360;GO:0071704;GO:0008202;GO:0071702;GO:0016125;GO:0006629;GO:0044238;GO:0006810;GO:1902652;GO:0044765;GO:0008150;GO:0008152;GO:0051234;GO:0051179;GO:1902578;GO:0008203;GO:1901615;GO:0044281GO:0034358;GO:0043229;GO:1990777;GO:0043227;GO:0043226;GO:0005737;GO:0005634;GO:0016020;GO:0034364;GO:0005886;GO:0032994;GO:0032991;GO:0043231;GO:0044464;GO:0…	------	------	------	------	------	------	PF00013.26;PF07650.14;PF14611.3	KH_1;KH_2;SLS	KH domain;KH domain;Mitochondrial inner-membrane-bound regulator	cytoplasmic	34	38	141.4	High
ENSP00000245206.5	pep chromosome:GRCh38:16:58707131:58734316:-1 gene:ENSG00000125166.13 transcript:ENST00000245206.10 gene_biotype:protein_coding transcript_biotype:protein_coding gene_symbol:GOT2 description:glutamic-oxaloacetic transaminase 2 [Source:HGNC Symbol;Acc:HGNC:4433]	0.9248	-0.11	0	no change	yes	2746797518	2.9701e+09	2.9701e+09	2746797518	BP:anion transport;BP:small molecule metabolic process;BP:small molecule catabolic process;BP:small molecule biosynthetic process;BP:organic cyclic compound metabolic process;BP:organic cyclic compound catabolic process;BP:single-organism catabolic process;BP:single-organism metabolic process;BP:single-organism biosynthetic process;BP:organic substance metabolic process;BP:dicarboxylic acid biosy…	GO:0006820;GO:0044281;GO:0044282;GO:0044283;GO:1901360;GO:1901361;GO:0044712;GO:0044710;GO:0044711;GO:0071704;GO:0043650;GO:0046483;GO:0015718;GO:0015849;GO:0015711;GO:0032787;GO:0072329;GO:0043436;GO:0010033;GO:0006575;GO:0043649;GO:0043648;GO:1901564;GO:1901565;GO:1901566;GO:0016054;GO:0016053;GO:0016051;GO:0006107;GO:1901607;GO:0019471;GO:0009063;GO:0006807;GO:0009065;GO:0009064;GO:0009068;GO:…	K14455	GOT2	hsa04975;hsa00330;hsa01200;hsa00400;hsa00250;hsa00220;hsa00360;hsa01230;hsa00270;hsa00350;hsa01210	Fat digestion and absorption;Arginine and proline metabolism;Carbon metabolism;Phenylalanine, tyrosine and tryptophan biosynthesis;Alanine, aspartate and glutamate metabolism;Arginine biosynthesis;Phenylalanine metabolism;Biosynthesis of amino acids;Cysteine and methionine metabolism;Tyrosine metabolism;2-Oxocarboxylic acid metabolism	COG1448	E:Amino acid transport and metabolism	PF00155.18	Aminotran_1_2	Aminotransferase class I and II	mitochondrial	13	39	47.5	High
ENSP00000330074.3	pep chromosome:GRCh38:6:27866849:27867529:-1 gene:ENSG00000184357.4 transcript:ENST00000331442.4 gene_biotype:protein_coding transcript_biotype:protein_coding gene_symbol:HIST1H1B description:histone cluster 1 H1 family member b [Source:HGNC Symbol;Acc:HGNC:4719]	0.6317	-0.66	0	down	yes	2156880880	3.41466e+09	3.41466e+09	2156880880	BP:nucleosome organization;BP:regulation of primary metabolic process;BP:regulation of metabolic process;BP:macromolecular complex subunit organization;BP:regulation of histone modification;BP:positive regulation of histone modification;BP:cellular component organization or biogenesis;BP:negative regulation of macromolecule metabolic process;BP:positive regulation of biological process;BP:negativ…	GO:0034728;GO:0080090;GO:0019222;GO:0043933;GO:0031056;GO:0031058;GO:0071840;GO:0010605;GO:0048518;GO:0048519;GO:0060255;GO:0045184;GO:0031060;GO:0031062;GO:2001141;GO:0010638;GO:0022607;GO:0009892;GO:0009893;GO:0009890;GO:0050821;GO:0010629;GO:0016043;GO:0065003;GO:0065007;GO:0065004;GO:0065008;GO:0006334;GO:0051130;GO:0009889;GO:0050794;GO:0008150;GO:0051234;GO:0010604;GO:0031647;GO:0070199;GO:…	K11275	H1_5	------	------	------	------	PF00538.16	Linker_histone	linker histone H1 and H5 family	nuclear	5	15	22.6	High
ENSP00000265112.3	pep chromosome:GRCh38:5:33440776:33469539:1 gene:ENSG00000113407.13 transcript:ENST00000265112.7 gene_biotype:protein_coding transcript_biotype:protein_coding gene_symbol:TARS description:threonyl-tRNA synthetase [Source:HGNC Symbol;Acc:HGNC:11572]	0.8208	-0.28	0	down	yes	2.49675e+09	3.04184e+09	3.04184e+09	2.49675e+09	BP:threonyl-tRNA aminoacylation;BP:carboxylic acid metabolic process;BP:nucleic acid metabolic process;BP:cellular nitrogen compound metabolic process;BP:nitrogen compound metabolic process;BP:small molecule metabolic process;BP:ncRNA metabolic process;BP:organic cyclic compound metabolic process;BP:nucleobase-containing compound metabolic process;BP:single-organism metabolic process;BP:cellular …	GO:0006435;GO:0019752;GO:0090304;GO:0034641;GO:0006807;GO:0044281;GO:0034660;GO:1901360;GO:0006139;GO:0044710;GO:0044260;GO:0006520;GO:0071704;GO:0044699;GO:0009987;GO:0006725;GO:0008150;GO:0008152;GO:0043436;GO:0046483;GO:0016070;GO:0044238;GO:1901564;GO:0006082;GO:0044237;GO:0043170;GO:0006399;GO:0043038;GO:0043039;GO:0006418;GO:0044763GO:0015629;GO:0043228;GO:0043227;GO:0043226;GO:0070062;GO:0…	K01868	TARS, thrS	hsa00970	Aminoacyl-tRNA biosynthesis	COG0441	J:Translation, ribosomal structure and biogenesis	PF00587.22;PF03129.17;PF02824.18;PF07973.11	tRNA-synt_2b;HGTP_anticodon;TGS;tRNA_SAD	tRNA synthetase class II core domain;Anticodon binding domain;TGS domain;Threonyl and Alanyl tRNA synthetase second additional domain	cytoplasmic	29	50	83.4	High
ENSP00000346120.4	pep chromosome:GRCh38:10:68956170:68985068:1 gene:ENSG00000165732.13 transcript:ENST00000354185.9 gene_biotype:protein_coding transcript_biotype:protein_coding gene_symbol:DDX21 description:DExD-box helicase 21 [Source:HGNC Symbol;Acc:HGNC:2744]	0.9949	-0.0074	0	no change	yes	2761656956	2.7759e+09	2.7759e+09	2761656956	BP:regulation of metabolic process;BP:organic cyclic compound biosynthetic process;BP:organic cyclic compound metabolic process;BP:positive regulation of macromolecule metabolic process;BP:response to external biotic stimulus;BP:response to virus;BP:regulation of gene expression, epigenetic;BP:cellular developmental process;BP:positive regulation of biological process;BP:heterocycle metabolic pro…	GO:0019222;GO:1901362;GO:1901360;GO:0010604;GO:0043207;GO:0009615;GO:0040029;GO:0048869;GO:0048518;GO:0046483;GO:0006364;GO:0034470;GO:0060255;GO:0006366;GO:0010628;GO:0051707;GO:0010033;GO:0051704;GO:0045815;GO:0009607;GO:0009605;GO:0043331;GO:0043330;GO:0019438;GO:0009893;GO:0034660;GO:1901576;GO:0044260;GO:0065007;GO:0044699;GO:0018130;GO:0008150;GO:0008152;GO:0034654;GO:0016070;GO:0044767;GO:…	K16911	DDX21	------	------	COG0513	L:Replication, recombination and repair	PF00270.26;PF08152.9;PF00271.28;PF04851.12	DEAD;GUCT;Helicase_C;ResIII	DEAD/DEAH box helicase;GUCT;Helicase conserved C-terminal domain;Type III restriction enzyme, res subunit	nuclear	18	31	87.3	High
ENSP00000380033.3	pep chromosome:GRCh38:22:38483440:38506337:-1 gene:ENSG00000100201.21 transcript:ENST00000396821.7 gene_biotype:protein_coding transcript_biotype:protein_coding gene_symbol:DDX17 description:DEAD-box helicase 17 [Source:HGNC Symbol;Acc:HGNC:2740]	1.033	0.047	0	no change	yes	2.81009e+09	2.71991e+09	2.71991e+09	2.81009e+09	MF:purine ribonucleoside triphosphate binding;MF:molecular_function;MF:binding;MF:nucleic acid binding;MF:nucleotide binding;MF:heterocyclic compound binding;MF:nucleoside phosphate binding;MF:nucleoside binding;MF:anion binding;MF:ion binding;MF:purine nucleoside binding;MF:ribonucleoside binding;MF:purine nucleotide binding;MF:ATP binding;MF:hydrolase activity;MF:nucleoside-triphosphatase activ…	GO:0035639;GO:0003674;GO:0005488;GO:0003676;GO:0000166;GO:1901363;GO:1901265;GO:0001882;GO:0043168;GO:0043167;GO:0001883;GO:0032549;GO:0017076;GO:0005524;GO:0016787;GO:0017111;GO:0004386;GO:0036094;GO:0003824;GO:0016818;GO:0030554;GO:0097367;GO:0097159;GO:0016817;GO:0016462;GO:0032559;GO:0032555;GO:0032550;GO:0032553	K13178	DDX17	------	------	COG0513	L:Replication, recombination and repair	PF00270.26;PF00271.28	DEAD;Helicase_C	DEAD/DEAH box helicase;Helicase conserved C-terminal domain	cytoplasmic	23	45	80.4	High
ENSP00000260665.7	pep chromosome:GRCh38:2:43886224:43995989:-1 gene:ENSG00000138095.19 transcript:ENST00000260665.12 gene_biotype:protein_coding transcript_biotype:protein_coding gene_symbol:LRPPRC description:leucine rich pentatricopeptide repeat containing [Source:HGNC Symbol;Acc:HGNC:15714]	0.9909	-0.013	0	no change	yes	2724223216	2.74934e+09	2.74934e+09	2724223216	BP:regulation of primary metabolic process;BP:regulation of metabolic process;BP:establishment of mitochondrion localization;BP:establishment of organelle localization;BP:negative regulation of macromolecule metabolic process;BP:posttranscriptional regulation of gene expression;BP:negative regulation of biological process;BP:regulation of macromolecule metabolic process;BP:regulation of RNA biosy…	GO:0080090;GO:0019222;GO:0051654;GO:0051656;GO:0010605;GO:0010608;GO:0048519;GO:0060255;GO:2001141;GO:0009894;GO:0009895;GO:0009892;GO:0006928;GO:0050789;GO:0065007;GO:0006810;GO:0009889;GO:0050794;GO:0008150;GO:0051236;GO:0051234;GO:0050658;GO:0046907;GO:0072384;GO:0050657;GO:0006355;GO:0010556;GO:0051171;GO:0015931;GO:0033043;GO:0051128;GO:0034643;GO:0044699;GO:0047497;GO:0051246;GO:0030705;GO:…	K17964	LRPPRC	------	------	------	------	PF13041.3;PF01535.17;PF13812.3;PF17177.1;PF12854.4	PPR_2;PPR;PPR_3;PPR_long;PPR_1	PPR repeat family;PPR repeat;Pentatricopeptide repeat domain;Pentacotripeptide-repeat region of PROPR;PPR repeat	cytoplasmic	47	42	157.8	High
ENSP00000321584.4	pep chromosome:GRCh38:3:49024325:49029398:-1 gene:ENSG00000178035.12 transcript:ENST00000326739.9 gene_biotype:protein_coding transcript_biotype:protein_coding gene_symbol:IMPDH2 description:inosine monophosphate dehydrogenase 2 [Source:HGNC Symbol;Acc:HGNC:6053]	0.7916	-0.34	0	down	yes	2414606874	3.0502e+09	3.0502e+09	2414606874	BP:protein homotetramerization;BP:purine ribonucleoside monophosphate metabolic process;BP:nucleotide biosynthetic process;BP:small molecule metabolic process;BP:ribonucleoside monophosphate metabolic process;BP:organic cyclic compound biosynthetic process;BP:purine nucleoside biosynthetic process;BP:purine ribonucleoside monophosphate biosynthetic process;BP:single-organism metabolic process;BP:…	GO:0051289;GO:0009167;GO:0009165;GO:0044281;GO:0009161;GO:1901362;GO:0042451;GO:0009168;GO:0044710;GO:0044711;GO:0071840;GO:0055114;GO:0006177;GO:0046037;GO:0046649;GO:0046129;GO:0046128;GO:0010033;GO:0042455;GO:0046483;GO:1901564;GO:1901566;GO:0006163;GO:0006164;GO:0019637;GO:0019438;GO:1901070;GO:0009163;GO:0022607;GO:0032943;GO:0006807;GO:0046651;GO:1901576;GO:0051716;GO:0071353;GO:0016043;GO:…	K00088	IMPDH, guaB	hsa00983;hsa00230	Drug metabolism - other enzymes;Purine metabolism	COG0517;COG0516	R:General function prediction only;F:Nucleotide transport and metabolism	PF00478.22;PF03060.12;PF00571.25;PF01070.15;PF00977.18	IMPDH;NMO;CBS;FMN_dh;His_biosynth	IMP dehydrogenase / GMP reductase domain;Nitronate monooxygenase;CBS domain;FMN-dependent dehydrogenase;Histidine biosynthesis protein	cytoplasmic	21	48	55.8	High
ENSP00000386350.1	pep chromosome:GRCh38:2:174075237:174248360:-1 gene:ENSG00000138430.16 transcript:ENST00000409546.5 gene_biotype:protein_coding transcript_biotype:protein_coding gene_symbol:OLA1 description:Obg like ATPase 1 [Source:HGNC Symbol;Acc:HGNC:28833]	0.945	-0.082	0	no change	yes	2642383022	2.79605e+09	2.79605e+09	2642383022	BP:purine ribonucleoside monophosphate metabolic process;BP:small molecule metabolic process;BP:ribonucleoside monophosphate metabolic process;BP:organic cyclic compound metabolic process;BP:single-organism metabolic process;BP:ribonucleoside triphosphate metabolic process;BP:purine ribonucleoside triphosphate metabolic process;BP:ATP metabolic process;BP:purine ribonucleoside metabolic process;B…	GO:0009167;GO:0044281;GO:0009161;GO:1901360;GO:0044710;GO:0009199;GO:0009205;GO:0046034;GO:0046128;GO:0046483;GO:1901564;GO:0006163;GO:0019637;GO:0009141;GO:0009144;GO:0009150;GO:0008150;GO:0008152;GO:0044763;GO:0006753;GO:0034641;GO:0009123;GO:0009126;GO:0009259;GO:0044699;GO:0006139;GO:0042278;GO:0009987;GO:0006725;GO:0055086;GO:1901135;GO:0006807;GO:0044237;GO:0072521;GO:0071704;GO:0009117;GO:…	K19788	OLA1	------	------	COG0012	J:Translation, ribosomal structure and biogenesis	PF06071.10;PF01926.20;PF02421.15	YchF-GTPase_C;MMR_HSR1;FeoB_N	Protein of unknown function;50S ribosome-binding GTPase;Ferrous iron transport protein B	cytoplasmic	16	49	46.9	High
ENSP00000354125.4	pep chromosome:GRCh38:7:2354827:2380745:1 gene:ENSG00000106263.18 transcript:ENST00000360876.9 gene_biotype:protein_coding transcript_biotype:protein_coding gene_symbol:EIF3B description:eukaryotic translation initiation factor 3 subunit B [Source:HGNC Symbol;Acc:HGNC:3280]	0.9269	-0.11	0	no change	yes	2611562612	2.81763e+09	2.81763e+09	2611562612	BP:regulation of primary metabolic process;BP:regulation of metabolic process;BP:macromolecular complex subunit organization;BP:regulation of cellular macromolecule biosynthetic process;BP:cellular macromolecular complex assembly;BP:regulation of cellular metabolic process;BP:macromolecular complex assembly;BP:multi-organism metabolic process;BP:regulation of biological process;BP:ribonucleoprote…	GO:0080090;GO:0019222;GO:0043933;GO:2000112;GO:0034622;GO:0031323;GO:0065003;GO:0044033;GO:0050789;GO:0071826;GO:0075522;GO:0075525;GO:0010608;GO:0051246;GO:0016043;GO:0044419;GO:0022618;GO:0065007;GO:0071840;GO:0031326;GO:0002183;GO:0010468;GO:0022607;GO:0060255;GO:0006446;GO:0009987;GO:0009889;GO:0034248;GO:0006417;GO:0044764;GO:0008150;GO:0051171;GO:0008152;GO:0001731;GO:0050794;GO:0051704;GO:…	K03253	EIF3B	hsa03013	RNA transport	COG5354	J:Translation, ribosomal structure and biogenesis	PF08662.8;PF00076.19	eIF2A;RRM_1	Eukaryotic translation initiation factor eIF2A;RNA recognition motif.	cytoplasmic	23	39	92.4	High
ENSP00000363018.3	pep chromosome:GRCh38:6:35468401:35470780:1 gene:ENSG00000198755.11 transcript:ENST00000322203.7 gene_biotype:protein_coding transcript_biotype:protein_coding gene_symbol:RPL10A description:ribosomal protein L10a [Source:HGNC Symbol;Acc:HGNC:10299]	0.9253	-0.11	0	no change	yes	2597056762	2.80679e+09	2.80679e+09	2597056762	BP:nucleic acid metabolic process;BP:maturation of LSU-rRNA;BP:ncRNA metabolic process;BP:organic cyclic compound metabolic process;BP:cellular macromolecule metabolic process;BP:RNA processing;BP:organic substance metabolic process;BP:rRNA processing;BP:heterocycle metabolic process;BP:ncRNA processing;BP:nucleobase-containing compound metabolic process;BP:cellular process;BP:cellular aromatic c…	GO:0090304;GO:0000470;GO:0034660;GO:1901360;GO:0044260;GO:0006396;GO:0071704;GO:0006364;GO:0046483;GO:0034470;GO:0006139;GO:0009987;GO:0006725;GO:0008150;GO:0008152;GO:0016070;GO:0044238;GO:0016072;GO:0034641;GO:0044237;GO:0043170;GO:0006807GO:0043229;GO:0043228;GO:0005924;GO:0043227;GO:0030055;GO:0005575;GO:0005925;GO:0070062;GO:0005730;GO:0016020;GO:0043226;GO:0070161;GO:0005912;GO:1903561;GO:0…	K02865	RP-L10Ae, RPL10A	hsa03010	Ribosome	COG0081	J:Translation, ribosomal structure and biogenesis	PF00687.18	Ribosomal_L1	Ribosomal protein L1p/L10e family	nuclear	9	39	24.8	High
ENSP00000362576.4	pep chromosome:GRCh38:1:32775239:32818153:-1 gene:ENSG00000134684.10 transcript:ENST00000373477.8 gene_biotype:protein_coding transcript_biotype:protein_coding gene_symbol:YARS description:tyrosyl-tRNA synthetase [Source:HGNC Symbol;Acc:HGNC:12840]	0.9877	-0.018	0	no change	yes	2683498535	2.71683e+09	2.71683e+09	2683498535	BP:signal transduction;BP:organic cyclic compound metabolic process;BP:single-organism metabolic process;BP:oxoacid metabolic process;BP:heterocycle metabolic process;BP:organonitrogen compound metabolic process;BP:amino acid activation;BP:tRNA aminoacylation;BP:small molecule metabolic process;BP:nitrogen compound metabolic process;BP:ncRNA metabolic process;BP:regulation of biological process;B…	GO:0007165;GO:1901360;GO:0044710;GO:0043436;GO:0046483;GO:1901564;GO:0043038;GO:0043039;GO:0044281;GO:0006807;GO:0034660;GO:0050789;GO:0044260;GO:0065007;GO:0050794;GO:0012501;GO:0008150;GO:0008152;GO:0016070;GO:0006437;GO:0006438;GO:0034641;GO:0044699;GO:0006139;GO:0009987;GO:0006725;GO:0006082;GO:0043170;GO:0019752;GO:0090304;GO:0008219;GO:0006520;GO:0071704;GO:0006915;GO:0044763;GO:0044238;GO:…	K01866	YARS, tyrS	hsa00970	Aminoacyl-tRNA biosynthesis	COG0162;COG0073	J:Translation, ribosomal structure and biogenesis;	PF00579.22;PF01588.17	tRNA-synt_1b;tRNA_bind	tRNA synthetases class I;Putative tRNA binding domain	cytoplasmic	24	52	59.1	High
ENSP00000271638.2	pep chromosome:GRCh38:1:152032506:152037004:-1 gene:ENSG00000163191.6 transcript:ENST00000271638.3 gene_biotype:protein_coding transcript_biotype:protein_coding gene_symbol:S100A11 description:S100 calcium binding protein A11 [Source:HGNC Symbol;Acc:HGNC:10488]	1.096	0.13	0	no change	yes	2816857672	2.57013e+09	2.57013e+09	2816857672	BP:negative regulation of metabolic process;BP:regulation of primary metabolic process;BP:regulation of metabolic process;BP:negative regulation of cellular biosynthetic process;BP:regulation of cellular biosynthetic process;BP:negative regulation of cellular metabolic process;BP:regulation of cellular metabolic process;BP:negative regulation of nucleobase-containing compound metabolic process;BP…	GO:0009892;GO:0080090;GO:0019222;GO:0031327;GO:0031326;GO:0031324;GO:0031323;GO:0045934;GO:0010605;GO:2000112;GO:2000113;GO:0050789;GO:0060255;GO:0065007;GO:0048519;GO:0009890;GO:0042127;GO:0008285;GO:0051053;GO:0051052;GO:0019219;GO:0009889;GO:0050794;GO:0008156;GO:0008150;GO:0051171;GO:0051172;GO:0006275;GO:0010558;GO:0010556;GO:0048523;GO:0007165GO:0043229;GO:0043227;GO:0043226;GO:0005737;GO:0…	------	------	------	------	------	------	PF01023.16;PF00036.29;PF13499.3;PF13405.3	S_100;EF-hand_1;EF-hand_7;EF-hand_6	S-100/ICaBP type calcium binding domain;EF hand;EF-hand domain pair;EF-hand domain	cytoplasmic	5	73	11.7	High
ENSP00000457694.1	pep chromosome:GRCh38:16:1678277:1701490:1 gene:ENSG00000206053.13 transcript:ENST00000562684.5 gene_biotype:protein_coding transcript_biotype:protein_coding gene_symbol:JPT2 description:Jupiter microtubule associated homolog 2 [Source:HGNC Symbol;Acc:HGNC:14137]	1.344	0.43	0	up	yes	3074202392	2.28703e+09	2.28703e+09	3074202392	CC:cytoplasm;CC:intracellular membrane-bounded organelle;CC:nucleus;CC:membrane;CC:cell part;CC:cellular_component;CC:intracellular organelle;CC:plasma membrane;CC:intracellular part;CC:membrane-bounded organelle;CC:organelle	GO:0005737;GO:0043231;GO:0005634;GO:0016020;GO:0044464;GO:0005575;GO:0043229;GO:0005886;GO:0044424;GO:0043227;GO:0043226	------	------	------	------	------	------	PF17054.2	JUPITER	Microtubule-Associated protein Jupiter	cytoplasmic	8	55	23	High
ENSP00000470972.1	pep chromosome:GRCh38:19:41860255:41872925:1 gene:ENSG00000105372.8 transcript:ENST00000598742.6 gene_biotype:protein_coding transcript_biotype:protein_coding gene_symbol:RPS19 description:ribosomal protein S19 [Source:HGNC Symbol;Acc:HGNC:10402]	1	0	0	no change	yes	2.6563e+09	2.65565e+09	2.65565e+09	2.6563e+09	BP:protein localization;BP:regulation of metabolic process;BP:negative regulation of response to stimulus;BP:positive regulation of response to stimulus;BP:regulation of response to stimulus;BP:positive regulation of defense response;BP:negative regulation of defense response;BP:signal transduction;BP:cell surface receptor signaling pathway;BP:cell chemotaxis;BP:nucleolus organization;BP:organic …	GO:0008104;GO:0019222;GO:0048585;GO:0048584;GO:0048583;GO:0031349;GO:0031348;GO:0007165;GO:0007166;GO:0060326;GO:0007000;GO:1901362;GO:1901360;GO:1901361;GO:0050728;GO:0050729;GO:0042330;GO:0070727;GO:0048869;GO:0071840;GO:0050727;GO:0048518;GO:0048519;GO:0033036;GO:0002683;GO:0007219;GO:0030595;GO:0034470;GO:0006935;GO:0030218;GO:0006605;GO:0045184;GO:0000462;GO:0072657;GO:2001141;GO:0046483;GO:…	K02966	RP-S19e, RPS19	hsa03010	Ribosome	COG2238	J:Translation, ribosomal structure and biogenesis	PF01090.16	Ribosomal_S19e	Ribosomal protein S19e	cytoplasmic	9	48	16.1	High
ENSP00000300408.3	pep chromosome:GRCh38:17:49404052:49414880:-1 gene:ENSG00000167085.11 transcript:ENST00000300408.7 gene_biotype:protein_coding transcript_biotype:protein_coding gene_symbol:PHB description:prohibitin [Source:HGNC Symbol;Acc:HGNC:8912]	0.92	-0.12	0	no change	yes	2533057047	2.75346e+09	2.75346e+09	2533057047	BP:progesterone receptor signaling pathway;BP:regulation of phosphate metabolic process;BP:regulation of primary metabolic process;BP:negative regulation of glucocorticoid receptor signaling pathway;BP:regulation of glucocorticoid receptor signaling pathway;BP:negative regulation of response to stimulus;BP:intracellular steroid hormone receptor signaling pathway;BP:regulation of response to stimu…	GO:0050847;GO:0019220;GO:0080090;GO:2000323;GO:2000322;GO:0048585;GO:0030518;GO:0048583;GO:0006476;GO:0008277;GO:0007165;GO:1901576;GO:1901362;GO:0007005;GO:0009755;GO:0016575;GO:0051716;GO:0010605;GO:0019222;GO:0009968;GO:0009966;GO:0009967;GO:0071310;GO:0048518;GO:0048519;GO:0016570;GO:2000259;GO:0033144;GO:0048584;GO:0033143;GO:0060255;GO:2000257;GO:0032268;GO:0030162;GO:2001141;GO:0002673;GO:…	K17080	PHB1	------	------	COG0330	O:Posttranslational modification, protein turnover, chaperones	PF01145.22	Band_7	SPFH domain / Band 7 family	cytoplasmic	16	79	29.8	High
ENSP00000271308.4	pep chromosome:GRCh38:1:109399042:109426448:-1 gene:ENSG00000143106.13 transcript:ENST00000271308.9 gene_biotype:protein_coding transcript_biotype:protein_coding gene_symbol:PSMA5 description:proteasome subunit alpha 5 [Source:HGNC Symbol;Acc:HGNC:9534]	1.092	0.13	0	no change	yes	2758672256	2.5272e+09	2.5272e+09	2758672256	------	------	K02729	PSMA5	hsa03050	Proteasome	COG0638	O:Posttranslational modification, protein turnover, chaperones	PF00227.23;PF10584.6	Proteasome;Proteasome_A_N	Proteasome subunit;Proteasome subunit A N-terminal signature	cytoplasmic	9	52	26.4	High
ENSP00000225792.5	pep chromosome:GRCh38:17:64498254:64506289:-1 gene:ENSG00000108654.15 transcript:ENST00000225792.10 gene_biotype:protein_coding transcript_biotype:protein_coding gene_symbol:DDX5 description:DEAD-box helicase 5 [Source:HGNC Symbol;Acc:HGNC:2746]	0.7617	-0.39	0	down	yes	2270005194	2.98012e+09	2.98012e+09	2270005194	BP:regulation of primary metabolic process;BP:regulation of metabolic process;BP:regulation of mRNA processing;BP:positive regulation of response to stimulus;BP:mRNA transcription;BP:signal transduction;BP:organic cyclic compound biosynthetic process;BP:organic cyclic compound metabolic process;BP:negative regulation of macromolecule metabolic process;BP:regulation of signal transduction;BP:posit…	GO:0080090;GO:0019222;GO:0050684;GO:0048584;GO:0009299;GO:0007165;GO:1901362;GO:1901360;GO:0010605;GO:0009966;GO:0009967;GO:0048511;GO:0045667;GO:1901798;GO:0048518;GO:0048519;GO:0033145;GO:0016202;GO:0033146;GO:0033143;GO:0060255;GO:0048583;GO:0033148;GO:0010628;GO:2001141;GO:2001020;GO:2001022;GO:0046483;GO:1902680;GO:0019438;GO:0009892;GO:0009893;GO:0009890;GO:0009891;GO:0045069;GO:0051254;GO:…	K12823	DDX5, DBP2	hsa05205;hsa03040;hsa05202	Proteoglycans in cancer;Spliceosome;Transcriptional misregulation in cancer	COG0513	L:Replication, recombination and repair	PF00270.26;PF08061.8;PF00271.28	DEAD;P68HR;Helicase_C	DEAD/DEAH box helicase;P68HR;Helicase conserved C-terminal domain	cytoplasmic	18	47	69.1	High
ENSP00000385866.1	pep chromosome:GRCh38:22:41245611:41285965:-1 gene:ENSG00000100401.19 transcript:ENST00000405486.5 gene_biotype:protein_coding transcript_biotype:protein_coding gene_symbol:RANGAP1 description:Ran GTPase activating protein 1 [Source:HGNC Symbol;Acc:HGNC:9854]	1	0	0	no change	yes	2617350225	2.61694e+09	2.61694e+09	2617350225	BP:regulation of intracellular protein transport;BP:regulation of transport;BP:regulation of intracellular transport;BP:negative regulation of intracellular transport;BP:response to axon injury;BP:signal transduction;BP:cellular component organization or biogenesis;BP:cellular response to stimulus;BP:regulation of localization;BP:organic substance metabolic process;BP:response to vasopressin;BP:c…	GO:0033157;GO:0051049;GO:0032386;GO:0032387;GO:0048678;GO:0007165;GO:0071840;GO:0051716;GO:0032879;GO:0071704;GO:1904116;GO:1904117;GO:0070647;GO:0009611;GO:0018193;GO:0032446;GO:0044093;GO:0048519;GO:0043434;GO:0010033;GO:0018205;GO:0019538;GO:0010243;GO:1903650;GO:0051223;GO:0051224;GO:0050789;GO:0007062;GO:0044267;GO:0043547;GO:0051345;GO:0016043;GO:0065007;GO:0044699;GO:0065009;GO:1903828;GO:…	K14319	RANGAP1	hsa03013	RNA transport	COG5238	U:Intracellular trafficking, secretion, and vesicular transport	PF07834.8	RanGAP1_C	RanGAP1 C-terminal domain	cytoplasmic	21	46	63.5	High
ENSP00000340989.4	pep chromosome:GRCh38:1:26863149:26864456:1 gene:ENSG00000175793.12 transcript:ENST00000339276.6 gene_biotype:protein_coding transcript_biotype:protein_coding gene_symbol:SFN description:stratifin [Source:HGNC Symbol;Acc:HGNC:10773]	1.184	0.24	0	no change	yes	2805728706	2.3693e+09	2.3693e+09	2805728706	BP:regulation of intracellular protein transport;BP:negative regulation of transferase activity;BP:regulation of phosphate metabolic process;BP:regulation of primary metabolic process;BP:regulation of metabolic process;BP:regulation of cell cycle process;BP:regulation of transport;BP:regulation of intracellular transport;BP:positive regulation of response to stimulus;BP:cell development;BP:negati…	GO:0033157;GO:0051348;GO:0019220;GO:0080090;GO:0019222;GO:0010564;GO:0051049;GO:0032386;GO:0048584;GO:0048468;GO:0050680;GO:0061024;GO:0061436;GO:0007165;GO:1902402;GO:0032388;GO:1902400;GO:0044707;GO:0007005;GO:0043065;GO:0051716;GO:0010605;GO:0045787;GO:0072422;GO:0009966;GO:0048869;GO:0071840;GO:0042981;GO:0010466;GO:0030856;GO:0044092;GO:0048518;GO:0048519;GO:0030858;GO:1903749;GO:1903747;GO:…	K06644	SFN	hsa04110;hsa04960;hsa04115	Cell cycle;Aldosterone-regulated sodium reabsorption;p53 signaling pathway	COG5040	T:Signal transduction mechanisms	PF00244.17	14-3-3	14-3-3 protein	cytoplasmic	11	78	27.8	High
ENSP00000482066.1	pep chromosome:GRCh38:5:17216823:17276843:1 gene:ENSG00000176788.9 transcript:ENST00000616743.1 gene_biotype:protein_coding transcript_biotype:protein_coding gene_symbol:BASP1 description:brain abundant membrane attached signal protein 1 [Source:HGNC Symbol;Acc:HGNC:957]	1.302	0.38	0	up	yes	2917860741	2.24172e+09	2.24172e+09	2917860741	BP:regulation of primary metabolic process;BP:regulation of metabolic process;BP:cellular component organization or biogenesis;BP:muscle organ development;BP:glomerular visceral epithelial cell differentiation;BP:negative regulation of macromolecule metabolic process;BP:cellular developmental process;BP:animal organ development;BP:epithelial cell differentiation;BP:positive regulation of biologic…	GO:0080090;GO:0019222;GO:0071840;GO:0007517;GO:0072112;GO:0010605;GO:0048869;GO:0048513;GO:0030855;GO:0048518;GO:0048519;GO:0060255;GO:0003006;GO:2001141;GO:0044702;GO:0044707;GO:0010468;GO:0051252;GO:0009892;GO:0072311;GO:0009890;GO:0022603;GO:0072216;GO:0090184;GO:0090183;GO:0050789;GO:0000902;GO:0008406;GO:0016043;GO:0019219;GO:0061318;GO:0065007;GO:0035850;GO:0046622;GO:0050793;GO:0009889;GO:…	K17272	BASP1	------	------	------	------	PF05466.9	BASP1	Brain acid soluble protein 1	cytoplasmic	10	63	22.7	High
ENSP00000429374.1	pep chromosome:GRCh38:8:56067295:56074509:-1 gene:ENSG00000008988.9 transcript:ENST00000519807.5 gene_biotype:protein_coding transcript_biotype:protein_coding gene_symbol:RPS20 description:ribosomal protein S20 [Source:HGNC Symbol;Acc:HGNC:10405]	1.036	0.051	0	no change	yes	2623483648	2.53114e+09	2.53114e+09	2623483648	BP:protein localization;BP:membrane organization;BP:organic cyclic compound biosynthetic process;BP:cellular component organization or biogenesis;BP:organic cyclic compound catabolic process;BP:cellular macromolecule localization;BP:macromolecule localization;BP:rRNA processing;BP:ncRNA processing;BP:protein targeting;BP:establishment of protein localization;BP:protein localization to membrane;BP…	GO:0008104;GO:0061024;GO:1901362;GO:0071840;GO:1901361;GO:0070727;GO:0033036;GO:0006364;GO:0034470;GO:0006605;GO:0045184;GO:0072657;GO:0046483;GO:0019439;GO:0019438;GO:0006613;GO:0006612;GO:0006614;GO:0006807;GO:0034660;GO:1901576;GO:1901575;GO:0044265;GO:0044260;GO:0006886;GO:0016043;GO:1901360;GO:0018130;GO:0006810;GO:0046700;GO:0044802;GO:0008152;GO:0034654;GO:0034655;GO:0051234;GO:0016070;GO:…	------	------	------	------	------	------	PF00338.19	Ribosomal_S10	Ribosomal protein S10p/S20e	cytoplasmic	3	21	16	High
ENSP00000441875.1	pep chromosome:GRCh38:12:6965327:6970664:-1 gene:ENSG00000215021.9 transcript:ENST00000535923.6 gene_biotype:protein_coding transcript_biotype:protein_coding gene_symbol:PHB2 description:prohibitin 2 [Source:HGNC Symbol;Acc:HGNC:30306]	1.035	0.05	0	no change	yes	2620900617	2.53122e+09	2.53122e+09	2620900617	BP:protein localization;BP:regulation of phosphate metabolic process;BP:regulation of primary metabolic process;BP:regulation of metabolic process;BP:protein import into nucleus, translocation;BP:negative regulation of response to stimulus;BP:positive regulation of response to stimulus;BP:regulation of response to stimulus;BP:negative regulation of epithelial cell proliferation;BP:cellular compon…	GO:0008104;GO:0019220;GO:0080090;GO:0019222;GO:0000060;GO:0048585;GO:0048584;GO:0048583;GO:0050680;GO:0071840;GO:0010605;GO:0009968;GO:0009966;GO:0009967;GO:0032268;GO:0044093;GO:0044092;GO:0048518;GO:0048519;GO:0033036;GO:0042127;GO:0033144;GO:0033147;GO:0033146;GO:0033143;GO:0060255;GO:0060548;GO:0045184;GO:0003006;GO:0044702;GO:2001141;GO:0033599;GO:0043433;GO:0042327;GO:0065008;GO:0044707;GO:…	K17081	PHB2	------	------	COG0330	O:Posttranslational modification, protein turnover, chaperones	PF01145.22	Band_7	SPFH domain / Band 7 family	mitochondrial	13	52	33.3	High
ENSP00000301522.2	pep chromosome:GRCh38:19:12796823:12801800:-1 gene:ENSG00000167815.12 transcript:ENST00000301522.3 gene_biotype:protein_coding transcript_biotype:protein_coding gene_symbol:PRDX2 description:peroxiredoxin 2 [Source:HGNC Symbol;Acc:HGNC:9353]	1.013	0.019	0	no change	yes	2578512416	2.54435e+09	2.54435e+09	2578512416	BP:cellular catabolic process;BP:hydrogen peroxide catabolic process;BP:hydrogen peroxide metabolic process;BP:superoxide metabolic process;BP:detoxification;BP:regulation of cell death;BP:single-organism process;BP:single-organism catabolic process;BP:single-organism metabolic process;BP:negative regulation of neuron death;BP:regulation of apoptotic process;BP:regulation of biological process;BP…	GO:0044248;GO:0042744;GO:0042743;GO:0006801;GO:0098754;GO:0010941;GO:0044699;GO:0044712;GO:0044710;GO:1901215;GO:0042981;GO:0050789;GO:0098869;GO:0043067;GO:0043066;GO:0065007;GO:0048519;GO:0043069;GO:0060548;GO:0009987;GO:0072593;GO:0050794;GO:0043523;GO:1990748;GO:0044763;GO:0008152;GO:1901214;GO:0009056;GO:0055114;GO:0044237;GO:0019430;GO:0043524;GO:0008150;GO:0048523GO:0043227;GO:0043226;GO:0…	K03386	PRDX2_4, ahpC	------	------	COG0450	O:Posttranslational modification, protein turnover, chaperones	PF00578.18;PF08534.7;PF10417.6	AhpC-TSA;Redoxin;1-cysPrx_C	AhpC/TSA family;Redoxin;C-terminal domain of 1-Cys peroxiredoxin	cytoplasmic	10	69	21.9	High
ENSP00000399797.2	pep chromosome:GRCh38:1:112674421:112700746:1 gene:ENSG00000155363.18 transcript:ENST00000413052.6 gene_biotype:protein_coding transcript_biotype:protein_coding gene_symbol:MOV10 description:Mov10 RISC complex RNA helicase [Source:HGNC Symbol;Acc:HGNC:7200]	1.152	0.2	0	no change	yes	2712552128	2.35453e+09	2.35453e+09	2712552128	BP:regulation of primary metabolic process;BP:regulation of metabolic process;BP:signal transduction;BP:cell surface receptor signaling pathway;BP:organic cyclic compound metabolic process;BP:regulation of macromolecule metabolic process;BP:regulation of RNA biosynthetic process;BP:mRNA cleavage involved in gene silencing by miRNA;BP:non-canonical Wnt signaling pathway;BP:heterocycle metabolic pr…	GO:0080090;GO:0019222;GO:0007165;GO:0007166;GO:1901360;GO:0060255;GO:2001141;GO:0035279;GO:0035567;GO:0046483;GO:0016055;GO:0050789;GO:0006379;GO:0006807;GO:0035556;GO:0044260;GO:0065007;GO:0009889;GO:0050794;GO:0008150;GO:0008152;GO:0048015;GO:0048017;GO:0016070;GO:0016071;GO:0006355;GO:0010556;GO:0034641;GO:0006139;GO:0007223;GO:0009987;GO:0006725;GO:1903506;GO:0090501;GO:0051252;GO:0043170;GO:…	K18422	MOV10	------	------	COG1112	L:Replication, recombination and repair	PF13087.3;PF13086.3;PF13604.3;PF13245.3;PF04851.12	AAA_12;AAA_11;AAA_30;AAA_19;ResIII	AAA domain;AAA domain;AAA domain;Part of AAA domain;Type III restriction enzyme, res subunit	cytoplasmic	8	12	113.6	High
ENSP00000358151.2	pep chromosome:GRCh38:1:149884459:149886652:-1 gene:ENSG00000184678.10 transcript:ENST00000369155.3 gene_biotype:protein_coding transcript_biotype:protein_coding gene_symbol:HIST2H2BE description:histone cluster 2 H2B family member e [Source:HGNC Symbol;Acc:HGNC:4760]	1.091	0.13	0	no change	yes	2617795384	2.3999e+09	2.3999e+09	2617795384	BP:nucleosome organization;BP:cellular component assembly;BP:antimicrobial humoral response;BP:antibacterial humoral response;BP:macromolecular complex subunit organization;BP:cellular macromolecular complex assembly;BP:cellular component organization or biogenesis;BP:response to external biotic stimulus;BP:chromatin organization;BP:response to bacterium;BP:cellular component organization;BP:macr…	GO:0034728;GO:0022607;GO:0019730;GO:0019731;GO:0043933;GO:0034622;GO:0071840;GO:0043207;GO:0006325;GO:0009617;GO:0016043;GO:0065003;GO:0002385;GO:0065004;GO:0002251;GO:0002227;GO:0006334;GO:0071824;GO:0009987;GO:0045087;GO:0006461;GO:0006952;GO:0006950;GO:0008150;GO:0006955;GO:0006959;GO:0051707;GO:0051704;GO:0009607;GO:0071822;GO:0009605;GO:0050896;GO:0050830;GO:0002376;GO:0098542;GO:0042742GO:0…	K11252	H2B	hsa05322;hsa05203;hsa05034	Systemic lupus erythematosus;Viral carcinogenesis;Alcoholism	------	------	PF00125.21;PF00808.20	Histone;CBFD_NFYB_HMF	Core histone H2A/H2B/H3/H4;Histone-like transcription factor	nuclear	2	41	13.9	High
ENSP00000264156.2	pep chromosome:GRCh38:2:135839626:135876443:-1 gene:ENSG00000076003.5 transcript:ENST00000264156.3 gene_biotype:protein_coding transcript_biotype:protein_coding gene_symbol:MCM6 description:minichromosome maintenance complex component 6 [Source:HGNC Symbol;Acc:HGNC:6949]	0.9333	-0.1	0	no change	yes	2.41727e+09	2.58996e+09	2.58996e+09	2.41727e+09	BP:G1/S transition of mitotic cell cycle;BP:organic cyclic compound metabolic process;BP:DNA unwinding involved in DNA replication;BP:DNA geometric change;BP:heterocycle metabolic process;BP:DNA replication initiation;BP:DNA conformation change;BP:nitrogen compound metabolic process;BP:cellular macromolecule metabolic process;BP:cellular component organization;BP:cellular component organization o…	GO:0000082;GO:1901360;GO:0006268;GO:0032392;GO:0046483;GO:0006270;GO:0071103;GO:0006807;GO:0044260;GO:0016043;GO:0071840;GO:0008150;GO:0008152;GO:0034641;GO:0044699;GO:0006139;GO:0032508;GO:0009987;GO:0006725;GO:0090304;GO:0043170;GO:1903047;GO:0044770;GO:0044772;GO:0022402;GO:0071704;GO:0044763;GO:0044843;GO:0006996;GO:0044238;GO:0051276;GO:0044237;GO:0006259GO:0043234;GO:0044428;GO:0044424;GO:0…	K02542	MCM6	hsa03030;hsa04110	DNA replication;Cell cycle	COG1241	L:Replication, recombination and repair	PF00493.20;PF14551.3;PF01078.18	MCM;MCM_N;Mg_chelatase	MCM2/3/5 family;MCM N-terminal domain;Magnesium chelatase, subunit ChlI	cytoplasmic	29	44	92.8	High
ENSP00000361635.1	pep chromosome:GRCh38:10:75210848:75231277:1 gene:ENSG00000165637.13 transcript:ENST00000313132.8 gene_biotype:protein_coding transcript_biotype:protein_coding gene_symbol:VDAC2 description:voltage dependent anion channel 2 [Source:HGNC Symbol;Acc:HGNC:12672]	0.8377	-0.26	0	no change	yes	2267233122	2.7066e+09	2.7066e+09	2267233122	BP:negative regulation of apoptotic signaling pathway;BP:regulation of intrinsic apoptotic signaling pathway;BP:regulation of apoptotic signaling pathway;BP:regulation of transport;BP:negative regulation of response to stimulus;BP:regulation of response to stimulus;BP:regulation of signal transduction;BP:regulation of ion transmembrane transport;BP:regulation of transmembrane transport;BP:negativ…	GO:2001234;GO:2001242;GO:2001233;GO:0051049;GO:0048585;GO:0048583;GO:0009966;GO:0034765;GO:0034762;GO:0009968;GO:0048519;GO:0060548;GO:1903959;GO:0050789;GO:0010646;GO:0065007;GO:0050794;GO:0008150;GO:1902532;GO:0043254;GO:1902531;GO:0051129;GO:0051128;GO:0023057;GO:0010648;GO:0023051;GO:0032271;GO:0032272;GO:2001243;GO:0031333;GO:0032879;GO:0044070;GO:0043269;GO:0010941;GO:0042981;GO:0043067;GO:…	K15040	VDAC2	hsa04022;hsa04020;hsa04621;hsa05016;hsa05166;hsa05012;hsa04216	cGMP-PKG signaling pathway;Calcium signaling pathway;NOD-like receptor signaling pathway;Huntington's disease;HTLV-I infection;Parkinson's disease;Ferroptosis	------	------	PF01459.19	Porin_3	Eukaryotic porin	cytoplasmic	10	47	33.4	High
ENSP00000481892.1	pep chromosome:GRCh38:2:10783393:10820864:-1 gene:ENSG00000143870.12 transcript:ENST00000617249.4 gene_biotype:protein_coding transcript_biotype:protein_coding gene_symbol:PDIA6 description:protein disulfide isomerase family A member 6 [Source:HGNC Symbol;Acc:HGNC:30168]	1.018	0.026	0	no change	yes	2.48467e+09	2.44089e+09	2.44089e+09	2.48467e+09	BP:protein folding;BP:apoptotic cell clearance;BP:homeostatic process;BP:regulation of biological process;BP:signal transduction;BP:phagocytosis;BP:single-organism process;BP:cellular response to stimulus;BP:establishment of localization;BP:biological regulation;BP:regulation of biological quality;BP:single-organism cellular process;BP:vesicle-mediated transport;BP:cellular homeostasis;BP:transpo…	GO:0006457;GO:0043277;GO:0042592;GO:0050789;GO:0007165;GO:0006909;GO:0044699;GO:0051716;GO:0051234;GO:0065007;GO:0065008;GO:0044763;GO:0016192;GO:0019725;GO:0006810;GO:0009987;GO:0050794;GO:0036498;GO:0006950;GO:0008150;GO:0006897;GO:0045454;GO:0051179;GO:1902578;GO:0030968;GO:0050896;GO:0044765;GO:0033554;GO:0034976GO:0031974;GO:0048770;GO:0005788;GO:0005789;GO:0043229;GO:0032991;GO:0034663;GO:0…	K09584	PDIA6, TXNDC7	hsa04141	Protein processing in endoplasmic reticulum	COG0526	O:Posttranslational modification, protein turnover, chaperones	PF00085.17;PF13098.3;PF13848.3;PF13899.3;PF04756.10	Thioredoxin;Thioredoxin_2;Thioredoxin_6;Thioredoxin_7;OST3_OST6	Thioredoxin;Thioredoxin-like domain;Thioredoxin-like domain;Thioredoxin-like;OST3 / OST6 family, transporter family	cytoplasmic	14	41	53.9	High
ENSP00000386737.1	pep chromosome:GRCh38:2:101002293:101018306:1 gene:ENSG00000071082.11 transcript:ENST00000409038.5 gene_biotype:protein_coding transcript_biotype:protein_coding gene_symbol:RPL31 description:ribosomal protein L31 [Source:HGNC Symbol;Acc:HGNC:10334]	0.9431	-0.085	0	no change	yes	2382218656	2.52603e+09	2.52603e+09	2382218656	BP:primary metabolic process;BP:cellular macromolecule biosynthetic process;BP:organonitrogen compound metabolic process;BP:cellular biosynthetic process;BP:cellular nitrogen compound metabolic process;BP:nitrogen compound metabolic process;BP:organic substance biosynthetic process;BP:cellular macromolecule metabolic process;BP:peptide biosynthetic process;BP:organic substance metabolic process;B…	GO:0044238;GO:0034645;GO:1901564;GO:0044249;GO:0034641;GO:0006807;GO:1901576;GO:0044260;GO:0043043;GO:0071704;GO:0002181;GO:0043170;GO:0044267;GO:0044271;GO:0009987;GO:0009058;GO:0009059;GO:0008150;GO:0008152;GO:0043604;GO:0043603;GO:1901566;GO:0019538;GO:0044237;GO:0006412;GO:0006518GO:0015934;GO:0022625;GO:1990904;GO:0005924;GO:0043227;GO:0043226;GO:0030054;GO:0030055;GO:0005575;GO:0005925;GO:0…	K02910	RP-L31e, RPL31	hsa03010	Ribosome	COG2097	J:Translation, ribosomal structure and biogenesis	PF01198.16	Ribosomal_L31e	Ribosomal protein L31e	cytoplasmic	5	35	15.1	High
ENSP00000307078.4	pep chromosome:GRCh38:10:32009015:32056425:-1 gene:ENSG00000170759.11 transcript:ENST00000302418.5 gene_biotype:protein_coding transcript_biotype:protein_coding gene_symbol:KIF5B description:kinesin family member 5B [Source:HGNC Symbol;Acc:HGNC:6324]	1.007	0.01	0	no change	yes	2.45707e+09	2.43987e+09	2.43987e+09	2.45707e+09	BP:regulation of transport;BP:vesicle cytoskeletal trafficking;BP:establishment of organelle localization;BP:regulation of establishment of protein localization to plasma membrane;BP:establishment of vesicle localization;BP:cellular component organization or biogenesis;BP:positive regulation of synaptic transmission, GABAergic;BP:neuron projection guidance;BP:positive regulation of biological pro…	GO:0051049;GO:0099518;GO:0051656;GO:0090003;GO:0051650;GO:0071840;GO:0032230;GO:0097485;GO:0048518;GO:0051050;GO:0010970;GO:0050794;GO:1903827;GO:0032228;GO:0042391;GO:1903008;GO:0006928;GO:0007411;GO:0050789;GO:0090004;GO:0016043;GO:0065007;GO:1903829;GO:0065008;GO:0051130;GO:0070201;GO:0006810;GO:0051128;GO:0008150;GO:0051234;GO:0010959;GO:0046907;GO:0072383;GO:0072384;GO:0072386;GO:0044763;GO:…	K10396	KIF5	hsa04728;hsa04144	Dopaminergic synapse;Endocytosis	COG5059	Z:Cytoskeleton	PF00225.20;PF16796.2	Kinesin;Microtub_bd	Kinesin motor domain;Microtubule binding	cytoplasmic	35	48	109.6	High
ENSP00000353375.6	pep chromosome:GRCh38:3:47851868:48089272:-1 gene:ENSG00000047849.21 transcript:ENST00000360240.10 gene_biotype:protein_coding transcript_biotype:protein_coding gene_symbol:MAP4 description:microtubule associated protein 4 [Source:HGNC Symbol;Acc:HGNC:6862]	1.381	0.47	0	up	yes	2828663668	2.04762e+09	2.04762e+09	2828663668	BP:regulation of microtubule polymerization or depolymerization;BP:negative regulation of microtubule polymerization or depolymerization;BP:regulation of microtubule depolymerization;BP:regulation of cell projection assembly;BP:establishment of organelle localization;BP:negative regulation of cell projection organization;BP:spindle localization;BP:negative regulation of cytoskeleton organization;…	GO:0031110;GO:0031111;GO:0031114;GO:0060491;GO:0051656;GO:0031345;GO:0051653;GO:0051494;GO:0051493;GO:0048519;GO:1902018;GO:0051294;GO:0051293;GO:1901880;GO:0010639;GO:0070507;GO:0022604;GO:0022603;GO:1901879;GO:0006928;GO:0032886;GO:0050789;GO:0016043;GO:0031344;GO:0065007;GO:0071840;GO:1902017;GO:0050793;GO:0050794;GO:0007051;GO:0007052;GO:0008150;GO:0051234;GO:0033043;GO:0051129;GO:0051128;GO:…	K10431	MAP4	------	------	------	------	PF00418.16	Tubulin-binding	Tau and MAP protein, tubulin-binding repeat	cytoplasmic	30	41	120.9	High
ENSP00000225698.4	pep chromosome:GRCh38:17:5432777:5439155:-1 gene:ENSG00000108561.8 transcript:ENST00000225698.8 gene_biotype:protein_coding transcript_biotype:protein_coding gene_symbol:C1QBP description:complement C1q binding protein [Source:HGNC Symbol;Acc:HGNC:1243]	0.8851	-0.18	0	no change	yes	2288711292	2.58591e+09	2.58591e+09	2288711292	BP:positive regulation of mitochondrial translation;BP:regulation of primary metabolic process;BP:regulation of metabolic process;BP:regulation of mRNA processing;BP:blood coagulation, intrinsic pathway;BP:positive regulation of response to stimulus;BP:regulation of response to stimulus;BP:negative regulation of cellular macromolecule biosynthetic process;BP:negative regulation of defense respons…	GO:0070131;GO:0080090;GO:0019222;GO:0050684;GO:0007597;GO:0048584;GO:0048583;GO:2000113;GO:0031348;GO:0043933;GO:0050920;GO:0050921;GO:0051897;GO:0051896;GO:0031347;GO:0050688;GO:0044710;GO:0010605;GO:0010604;GO:0009968;GO:0009966;GO:0009967;GO:0033043;GO:0050727;GO:0010720;GO:2000243;GO:0048518;GO:0065007;GO:0034622;GO:1901163;GO:0050686;GO:0060255;GO:2000257;GO:0032268;GO:0030162;GO:2001141;GO:…	K15414	C1QBP	hsa05168	Herpes simplex infection	------	------	PF02330.13	MAM33	Mitochondrial glycoprotein	mitochondrial	6	35	31.3	High
ENSP00000346015.5	pep chromosome:GRCh38:11:8682792:8689872:1 gene:ENSG00000166441.13 transcript:ENST00000314138.11 gene_biotype:protein_coding transcript_biotype:protein_coding gene_symbol:RPL27A description:ribosomal protein L27a [Source:HGNC Symbol;Acc:HGNC:10329]	0.9237	-0.11	0	no change	yes	2334316056	2.52709e+09	2.52709e+09	2334316056	BP:protein localization;BP:membrane organization;BP:organic cyclic compound biosynthetic process;BP:cellular component organization or biogenesis;BP:organic cyclic compound catabolic process;BP:cellular macromolecule localization;BP:macromolecule localization;BP:rRNA processing;BP:ncRNA processing;BP:protein targeting;BP:establishment of protein localization;BP:protein localization to membrane;BP…	GO:0008104;GO:0061024;GO:1901362;GO:0071840;GO:1901361;GO:0070727;GO:0033036;GO:0006364;GO:0034470;GO:0006605;GO:0045184;GO:0072657;GO:0046483;GO:0019438;GO:0006613;GO:0019083;GO:0006614;GO:0006807;GO:0034660;GO:1901576;GO:1901575;GO:0044265;GO:0044260;GO:0006886;GO:0016043;GO:1901360;GO:0018130;GO:0006810;GO:0046700;GO:0019439;GO:0044802;GO:0008152;GO:0034654;GO:0034655;GO:0051234;GO:0016070;GO:…	K02900	RP-L27Ae, RPL27A	hsa03010	Ribosome	COG0200	J:Translation, ribosomal structure and biogenesis	PF00828.16	Ribosomal_L27A	Ribosomal proteins 50S-L15, 50S-L18e, 60S-L27A	cytoplasmic	6	28	16.6	High
ENSP00000451932.1	pep chromosome:GRCh38:17:51153636:51171742:1 gene:ENSG00000011052.21 transcript:ENST00000555572.1 gene_biotype:protein_coding transcript_biotype:protein_coding gene_symbol:NME1-NME2 description:NME1-NME2 readthrough [Source:HGNC Symbol;Acc:HGNC:33531]	1.055	0.077	0	no change	yes	2.49387e+09	2.36426e+09	2.36426e+09	2.49387e+09	BP:regulation of primary metabolic process;BP:regulation of metabolic process;BP:positive regulation of epithelial cell proliferation;BP:pyrimidine ribonucleotide metabolic process;BP:mitophagy in response to mitochondrial depolarization;BP:nucleotide biosynthetic process;BP:small molecule metabolic process;BP:cell surface receptor signaling pathway;BP:pyrimidine nucleoside biosynthetic process;B…	GO:0080090;GO:0019222;GO:0050679;GO:0009218;GO:0098779;GO:0009165;GO:0044281;GO:0007166;GO:0046134;GO:1901362;GO:0046132;GO:0044712;GO:0044710;GO:0044711;GO:1901068;GO:0071840;GO:0045944;GO:0018193;GO:0009199;GO:0043066;GO:0030856;GO:0048518;GO:0048519;GO:0030858;GO:0042127;GO:0009206;GO:0009205;GO:0046039;GO:0009201;GO:0060255;GO:0060548;GO:0046036;GO:0009209;GO:0009208;GO:0010628;GO:0007155;GO:…	K00940	ndk, NME	hsa00240;hsa00230	Pyrimidine metabolism;Purine metabolism	COG0105	F:Nucleotide transport and metabolism	PF00334.16	NDK	Nucleoside diphosphate kinase	cytoplasmic	4	63	32.6	High
ENSP00000324422.5	pep chromosome:GRCh38:7:143381345:143391111:1 gene:ENSG00000159840.16 transcript:ENST00000322764.10 gene_biotype:protein_coding transcript_biotype:protein_coding gene_symbol:ZYX description:zyxin [Source:HGNC Symbol;Acc:HGNC:13200]	1.036	0.051	0	no change	yes	2460718776	2.37561e+09	2.37561e+09	2460718776	BP:regulation of response to stimulus;BP:cell-matrix adhesion;BP:signal transduction;BP:cell surface receptor signaling pathway;BP:enzyme linked receptor protein signaling pathway;BP:regulation of defense response;BP:regulation of inflammatory response;BP:interspecies interaction between organisms;BP:multi-organism process;BP:cell-substrate adhesion;BP:transforming growth factor beta receptor sig…	GO:0048583;GO:0007160;GO:0007165;GO:0007166;GO:0007167;GO:0031347;GO:0050727;GO:0044419;GO:0051704;GO:0031589;GO:0007179;GO:0007178;GO:0044700;GO:0022607;GO:0050789;GO:0016043;GO:0065007;GO:0043149;GO:0050794;GO:0008150;GO:0007229;GO:0061572;GO:0032101;GO:0007267;GO:0023052;GO:0044699;GO:0022610;GO:1903034;GO:0009987;GO:0051017;GO:0080134;GO:0030038;GO:0031032;GO:0043933;GO:0030036;GO:0071840;GO:…	K06273	ZYX	hsa04510	Focal adhesion	------	------	PF00412.19	LIM	LIM domain	cytoplasmic	15	43	61.2	High
ENSP00000438733.2	pep chromosome:GRCh38:9:32384603:32450832:1 gene:ENSG00000122729.19 transcript:ENST00000541043.5 gene_biotype:protein_coding transcript_biotype:protein_coding gene_symbol:ACO1 description:aconitase 1 [Source:HGNC Symbol;Acc:HGNC:117]	1.137	0.19	0	no change	yes	2.57077e+09	2.26171e+09	2.26171e+09	2.57077e+09	BP:regulation of primary metabolic process;BP:regulation of metabolic process;BP:iron ion homeostasis;BP:small molecule metabolic process;BP:transition metal ion homeostasis;BP:inorganic ion homeostasis;BP:response to iro;BP:single-organism metabolic process;BP:posttranscriptional regulation of gene expression;BP:cellular homeostasis;BP:regulation of macromolecule metabolic process;BP:response to…	GO:0080090;GO:0019222;GO:0055072;GO:0044281;GO:0055076;GO:0098771;GO:0010040;GO:0044710;GO:0010608;GO:0019725;GO:0060255;GO:0010038;GO:0010039;GO:0043436;GO:0010035;GO:0003008;GO:0044707;GO:0048878;GO:0022600;GO:0072350;GO:0046916;GO:0065007;GO:0065008;GO:0006810;GO:0009889;GO:0050794;GO:0008150;GO:0008152;GO:0051234;GO:0050896;GO:0050892;GO:0010556;GO:0006101;GO:0050801;GO:0009791;GO:0044699;GO:…	K01681	ACO, acnA	hsa01230;hsa01200;hsa00630;hsa01210;hsa00020	Biosynthesis of amino acids;Carbon metabolism;Glyoxylate and dicarboxylate metabolism;2-Oxocarboxylic acid metabolism;Citrate cycl	COG1048	C:Energy production and conversion	PF00330.17;PF00694.16	Aconitase;Aconitase_C	Aconitase family;Aconitase C-terminal domain	cytoplasmic	24	37	98.3	High
ENSP00000264161.4	pep chromosome:GRCh38:2:135905881:135985626:-1 gene:ENSG00000115866.11 transcript:ENST00000264161.9 gene_biotype:protein_coding transcript_biotype:protein_coding gene_symbol:DARS description:aspartyl-tRNA synthetase [Source:HGNC Symbol;Acc:HGNC:2678]	1.074	0.1	0	no change	yes	2499583418	2.32639e+09	2.32639e+09	2499583418	BP:small molecule metabolic process;BP:cellular component organization or biogenesis;BP:single-organism metabolic process;BP:oxoacid metabolic process;BP:heterocycle metabolic process;BP:organonitrogen compound metabolic process;BP:amino acid activation;BP:tRNA aminoacylation;BP:cellular component assembly;BP:nitrogen compound metabolic process;BP:ncRNA metabolic process;BP:cellular macromolecule…	GO:0044281;GO:0071840;GO:0044710;GO:0043436;GO:0046483;GO:1901564;GO:0043038;GO:0043039;GO:0022607;GO:0006807;GO:0034660;GO:0044260;GO:0016043;GO:0065003;GO:1901360;GO:0006422;GO:0008150;GO:0008152;GO:0016070;GO:0034641;GO:0044699;GO:0006139;GO:0009987;GO:0006725;GO:0006082;GO:0043170;GO:0043933;GO:0019752;GO:0090304;GO:0071822;GO:0006520;GO:0071704;GO:0006461;GO:0044763;GO:0044238;GO:0044237;GO:…	K01876	DARS, aspS	hsa00970	Aminoacyl-tRNA biosynthesis	COG0017	J:Translation, ribosomal structure and biogenesis	PF00152.17;PF01336.22	tRNA-synt_2;tRNA_anti-codon	tRNA synthetases class II;OB-fold nucleic acid binding domain	cytoplasmic	24	57	57.1	High
ENSP00000427985.2	pep chromosome:GRCh38:8:26514031:26658175:1 gene:ENSG00000092964.18 transcript:ENST00000521913.7 gene_biotype:protein_coding transcript_biotype:protein_coding gene_symbol:DPYSL2 description:dihydropyrimidinase like 2 [Source:HGNC Symbol;Acc:HGNC:3014]	1.055	0.077	0	no change	yes	2473025813	2.34438e+09	2.34438e+09	2473025813	BP:regulation of secretion;BP:positive regulation of secretion;BP:regulation of transport;BP:signal transduction;BP:regulation of extent of cell growth;BP:establishment of vesicle localization;BP:organic cyclic compound metabolic process;BP:neuron projection guidance;BP:organic substance metabolic process;BP:cellular component organization or biogenesis;BP:regulation of neuron differentiation;BP:…	GO:0051046;GO:0051047;GO:0051049;GO:0007165;GO:0061387;GO:0051650;GO:1901360;GO:0097485;GO:0071704;GO:0071840;GO:0045664;GO:0048513;GO:0051952;GO:0097479;GO:0051957;GO:0051954;GO:0051955;GO:0051050;GO:0021510;GO:0010975;GO:0030516;GO:0010033;GO:0097480;GO:0046483;GO:0016192;GO:0010243;GO:1903530;GO:0022604;GO:1903793;GO:0022603;GO:0042493;GO:0006928;GO:0006807;GO:0050789;GO:0048489;GO:0051656;GO:…	K07528	DPYSL2, CRMP2	hsa04360	Axon guidance	COG0044	F:Nucleotide transport and metabolism	PF01979.17;PF07969.8	Amidohydro_1;Amidohydro_3	Amidohydrolase family;Amidohydrolase family	cytoplasmic	20	58	73.5	High
ENSP00000391211.1	pep chromosome:GRCh38:7:103344914:103369395:1 gene:ENSG00000161057.12 transcript:ENST00000435765.5 gene_biotype:protein_coding transcript_biotype:protein_coding gene_symbol:PSMC2 description:proteasome 26S subunit, ATPase 2 [Source:HGNC Symbol;Acc:HGNC:9548]	0.9865	-0.02	0	no change	yes	2360795499	2.39303e+09	2.39303e+09	2360795499	BP:regulation of metabolic process;BP:regulation of cellular macromolecule biosynthetic process;BP:negative regulation of response to stimulus;BP:positive regulation of response to stimulus;BP:regulation of response to stimulus;BP:positive regulation of defense response;BP:regulation of Wnt signaling pathway;BP:signal transduction;BP:cell surface receptor signaling pathway;BP:regulation of macrom…	GO:0019222;GO:2000112;GO:0048585;GO:0048584;GO:0048583;GO:0031349;GO:0030111;GO:0007165;GO:0007166;GO:0010556;GO:0031347;GO:0019221;GO:0044710;GO:0010605;GO:0010604;GO:0009968;GO:0009966;GO:0009967;GO:0070647;GO:0044419;GO:0032446;GO:0033238;GO:0044093;GO:0044092;GO:0048518;GO:0048519;GO:0030154;GO:0060255;GO:0050776;GO:0030162;GO:0030163;GO:2000142;GO:0051128;GO:0035567;GO:0051704;GO:0044248;GO:…	K03061	PSMC2, RPT1	hsa03050;hsa05169	Proteasome;Epstein-Barr virus infection	COG1222	O:Posttranslational modification, protein turnover, chaperones	PF00004.26	AAA	ATPase family associated with various cellular activities	cytoplasmic	20	55	48.6	High
ENSP00000255120.5	pep chromosome:GRCh38:1:45584041:45618893:1 gene:ENSG00000132780.17 transcript:ENST00000350030.8 gene_biotype:protein_coding transcript_biotype:protein_coding gene_symbol:NASP description:nuclear autoantigenic sperm protein [Source:HGNC Symbol;Acc:HGNC:7644]	1.116	0.16	0	no change	yes	2504996184	2.24479e+09	2.24479e+09	2504996184	BP:protein localization;BP:male gonad development;BP:organic cyclic compound metabolic process;BP:cellular component organization or biogenesis;BP:ATP-dependent chromatin remodeling;BP:animal organ development;BP:DNA replication;BP:macromolecule localization;BP:establishment of protein localization;BP:developmental process involved in reproduction;BP:response to organic substance;BP:heterocycle m…	GO:0008104;GO:0008584;GO:1901360;GO:0071840;GO:0043044;GO:0048513;GO:0006260;GO:0033036;GO:0045184;GO:0003006;GO:0010033;GO:0046483;GO:0044702;GO:0022607;GO:0006807;GO:1901576;GO:0044260;GO:0008406;GO:0016043;GO:0065003;GO:0044699;GO:0065004;GO:0006810;GO:0008150;GO:0008152;GO:0051234;GO:0022414;GO:0050896;GO:0033574;GO:0097305;GO:0034728;GO:0001824;GO:0034723;GO:0034724;GO:0044249;GO:0034641;GO:…	K11291	NASP	------	------	------	------	PF10516.6;PF07719.14;PF00515.25;PF13424.3	SHNi-TPR;TPR_2;TPR_1;TPR_12	SHNi-TPR;Tetratricopeptide repeat;Tetratricopeptide repeat;Tetratricopeptide repeat	cytoplasmic	24	52	85.2	High
ENSP00000269576.5	pep chromosome:GRCh38:17:40818117:40822614:-1 gene:ENSG00000186395.8 transcript:ENST00000269576.6 gene_biotype:protein_coding transcript_biotype:protein_coding gene_symbol:KRT10 description:keratin 10 [Source:HGNC Symbol;Acc:HGNC:6413]	1.364	0.45	0	up	yes	2737701523	2.00673e+09	2.00673e+09	2737701523	BP:cell differentiation;BP:single-organism process;BP:cellular developmental process;BP:epithelial cell differentiation;BP:developmental process;BP:keratinocyte differentiation;BP:cellular process;BP:single-organism developmental process;BP:single-organism cellular process;BP:epidermal cell differentiation;BP:biological_processCC:supramolecular fiber;CC:polymeric cytoskeletal fiber;CC:intracellul…	GO:0030154;GO:0044699;GO:0048869;GO:0030855;GO:0032502;GO:0030216;GO:0009987;GO:0044767;GO:0044763;GO:0009913;GO:0008150GO:0099512;GO:0099513;GO:0043229;GO:0043227;GO:0043226;GO:0005737;GO:0044446;GO:0005615;GO:0005634;GO:0016020;GO:0044430;GO:0005882;GO:1903561;GO:0031982;GO:0043230;GO:0043231;GO:0070062;GO:0044464;GO:0005575;GO:0044424;GO:0044421;GO:0044422GO:0003674;GO:0030280;GO:0005198	K07604	KRT1	------	------	------	------	PF00038.18	Filament	Intermediate filament protein	nuclear	20	51	58.8	High
ENSP00000001008.4	pep chromosome:GRCh38:12:2794970:2805423:1 gene:ENSG00000004478.8 transcript:ENST00000001008.6 gene_biotype:protein_coding transcript_biotype:protein_coding gene_symbol:FKBP4 description:FKBP prolyl isomerase 4 [Source:HGNC Symbol;Acc:HGNC:3720]	0.7564	-0.4	0	down	yes	2.03577e+09	2.69122e+09	2.69122e+09	2.03577e+09	BP:regulation of microtubule polymerization or depolymerization;BP:negative regulation of microtubule polymerization or depolymerization;BP:regulation of microtubule polymerization;BP:negative regulation of microtubule polymerization;BP:protein localization;BP:signal transduction;BP:copper ion transport;BP:negative regulation of cell projection organization;BP:cellular component organization or b…	GO:0031110;GO:0031111;GO:0031113;GO:0031115;GO:0008104;GO:0007165;GO:0006825;GO:0031345;GO:0071840;GO:0009755;GO:0065003;GO:0051494;GO:0051493;GO:0018193;GO:0045665;GO:0045664;GO:0030850;GO:0048513;GO:0010721;GO:0048519;GO:0033036;GO:0031503;GO:0048583;GO:0003006;GO:0010977;GO:0010975;GO:0030518;GO:0051128;GO:0044702;GO:0018208;GO:0019538;GO:0010639;GO:0070507;GO:0022607;GO:0006457;GO:0050768;GO:…	K09571	FKBP4_5	hsa04915	Estrogen signaling pathway	COG0545	O:Posttranslational modification, protein turnover, chaperones	PF00254.25;PF00515.25;PF07719.14;PF13181.3;PF13424.3;PF13414.3;PF13174.3;PF14559.3;PF13428.3	FKBP_C;TPR_1;TPR_2;TPR_8;TPR_12;TPR_11;TPR_6;TPR_19;TPR_14	FKBP-type peptidyl-prolyl cis-trans isomerase;Tetratricopeptide repeat;Tetratricopeptide repeat;Tetratricopeptide repeat;Tetratricopeptide repeat;TPR repeat;Tetratricopeptide repeat;Tetratricopeptide repeat;Tetratricopeptide repeat	cytoplasmic	21	62	51.8	High
ENSP00000261772.7	pep chromosome:GRCh38:16:70252295:70289543:-1 gene:ENSG00000090861.15 transcript:ENST00000261772.12 gene_biotype:protein_coding transcript_biotype:protein_coding gene_symbol:AARS description:alanyl-tRNA synthetase [Source:HGNC Symbol;Acc:HGNC:20]	1.084	0.12	0	no change	yes	2457914695	2.26846e+09	2.26846e+09	2457914695	BP:regulation of primary metabolic process;BP:regulation of metabolic process;BP:RNA modification;BP:regulation of neuron apoptotic process;BP:negative regulation of neuron apoptotic process;BP:small molecule metabolic process;BP:organic cyclic compound metabolic process;BP:response to amino acid;BP:posttranscriptional regulation of gene expression;BP:negative regulation of biological process;BP:…	GO:0080090;GO:0019222;GO:0009451;GO:0043523;GO:0043524;GO:0044281;GO:1901360;GO:0043200;GO:0010608;GO:0048519;GO:0003008;GO:0006448;GO:0060255;GO:0060548;GO:0043436;GO:0010033;GO:0046483;GO:1901564;GO:0030968;GO:0044707;GO:0043038;GO:0043039;GO:0033554;GO:0010243;GO:0007165;GO:0006450;GO:0006457;GO:0006807;GO:0034660;GO:0050789;GO:0051716;GO:0044260;GO:0065007;GO:0065008;GO:0009889;GO:0044710;GO:…	K01872	AARS, alaS	hsa00970	Aminoacyl-tRNA biosynthesis	COG0013	J:Translation, ribosomal structure and biogenesis	PF01411.16;PF07973.11;PF02272.16	tRNA-synt_2c;tRNA_SAD;DHHA1	tRNA synthetases class II;Threonyl and Alanyl tRNA synthetase second additional domain;DHHA1 domain	cytoplasmic	27	42	106.7	High
ENSP00000400906.2	pep chromosome:GRCh38:22:21549447:21624034:1 gene:ENSG00000185651.14 transcript:ENST00000458578.6 gene_biotype:protein_coding transcript_biotype:protein_coding gene_symbol:UBE2L3 description:ubiquitin conjugating enzyme E2 L3 [Source:HGNC Symbol;Acc:HGNC:12488]	1.029	0.041	0	no change	yes	2396270514	2.32892e+09	2.32892e+09	2396270514	BP:regulation of intracellular protein transport;BP:positive regulation of intracellular transport;BP:regulation of primary metabolic process;BP:regulation of metabolic process;BP:regulation of transport;BP:regulation of intracellular transport;BP:cellular response to stimulus;BP:positive regulation of macromolecule metabolic process;BP:protein modification by small protein conjugation;BP:positiv…	GO:0033157;GO:0032388;GO:0080090;GO:0019222;GO:0051049;GO:0032386;GO:0051716;GO:0010604;GO:0032446;GO:0044093;GO:0048518;GO:0051050;GO:0060255;GO:0031960;GO:1903955;GO:2001141;GO:0010033;GO:0019538;GO:0010638;GO:0051351;GO:0016567;GO:0071407;GO:1903829;GO:0009893;GO:1903651;GO:0070201;GO:0051222;GO:0051223;GO:0050789;GO:0044267;GO:0051340;GO:0051347;GO:0044260;GO:1903533;GO:0065007;GO:0044699;GO:…	K04552	UBE2L3, UBCH7	hsa05012;hsa04120	Parkinson's disease;Ubiquitin mediated proteolysis	COG5078	O:Posttranslational modification, protein turnover, chaperones	PF00179.23	UQ_con	Ubiquitin-conjugating enzyme	cytoplasmic	6	46	24	High
ENSP00000418529.1	pep chromosome:GRCh38:20:1442162:1466918:-1 gene:ENSG00000088833.17 transcript:ENST00000476071.5 gene_biotype:protein_coding transcript_biotype:protein_coding gene_symbol:NSFL1C description:NSFL1 cofactor [Source:HGNC Symbol;Acc:HGNC:15912]	1.218	0.28	0	up	yes	2589911314	2.12568e+09	2.12568e+09	2589911314	BP:proteasomal protein catabolic process;BP:membrane fusion;BP:membrane organization;BP:modification-dependent macromolecule catabolic process;BP:cellular component organization or biogenesis;BP:cellular macromolecule metabolic process;BP:proteasome-mediated ubiquitin-dependent protein catabolic process;BP:nuclear envelope organization;BP:cellular component organization;BP:organic substance metab…	GO:0010498;GO:0061025;GO:0061024;GO:0043632;GO:0071840;GO:0044260;GO:0043161;GO:0006998;GO:0016043;GO:0071704;GO:0044699;GO:0006508;GO:0044238;GO:0009987;GO:0019941;GO:1901575;GO:0031468;GO:0044265;GO:0008150;GO:0030163;GO:0008152;GO:0009056;GO:0009057;GO:0044248;GO:0006996;GO:0051603;GO:0007030;GO:0019538;GO:0044237;GO:0043170;GO:0044763;GO:0006511;GO:0044802GO:0016020;GO:1990730;GO:0043229;GO:0…	K14012	SHP1, UBX1, NSFL1C	hsa04141	Protein processing in endoplasmic reticulum	------	------	PF08059.10;PF00789.17;PF14555.3	SEP;UBX;UBA_4	SEP domain;UBX domain;UBA-like domain	cytoplasmic	13	47	40.8	High
ENSP00000371798.3	pep chromosome:GRCh38:7:5592816:5606655:1 gene:ENSG00000075618.18 transcript:ENST00000382361.8 gene_biotype:protein_coding transcript_biotype:protein_coding gene_symbol:FSCN1 description:fascin actin-bundling protein 1 [Source:HGNC Symbol;Acc:HGNC:11148]	0.8963	-0.16	0	no change	yes	2.21715e+09	2.47373e+09	2.47373e+09	2.21715e+09	BP:regulation of cell projection assembly;BP:establishment or maintenance of cell polarity;BP:regulation of cell projection organization;BP:cellular component organization or biogenesis;BP:positive regulation of cell projection organization;BP:regulation of cytoskeleton organization;BP:positive regulation of filopodium assembly;BP:positive regulation of biological process;BP:regulation of cellula…	GO:0060491;GO:0007163;GO:0031344;GO:0071840;GO:0031346;GO:0051493;GO:0051491;GO:0048518;GO:0051128;GO:0048870;GO:0010638;GO:0032530;GO:0032534;GO:0022607;GO:0061245;GO:0006928;GO:0050789;GO:0061162;GO:0035088;GO:0035089;GO:0016043;GO:0061339;GO:0065007;GO:0016477;GO:0051130;GO:0050794;GO:0008150;GO:0032956;GO:0043254;GO:0010715;GO:0061572;GO:0033043;GO:0007043;GO:0030010;GO:0044699;GO:0071803;GO:…	K17455	FSCN1_2	------	------	------	------	PF06268.10;PF06229.9	Fascin;FRG1	Fascin domain;FRG1-like domain	cytoplasmic	16	42	54.5	High
ENSP00000352208.4	pep chromosome:GRCh38:10:93306429:93482334:-1 gene:ENSG00000138119.17 transcript:ENST00000359263.9 gene_biotype:protein_coding transcript_biotype:protein_coding gene_symbol:MYOF description:myoferlin [Source:HGNC Symbol;Acc:HGNC:3656]	1.442	0.53	0	up	yes	2765125587	1.91809e+09	1.91809e+09	2765125587	BP:single-organism membrane organization;BP:cellular response to heat;BP:regulation of response to stimulus;BP:muscle system process;BP:circulatory system process;BP:regulation of signaling;BP:cellular component organization or biogenesis;BP:regulation of cell communication;BP:regulation of biological process;BP:regulation of cellular response to growth factor stimulus;BP:cellular response to sti…	GO:0044802;GO:0034605;GO:0048583;GO:0003012;GO:0003013;GO:0023051;GO:0071840;GO:0010646;GO:0050789;GO:0090287;GO:0051716;GO:0009966;GO:0016043;GO:0065007;GO:0044699;GO:0001778;GO:0032501;GO:0033554;GO:0006936;GO:0008015;GO:0050794;GO:0006950;GO:0008150;GO:0009266;GO:0009408;GO:0003008;GO:0061024;GO:0009628;GO:0030947;GO:0050896;GO:0007009;GO:0044763;GO:0009987GO:0098590;GO:0016020;GO:0005901;GO:0…	------	------	------	------	------	------	PF00168.27;PF08150.9;PF16165.2;PF08165.8;PF08151.9	C2;FerB;Ferlin_C;FerA;FerI	C2 domain;FerB;Ferlin C-terminus;FerA;FerI	cytoplasmic	54	35	234.6	High
ENSP00000356448.3	pep chromosome:GRCh38:1:186311652:186375253:-1 gene:ENSG00000047410.14 transcript:ENST00000367478.9 gene_biotype:protein_coding transcript_biotype:protein_coding gene_symbol:TPR description:translocated promoter region, nuclear basket protein [Source:HGNC Symbol;Acc:HGNC:12017]	1.029	0.041	0	no change	yes	2.3648e+09	2.29776e+09	2.29776e+09	2.3648e+09	BP:regulation of intracellular protein transport;BP:nuclear transport;BP:nuclear export;BP:regulation of transport;BP:cellular response to heat;BP:cellular response to stimulus;BP:regulation of spindle assembly;BP:positive regulation of heterochromatin assembly;BP:regulation of cytoskeleton organization;BP:intracellular transport of virus;BP:gene silencing;BP:regulation of mitotic nuclear divisio…	GO:0033157;GO:0051169;GO:0051168;GO:0051049;GO:0034605;GO:0051716;GO:0090169;GO:0031453;GO:0051493;GO:0075733;GO:0016458;GO:0007088;GO:0051292;GO:0046483;GO:0019538;GO:0010638;GO:0051783;GO:1904589;GO:0009894;GO:0009892;GO:0009890;GO:0019083;GO:0090267;GO:0090266;GO:0051222;GO:0051223;GO:0050789;GO:0006886;GO:0071840;GO:0018130;GO:0070201;GO:1903649;GO:0043412;GO:0009266;GO:0016070;GO:0050658;GO:…	K09291	TPR, MLP1, MLP2	hsa05216;hsa03013;hsa05200	Thyroid cancer;RNA transport;Pathways in cancer	------	------	PF07926.9	TPR_MLP1_2	TPR/MLP1/MLP2-like protein	cytoplasmic	53	31	267.1	High
ENSP00000464359.1	pep chromosome:GRCh38:18:3252275:3256235:1 gene:ENSG00000101608.12 transcript:ENST00000580887.5 gene_biotype:protein_coding transcript_biotype:protein_coding gene_symbol:MYL12A description:myosin light chain 12A [Source:HGNC Symbol;Acc:HGNC:16701]	1.118	0.16	0	no change	yes	2443760696	2.18519e+09	2.18519e+09	2443760696	CC:protein complex;CC:intracellular organelle part;CC:macromolecular complex;CC:cell part;CC:cellular_component;CC:myosin complex;CC:cytoskeletal part;CC:intracellular part;CC:organelle partMF:cation binding;MF:ion binding;MF:molecular_function;MF:binding;MF:metal ion binding;MF:calcium ion binding	GO:0043234;GO:0044446;GO:0032991;GO:0044464;GO:0005575;GO:0016459;GO:0044430;GO:0044424;GO:0044422GO:0043169;GO:0043167;GO:0003674;GO:0005488;GO:0046872;GO:0005509	K12757	MYL12	hsa04530;hsa04670;hsa04611;hsa04510;hsa04810	Tight junction;Leukocyte transendothelial migration;Platelet activation;Focal adhesion;Regulation of actin cytoskeleton	COG5126;COG5126;COG5126	D:Cell cycle control, cell division, chromosome partitioning;Z:Cytoskeleton;T:Signal transduction mechanisms	PF00036.29;PF13499.3;PF13405.3;PF13833.3;PF08976.8;PF13202.3	EF-hand_1;EF-hand_7;EF-hand_6;EF-hand_8;EF-hand_11;EF-hand_5	EF hand;EF-hand domain pair;EF-hand domain;EF-hand domain pair;EF-hand domain;EF hand	cytoplasmic	3	60	20.4	High
ENSP00000497602.1	pep chromosome:GRCh38:1:40979696:41012565:1 gene:ENSG00000171793.16 transcript:ENST00000650070.2 gene_biotype:protein_coding transcript_biotype:protein_coding gene_symbol:CTPS1 description:CTP synthase 1 [Source:HGNC Symbol;Acc:HGNC:2519]	0.7552	-0.41	0	down	yes	1991455742	2.63713e+09	2.63713e+09	1991455742	BP:pyrimidine ribonucleotide metabolic process;BP:nucleotide biosynthetic process;BP:small molecule metabolic process;BP:pyrimidine nucleoside biosynthetic process;BP:organic cyclic compound biosynthetic process;BP:pyrimidine ribonucleoside metabolic process;BP:pyrimidine ribonucleoside biosynthetic process;BP:single-organism metabolic process;BP:single-organism biosynthetic process;BP:glutamine …	GO:0009218;GO:0009165;GO:0044281;GO:0046134;GO:1901362;GO:0046131;GO:0046132;GO:0044710;GO:0044711;GO:0006541;GO:0009199;GO:0009201;GO:0042493;GO:0046036;GO:0009209;GO:0009208;GO:0046649;GO:0043436;GO:0042455;GO:0046483;GO:0044210;GO:1901564;GO:1901566;GO:0002376;GO:0019438;GO:0070489;GO:0009163;GO:0009148;GO:0009141;GO:0009142;GO:0009147;GO:0045321;GO:0006807;GO:0009064;GO:0046651;GO:1901576;GO:…	K01937	pyrG, CTPS	hsa00240	Pyrimidine metabolism	COG0504	F:Nucleotide transport and metabolism	PF06418.11;PF00117.25;PF07722.10	CTP_synth_N;GATase;Peptidase_C26	CTP synthase N-terminus;Glutamine amidotransferase class-I;Peptidase C26	cytoplasmic	19	47	66.6	High
ENSP00000378953.1	pep chromosome:GRCh38:16:28711417:28735727:1 gene:ENSG00000184110.14 transcript:ENST00000395587.5 gene_biotype:protein_coding transcript_biotype:protein_coding gene_symbol:EIF3C description:eukaryotic translation initiation factor 3 subunit C [Source:HGNC Symbol;Acc:HGNC:3279]	0.928	-0.11	0	no change	yes	2.21949e+09	2.39157e+09	2.39157e+09	2.21949e+09	BP:regulation of primary metabolic process;BP:regulation of metabolic process;BP:macromolecular complex subunit organization;BP:regulation of cellular macromolecule biosynthetic process;BP:regulation of cellular metabolic process;BP:cellular component assembly;BP:cellular macromolecular complex assembly;BP:regulation of biological process;BP:cellular component organization or biogenesis;BP:posttr…	GO:0080090;GO:0019222;GO:0043933;GO:2000112;GO:0031323;GO:0022607;GO:0034622;GO:0050789;GO:0071840;GO:0010608;GO:0051246;GO:0016043;GO:0065003;GO:0022618;GO:0065007;GO:0031326;GO:0010468;GO:0060255;GO:0006446;GO:0009987;GO:0009889;GO:0071826;GO:0034248;GO:0008150;GO:0051171;GO:0001731;GO:0050794;GO:0032268;GO:0010556;GO:0006417GO:0070993;GO:0005852;GO:0030529;GO:0044424;GO:0033290;GO:0043234;GO:0…	K03252	EIF3C	hsa03013	RNA transport	------	------	PF05470.9;PF01399.24	eIF-3c_N;PCI	Eukaryotic translation initiation factor 3 subunit 8 N-terminus;PCI domain	cytoplasmic	21	28	105.3	High
ENSP00000345957.3	pep chromosome:GRCh38:20:62387103:62388520:1 gene:ENSG00000171858.18 transcript:ENST00000343986.9 gene_biotype:protein_coding transcript_biotype:protein_coding gene_symbol:RPS21 description:ribosomal protein S21 [Source:HGNC Symbol;Acc:HGNC:10409]	0.9768	-0.034	0	no change	yes	2269915524	2.32385e+09	2.32385e+09	2269915524	BP:protein localization;BP:membrane organization;BP:organic cyclic compound biosynthetic process;BP:organic cyclic compound metabolic process;BP:organic cyclic compound catabolic process;BP:cellular macromolecule localization;BP:macromolecule localization;BP:rRNA processing;BP:ncRNA processing;BP:protein targeting;BP:establishment of protein localization;BP:endonucleolytic cleavage to generate ma…	GO:0008104;GO:0061024;GO:1901362;GO:1901360;GO:1901361;GO:0070727;GO:0033036;GO:0006364;GO:0034470;GO:0006605;GO:0045184;GO:0000461;GO:0072657;GO:0000469;GO:0046483;GO:0019438;GO:0006613;GO:0019083;GO:0006614;GO:0006807;GO:0034660;GO:0000479;GO:0000478;GO:1901576;GO:1901575;GO:0044265;GO:0044260;GO:0006886;GO:0016043;GO:0071840;GO:0018130;GO:0006810;GO:0046700;GO:0019439;GO:0008150;GO:0008152;GO:…	K02971	RP-S21e, RPS21	hsa03010	Ribosome	------	------	PF01249.15	Ribosomal_S21e	Ribosomal protein S21e	cytoplasmic	5	59	9.1	High
ENSP00000405573.3	pep chromosome:GRCh38:19:34364740:34402413:1 gene:ENSG00000105220.17 transcript:ENST00000415930.8 gene_biotype:protein_coding transcript_biotype:protein_coding gene_symbol:GPI description:glucose-6-phosphate isomerase [Source:HGNC Symbol;Acc:HGNC:4458]	0.9763	-0.035	0	no change	yes	2.26523e+09	2.3201e+09	2.3201e+09	2.26523e+09	BP:hemostasis;BP:regulation of primary metabolic process;BP:regulation of metabolic process;BP:regulation of cellular process;BP:behavior;BP:learning or memory;BP:purine ribonucleoside monophosphate metabolic process;BP:canonical glycolysis;BP:glycolytic process through glucose-6-phosphate;BP:negative regulation of neuron apoptotic process;BP:small molecule metabolic process;BP:small molecule cat…	GO:0007599;GO:0080090;GO:0019222;GO:0050794;GO:0007610;GO:0007611;GO:0009167;GO:0061621;GO:0061620;GO:0043524;GO:0044281;GO:0044282;GO:0009161;GO:1901360;GO:0044712;GO:0051346;GO:0044710;GO:0044711;GO:0010605;GO:0002262;GO:0009199;GO:0010466;GO:0016310;GO:0043281;GO:0048519;GO:0003008;GO:0009205;GO:0001707;GO:0060255;GO:0046034;GO:0046031;GO:0032787;GO:0032268;GO:0030162;GO:0043436;GO:0046128;GO:…	K01810	GPI, pgi	hsa00030;hsa00010;hsa01200;hsa00500;hsa00520	Pentose phosphate pathway;Glycolysis / Gluconeogenesis;Carbon metabolism;Starch and sucrose metabolism;Amino sugar and nucleotide sugar metabolism	COG0166	G:Carbohydrate transport and metabolism	PF00342.16	PGI	Phosphoglucose isomerase	mitochondrial	15	45	67.2	High
ENSP00000358633.2	pep chromosome:GRCh38:X:154532000:154547572:-1 gene:ENSG00000160211.19 transcript:ENST00000369620.6 gene_biotype:protein_coding transcript_biotype:protein_coding gene_symbol:G6PD description:glucose-6-phosphate dehydrogenase [Source:HGNC Symbol;Acc:HGNC:4057]	0.9668	-0.049	0	no change	yes	2.25367e+09	2.33109e+09	2.33109e+09	2.25367e+09	BP:small molecule metabolic process;BP:single-organism process;BP:single-organism metabolic process;BP:organic substance metabolic process;BP:hexose metabolic process;BP:biological_process;BP:metabolic process;BP:single-organism carbohydrate metabolic process;BP:carbohydrate metabolic process;BP:oxidation-reduction process;BP:primary metabolic process;BP:monosaccharide metabolic process;BP:glucos…	GO:0044281;GO:0044699;GO:0044710;GO:0071704;GO:0019318;GO:0008150;GO:0008152;GO:0044723;GO:0005975;GO:0055114;GO:0044238;GO:0005996;GO:0006006GO:0003674;GO:1901363;GO:0016491;GO:0050662;GO:0004345;GO:0000166;GO:1901265;GO:0050661;GO:0036094;GO:0003824;GO:0016614;GO:0016616;GO:0097159;GO:0048037;GO:0005488	------	------	------	------	COG0364	G:Carbohydrate transport and metabolism	PF02781.13;PF00479.19	G6PD_C;G6PD_N	Glucose-6-phosphate dehydrogenase, C-terminal domain;Glucose-6-phosphate dehydrogenase, NAD binding domain	cytoplasmic	25	55	63.8	High
ENSP00000355011.4	pep chromosome:GRCh38:1:153661788:153670993:-1 gene:ENSG00000143621.17 transcript:ENST00000361891.9 gene_biotype:protein_coding transcript_biotype:protein_coding gene_symbol:ILF2 description:interleukin enhancer binding factor 2 [Source:HGNC Symbol;Acc:HGNC:6037]	0.9198	-0.12	0	no change	yes	2195005025	2.38639e+09	2.38639e+09	2195005025	BP:biological_process;BP:immune response;BP:response to stimulus;BP:immune system processMF:purine ribonucleoside triphosphate binding;MF:molecular_function;MF:binding;MF:nucleic acid binding;MF:ion binding;MF:heterocyclic compound binding;MF:nucleoside phosphate binding;MF:nucleoside binding;MF:anion binding;MF:nucleotide binding;MF:transferase activity;MF:purine nucleoside binding;MF:ribonucleo…	GO:0008150;GO:0006955;GO:0050896;GO:0002376GO:0035639;GO:0003674;GO:0005488;GO:0003676;GO:0043167;GO:1901363;GO:1901265;GO:0001882;GO:0043168;GO:0000166;GO:0016740;GO:0001883;GO:0032549;GO:0017076;GO:0005524;GO:0036094;GO:0003824;GO:0030554;GO:0097367;GO:0097159;GO:0032559;GO:0003723;GO:0032555;GO:0032550;GO:0032553	K13089	ILF2	------	------	------	------	PF07528.11	DZF	DZF domain	cytoplasmic	17	70	43	High
ENSP00000414359.2	pep chromosome:GRCh38:11:14505064:14643617:-1 gene:ENSG00000129084.17 transcript:ENST00000418988.2 gene_biotype:protein_coding transcript_biotype:protein_coding gene_symbol:PSMA1 description:proteasome subunit alpha 1 [Source:HGNC Symbol;Acc:HGNC:9530]	1.263	0.34	0	up	yes	2537724571	2.00945e+09	2.00945e+09	2537724571	BP:cytokine-mediated signaling pathway;BP:regulation of metabolic process;BP:negative regulation of response to stimulus;BP:positive regulation of response to stimulus;BP:regulation of response to stimulus;BP:positive regulation of defense response;BP:regulation of Wnt signaling pathway;BP:signal transduction;BP:cell surface receptor signaling pathway;BP:signal transduction by protein phosphoryla…	GO:0019221;GO:0019222;GO:0048585;GO:0048584;GO:0048583;GO:0031349;GO:0030111;GO:0007165;GO:0007166;GO:0023014;GO:0080090;GO:0044710;GO:0010605;GO:0010604;GO:0009968;GO:0009966;GO:0009967;GO:0070647;GO:0032446;GO:0033238;GO:0044093;GO:0044092;GO:0048518;GO:0048519;GO:0060255;GO:0050776;GO:0030162;GO:0030163;GO:0035567;GO:0044248;GO:0002429;GO:0090175;GO:0019538;GO:0016055;GO:0051351;GO:0051352;GO:…	K02725	PSMA1	hsa03050	Proteasome	COG0638	O:Posttranslational modification, protein turnover, chaperones	PF00227.23;PF10584.6	Proteasome;Proteasome_A_N	Proteasome subunit;Proteasome subunit A N-terminal signature	cytoplasmic	13	67	30.2	High
ENSP00000335321.5	pep chromosome:GRCh38:2:197389784:197435091:-1 gene:ENSG00000115524.16 transcript:ENST00000335508.10 gene_biotype:protein_coding transcript_biotype:protein_coding gene_symbol:SF3B1 description:splicing factor 3b subunit 1 [Source:HGNC Symbol;Acc:HGNC:10768]	1.061	0.085	0	no change	yes	2333522707	2.19843e+09	2.19843e+09	2333522707	BP:cellular component assembly;BP:spliceosomal complex assembly;BP:regulation of metabolic process;BP:macromolecular complex subunit organization;BP:positive regulation of gene expression;BP:cellular macromolecular complex assembly;BP:regulation of biological process;BP:cellular component organization or biogenesis;BP:positive regulation of metabolic process;BP:ribonucleoprotein complex subunit o…	GO:0022607;GO:0000245;GO:0019222;GO:0043933;GO:0010628;GO:0034622;GO:0050789;GO:0071840;GO:0009893;GO:0071826;GO:0010604;GO:0040029;GO:0016043;GO:0065003;GO:0022618;GO:0048518;GO:0065007;GO:0045815;GO:0010468;GO:0060255;GO:0009987;GO:0008150GO:0034693;GO:1990904;GO:0071004;GO:0016607;GO:0044446;GO:0016604;GO:0030529;GO:0044451;GO:0071010;GO:0071013;GO:0097525;GO:0032991;GO:0030532;GO:0044464;GO:0…	K12828	SF3B1, SAP155	hsa03040	Spliceosome	COG5181	A:RNA processing and modification	PF08920.7;PF13646.3	SF3b1;HEAT_2	Splicing factor 3B subunit 1;HEAT repeats	cytoplasmic	38	44	145.7	High
ENSP00000403359.2	pep chromosome:GRCh38:CHR_HSCHR6_MHC_COX_CTG1:31764879:31783312:-1 gene:ENSG00000226589.9 transcript:ENST00000457796.6 gene_biotype:protein_coding transcript_biotype:protein_coding gene_symbol:VARS description:valyl-tRNA synthetase [Source:HGNC Symbol;Acc:HGNC:12651]	1.062	0.087	0	no change	yes	2.33063e+09	2.19528e+09	2.19528e+09	2.33063e+09	BP:regulation of primary metabolic process;BP:regulation of metabolic process;BP:small molecule metabolic process;BP:organic cyclic compound metabolic process;BP:single-organism metabolic process;BP:posttranscriptional regulation of gene expression;BP:regulation of translational elongation;BP:regulation of macromolecule metabolic process;BP:oxoacid metabolic process;BP:heterocycle metabolic proce…	GO:0080090;GO:0019222;GO:0044281;GO:1901360;GO:0044710;GO:0010608;GO:0006448;GO:0060255;GO:0043436;GO:0046483;GO:1901564;GO:0043038;GO:0043039;GO:0006450;GO:0006807;GO:0050789;GO:0044260;GO:0065007;GO:0065008;GO:0009889;GO:0050794;GO:0008150;GO:0008152;GO:0016070;GO:0010556;GO:0006438;GO:0034641;GO:0044699;GO:0006139;GO:0051246;GO:0009987;GO:0006725;GO:0034248;GO:0032268;GO:0006082;GO:0043170;GO:…	K01873	VARS, valS	hsa00970	Aminoacyl-tRNA biosynthesis	COG0525	J:Translation, ribosomal structure and biogenesis	PF00133.19;PF08264.10;PF00043.22;PF09334.8;PF13603.3	tRNA-synt_1;Anticodon_1;GST_C;tRNA-synt_1g;tRNA-synt_1_2	tRNA synthetases class I;Anticodon-binding domain of tRNA;Glutathione S-transferase, C-terminal domain;tRNA synthetases class I;Leucyl-tRNA synthetase, Domain 2	cytoplasmic	34	35	140.4	High
ENSP00000269243.4	pep chromosome:GRCh38:17:8474212:8630761:-1 gene:ENSG00000133026.12 transcript:ENST00000269243.8 gene_biotype:protein_coding transcript_biotype:protein_coding gene_symbol:MYH10 description:myosin heavy chain 10 [Source:HGNC Symbol;Acc:HGNC:7568]	1.087	0.12	0	no change	yes	2356491423	2.16838e+09	2.16838e+09	2356491423	BP:cell development;BP:membrane organization;BP:plasma membrane organization;BP:establishment of organelle localization;BP:single-multicellular organism process;BP:cellular component organization or biogenesis;BP:fourth ventricle development;BP:cellular developmental process;BP:substrate-dependent cell migration, cell extension;BP:cytokinesis;BP:actin filament-based movement;BP:regulation of cell…	GO:0048468;GO:0061024;GO:0007009;GO:0051656;GO:0044707;GO:0071840;GO:0021592;GO:0048869;GO:0006930;GO:0000910;GO:0030048;GO:0008360;GO:0097485;GO:0003008;GO:0048513;GO:0065008;GO:0016192;GO:0048870;GO:0050789;GO:0048646;GO:0022604;GO:0022607;GO:0022603;GO:0006928;GO:0032940;GO:0001764;GO:0061640;GO:0001568;GO:0006887;GO:0016043;GO:0065007;GO:0016477;GO:0050793;GO:0006810;GO:0050794;GO:0051128;GO:…	K10352	MYH	hsa04530	Tight junction	COG5022	Z:Cytoskeleton	PF01576.16;PF00063.18;PF02736.16	Myosin_tail_1;Myosin_head;Myosin_N	Myosin tail;Myosin head;Myosin N-terminal SH3-like domain	cytoplasmic	45	40	228.9	High
ENSP00000270625.1	pep chromosome:GRCh38:19:49496434:49499708:1 gene:ENSG00000142534.7 transcript:ENST00000270625.7 gene_biotype:protein_coding transcript_biotype:protein_coding gene_symbol:RPS11 description:ribosomal protein S11 [Source:HGNC Symbol;Acc:HGNC:10384]	1.022	0.031	0	no change	yes	2278588916	2.23002e+09	2.23002e+09	2278588916	BP:protein localization;BP:membrane organization;BP:organic cyclic compound biosynthetic process;BP:organic cyclic compound metabolic process;BP:organic cyclic compound catabolic process;BP:cellular macromolecule localization;BP:cellular developmental process;BP:macromolecule localization;BP:rRNA processing;BP:ncRNA processing;BP:protein targeting;BP:establishment of protein localization;BP:prote…	GO:0008104;GO:0061024;GO:1901362;GO:1901360;GO:1901361;GO:0070727;GO:0048869;GO:0033036;GO:0006364;GO:0034470;GO:0006605;GO:0045184;GO:0072657;GO:0046483;GO:0019438;GO:0006613;GO:0019083;GO:0006614;GO:0006807;GO:0034660;GO:1901576;GO:1901575;GO:0044265;GO:0044260;GO:0006886;GO:0016043;GO:0071840;GO:0018130;GO:0006810;GO:0046700;GO:0019439;GO:0008150;GO:0008152;GO:0034654;GO:0034655;GO:0051234;GO:…	K02949	RP-S11e, RPS11	hsa03010	Ribosome	COG0186	J:Translation, ribosomal structure and biogenesis	PF16205.2;PF00366.17	Ribosomal_S17_N;Ribosomal_S17	Ribosomal_S17 N-terminal;Ribosomal protein S17	cytoplasmic	8	44	18.4	High
ENSP00000307288.5	pep chromosome:GRCh38:7:100092781:100101940:-1 gene:ENSG00000166508.17 transcript:ENST00000303887.9 gene_biotype:protein_coding transcript_biotype:protein_coding gene_symbol:MCM7 description:minichromosome maintenance complex component 7 [Source:HGNC Symbol;Acc:HGNC:6950]	1.011	0.016	0	no change	yes	2265893936	2.2406e+09	2.2406e+09	2265893936	BP:regulation of phosphate metabolic process;BP:regulation of metabolic process;BP:G1/S transition of mitotic cell cycle;BP:organic cyclic compound metabolic process;BP:cellular response to stimulus;BP:response to epidermal growth factor;BP:response to growth factor;BP:DNA unwinding involved in DNA replication;BP:regulation of phosphorylation;BP:response to organic substance;BP:heterocycle metabo…	GO:0019220;GO:0019222;GO:0000082;GO:1901360;GO:0051716;GO:0070849;GO:0070848;GO:0006268;GO:0042325;GO:0010033;GO:0046483;GO:0006270;GO:0033554;GO:0071103;GO:0006807;GO:0050789;GO:0044260;GO:0016043;GO:0065007;GO:0071840;GO:0050794;GO:0006950;GO:0008150;GO:0008152;GO:0050896;GO:0071466;GO:0034641;GO:0070887;GO:0044843;GO:0044699;GO:0009719;GO:0006139;GO:0071495;GO:0008283;GO:0032508;GO:0009987;GO:…	K02210	MCM7, CDC47	hsa03030;hsa04110	DNA replication;Cell cycle	COG1241	L:Replication, recombination and repair	PF00493.20;PF14551.3;PF01078.18;PF07728.11	MCM;MCM_N;Mg_chelatase;AAA_5	MCM2/3/5 family;MCM N-terminal domain;Magnesium chelatase, subunit ChlI;AAA domain	cytoplasmic	27	47	81.3	High
ENSP00000025399.6	pep chromosome:GRCh38:12:15882394:15903014:1 gene:ENSG00000023734.11 transcript:ENST00000025399.10 gene_biotype:protein_coding transcript_biotype:protein_coding gene_symbol:STRAP description:serine/threonine kinase receptor associated protein [Source:HGNC Symbol;Acc:HGNC:30796]	0.9331	-0.1	0	no change	yes	2162511131	2.31765e+09	2.31765e+09	2162511131	BP:regulation of stem cell differentiation;BP:negative regulation of stem cell differentiation;BP:regulation of metabolic process;BP:anatomical structure homeostasis;BP:negative regulation of response to stimulus;BP:regulation of response to stimulus;BP:negative regulation of epithelial cell proliferation;BP:regulation of phosphate metabolic process;BP:cellular component organization or biogenesi…	GO:2000736;GO:2000737;GO:0019222;GO:0060249;GO:0048585;GO:0048583;GO:0050680;GO:0019220;GO:0071840;GO:0080090;GO:0010605;GO:0009968;GO:0009966;GO:0010721;GO:0048519;GO:0042127;GO:0060255;GO:2001141;GO:0030512;GO:0003008;GO:0042325;GO:0042326;GO:0010632;GO:0010633;GO:0060394;GO:0060393;GO:0022604;GO:0022607;GO:0009892;GO:0009890;GO:0022603;GO:0010629;GO:0050789;GO:0000387;GO:0090101;GO:0016043;GO:…	------	------	------	------	------	------	PF00400.29	WD40	WD domain, G-beta repeat	mitochondrial	16	60	39.8	High
ENSP00000362329.2	pep chromosome:GRCh38:10:70202835:70233429:-1 gene:ENSG00000180817.12 transcript:ENST00000373232.8 gene_biotype:protein_coding transcript_biotype:protein_coding gene_symbol:PPA1 description:pyrophosphatase (inorganic) 1 [Source:HGNC Symbol;Acc:HGNC:9226]	1.038	0.054	0	no change	yes	2276320202	2.19258e+09	2.19258e+09	2276320202	BP:cellular amino acid metabolic process;BP:nucleobase-containing compound metabolic process;BP:carboxylic acid metabolic process;BP:nucleic acid metabolic process;BP:cellular nitrogen compound metabolic process;BP:nitrogen compound metabolic process;BP:small molecule metabolic process;BP:ncRNA metabolic process;BP:single-organism process;BP:single-organism metabolic process;BP:tRNA metabolic pro…	GO:0006520;GO:0006139;GO:0019752;GO:0090304;GO:0034641;GO:0006807;GO:0044281;GO:0034660;GO:0044699;GO:0044710;GO:0006399;GO:0044260;GO:0046483;GO:0006796;GO:0071704;GO:1901360;GO:0006418;GO:0009987;GO:0006725;GO:0008150;GO:0043038;GO:0008152;GO:0043436;GO:1901564;GO:0016070;GO:0044238;GO:0006082;GO:0071344;GO:0044237;GO:0043170;GO:0043039;GO:0006793;GO:0044763GO:0043227;GO:0043226;GO:0070062;GO:1…	K01507	ppa	hsa00190	Oxidative phosphorylation	COG0221	C:Energy production and conversion	PF00719.16	Pyrophosphatase	Inorganic pyrophosphatase	cytoplasmic	16	75	32.6	High
ENSP00000327054.3	pep chromosome:GRCh38:19:2428166:2456959:-1 gene:ENSG00000176619.13 transcript:ENST00000325327.4 gene_biotype:protein_coding transcript_biotype:protein_coding gene_symbol:LMNB2 description:lamin B2 [Source:HGNC Symbol;Acc:HGNC:6638]	1.024	0.034	0	no change	yes	2227611381	2.17615e+09	2.17615e+09	2227611381	CC:intracellular organelle part;CC:supramolecular fiber;CC:organelle membrane;CC:lamin filament;CC:nuclear inner membrane;CC:membrane;CC:nuclear membrane;CC:cellular_component;CC:intermediate filament;CC:nuclear part;CC:cytoskeletal part;CC:intracellular part;CC:organelle inner membrane;CC:cell part;CC:organelle part;CC:polymeric cytoskeletal fiberMF:molecular_function;MF:structural molecule acti…	GO:0044446;GO:0099512;GO:0031090;GO:0005638;GO:0005637;GO:0016020;GO:0031965;GO:0005575;GO:0005882;GO:0044428;GO:0044430;GO:0044424;GO:0019866;GO:0044464;GO:0044422;GO:0099513GO:0003674;GO:0005198	K07611	LMNB	hsa04210	Apoptosis	------	------	PF00038.18;PF00932.16	Filament;LTD	Intermediate filament protein;Lamin Tail Domain	nuclear	21	43	69.9	High
ENSP00000383003.4	pep chromosome:GRCh38:20:1368978:1393054:-1 gene:ENSG00000088832.17 transcript:ENST00000400137.9 gene_biotype:protein_coding transcript_biotype:protein_coding gene_symbol:FKBP1A description:FKBP prolyl isomerase 1A [Source:HGNC Symbol;Acc:HGNC:3711]	1.107	0.15	0	no change	yes	2309734934	2.08715e+09	2.08715e+09	2309734934	BP:regulation of phosphate metabolic process;BP:regulation of primary metabolic process;BP:regulation of metabolic process;BP:regulation of transport;BP:negative regulation of response to stimulus;BP:positive regulation of response to stimulus;BP:regulation of response to stimulus;BP:positive regulation of homeostatic process;BP:negative regulation of calcium-mediated signaling;BP:signal transduc…	GO:0019220;GO:0080090;GO:0019222;GO:0051049;GO:0048585;GO:0048584;GO:0048583;GO:0032846;GO:0050849;GO:0007165;GO:0007166;GO:0007167;GO:0034765;GO:0032413;GO:0071840;GO:0032925;GO:0044710;GO:0010605;GO:0043206;GO:0009966;GO:0009967;GO:0018193;GO:0010959;GO:0044093;GO:0044092;GO:0048518;GO:0048519;GO:0034766;GO:0032409;GO:0051284;GO:0043122;GO:0043123;GO:0032387;GO:0051051;GO:0060255;GO:0051282;GO:…	K09568	FKBP1	------	------	COG0545	O:Posttranslational modification, protein turnover, chaperones	PF00254.25	FKBP_C	FKBP-type peptidyl-prolyl cis-trans isomerase	cytoplasmic	6	59	11.9	High
ENSP00000384863.2	pep chromosome:GRCh38:2:61477849:61538356:-1 gene:ENSG00000082898.17 transcript:ENST00000401558.7 gene_biotype:protein_coding transcript_biotype:protein_coding gene_symbol:XPO1 description:exportin 1 [Source:HGNC Symbol;Acc:HGNC:12825]	1.151	0.2	0	no change	yes	2341486507	2.03391e+09	2.03391e+09	2341486507	BP:regulation of intracellular protein transport;BP:nuclear transport;BP:protein localization;BP:regulation of primary metabolic process;BP:regulation of metabolic process;BP:regulation of transport;BP:regulation of intracellular transport;BP:nuclear export;BP:establishment of organelle localization;BP:cellular component organization or biogenesis;BP:negative regulation of macromolecule metabolic…	GO:0033157;GO:0051169;GO:0008104;GO:0080090;GO:0019222;GO:0051049;GO:0032386;GO:0051168;GO:0051656;GO:0071840;GO:0010605;GO:0070727;GO:0010608;GO:0051493;GO:0075733;GO:0044419;GO:0046825;GO:0048519;GO:0033036;GO:0060255;GO:0042493;GO:2001141;GO:0033753;GO:0050794;GO:0051704;GO:0043488;GO:0070507;GO:0009894;GO:0009892;GO:0009890;GO:0000054;GO:0051223;GO:0050789;GO:0007062;GO:0016043;GO:0065007;GO:…	K14290	XPO1, CRM1	hsa05164;hsa03008;hsa05166;hsa03013;hsa05169	Influenza A;Ribosome biogenesis in eukaryotes;HTLV-I infection;RNA transport;Epstein-Barr virus infection	COG5101;COG5101	Y:Nuclear structure;U:Intracellular trafficking, secretion, and vesicular transport	PF08767.8;PF08389.9;PF03810.16	CRM1_C;Xpo1;IBN_N	CRM1 C terminal;Exportin 1-like protein;Importin-beta N-terminal domain	cytoplasmic	25	35	123.3	High
ENSP00000348849.5	pep chromosome:GRCh38:12:56041351:56044676:1 gene:ENSG00000197728.11 transcript:ENST00000356464.10 gene_biotype:protein_coding transcript_biotype:protein_coding gene_symbol:RPS26 description:ribosomal protein S26 [Source:HGNC Symbol;Acc:HGNC:10414]	0.9469	-0.079	0	no change	yes	2120738712	2.23971e+09	2.23971e+09	2120738712	BP:primary metabolic process;BP:cellular biosynthetic process;BP:cellular nitrogen compound metabolic process;BP:nitrogen compound metabolic process;BP:cellular macromolecule biosynthetic process;BP:cellular protein metabolic process;BP:cellular macromolecule metabolic process;BP:peptide biosynthetic process;BP:organic substance metabolic process;BP:organic substance biosynthetic process;BP:cellu…	GO:0044238;GO:0044249;GO:0034641;GO:0006807;GO:0034645;GO:0044267;GO:0044260;GO:0043043;GO:0071704;GO:1901576;GO:0009987;GO:0009058;GO:0009059;GO:0008150;GO:0008152;GO:0044271;GO:0043604;GO:1901564;GO:0043603;GO:1901566;GO:0019538;GO:0044237;GO:0043170;GO:0006518;GO:0006412GO:0003676;GO:0003674;GO:0005488;GO:1901363;GO:0005198;GO:0003735;GO:0044822;GO:0097159;GO:0003723;GO:0003729	K02976	RP-S26e, RPS26	hsa03010	Ribosome	COG4830	J:Translation, ribosomal structure and biogenesis	PF01283.16	Ribosomal_S26e	Ribosomal protein S26e	cytoplasmic	4	44	13	High
ENSP00000348163.3	pep chromosome:GRCh38:X:115561174:115650861:1 gene:ENSG00000102024.18 transcript:ENST00000355899.8 gene_biotype:protein_coding transcript_biotype:protein_coding gene_symbol:PLS3 description:plastin 3 [Source:HGNC Symbol;Acc:HGNC:9091]	1.284	0.36	0	up	yes	2445053002	1.90396e+09	1.90396e+09	2445053002	BP:cell differentiation;BP:bone development;BP:inner ear receptor cell differentiation;BP:single-organism process;BP:hair cell differentiation;BP:cellular developmental process;BP:animal organ development;BP:epithelial cell differentiation;BP:neuroepithelial cell differentiation;BP:columnar/cuboidal epithelial cell differentiation;BP:developmental process;BP:neuron differentiation;BP:cellular pro…	GO:0030154;GO:0060348;GO:0060113;GO:0044699;GO:0035315;GO:0048869;GO:0048513;GO:0030855;GO:0060563;GO:0002065;GO:0032502;GO:0030182;GO:0009987;GO:0044767;GO:0044763;GO:0009913;GO:0048856;GO:0042491;GO:0042490;GO:0008150GO:0005737;GO:0097458;GO:0032420;GO:0042995;GO:0044464;GO:0005575;GO:0098858;GO:0044424;GO:0044422GO:0003674;GO:0005488;GO:0043169;GO:0043167;GO:0003779;GO:0005509;GO:0046872;GO:00…	K17336	PLS3	------	------	COG5069	Z:Cytoskeleton	PF00307.28;PF00036.29;PF13499.3;PF13202.3	CH;EF-hand_1;EF-hand_7;EF-hand_5	Calponin homology;EF hand;EF-hand domain pair;EF hand	cytoplasmic	22	49	70.8	High
ENSP00000346088.3	pep chromosome:GRCh38:1:6185020:6199595:-1 gene:ENSG00000116251.11 transcript:ENST00000234875.9 gene_biotype:protein_coding transcript_biotype:protein_coding gene_symbol:RPL22 description:ribosomal protein L22 [Source:HGNC Symbol;Acc:HGNC:10315]	0.9677	-0.047	0	no change	yes	2129082212	2.20023e+09	2.20023e+09	2129082212	BP:protein localization;BP:alpha-beta T cell differentiation;BP:alpha-beta T cell activation;BP:membrane organization;BP:organic cyclic compound biosynthetic process;BP:organic cyclic compound metabolic process;BP:organic cyclic compound catabolic process;BP:cellular macromolecule localization;BP:cellular developmental process;BP:peptide biosynthetic process;BP:macromolecule localization;BP:rRNA …	GO:0008104;GO:0046632;GO:0046631;GO:0061024;GO:1901362;GO:1901360;GO:1901361;GO:0070727;GO:0048869;GO:0043043;GO:0033036;GO:0006364;GO:0034470;GO:0030217;GO:0006605;GO:0045184;GO:0046649;GO:0072657;GO:1901564;GO:0046483;GO:1901566;GO:0019538;GO:0002376;GO:0019438;GO:0070489;GO:0006613;GO:0019083;GO:0006614;GO:0045321;GO:0006807;GO:0034660;GO:1901576;GO:1901575;GO:0044265;GO:0044260;GO:0006886;GO:…	K02891	RP-L22e, RPL22	hsa03010	Ribosome	------	------	PF01776.14	Ribosomal_L22e	Ribosomal L22e protein family	cytoplasmic	4	51	14.8	High
ENSP00000297258.6	pep chromosome:GRCh38:8:81280536:81284775:1 gene:ENSG00000164687.11 transcript:ENST00000297258.11 gene_biotype:protein_coding transcript_biotype:protein_coding gene_symbol:FABP5 description:fatty acid binding protein 5 [Source:HGNC Symbol;Acc:HGNC:3560]	1.057	0.08	0	no change	yes	2190564706	2.0718e+09	2.0718e+09	2190564706	BP:small molecule metabolic process;BP:small molecule biosynthetic process;BP:lipid catabolic process;BP:single-organism catabolic process;BP:single-organism metabolic process;BP:single-organism biosynthetic process;BP:response to wounding;BP:glycerolipid catabolic process;BP:glycerolipid metabolic process;BP:organonitrogen compound metabolic process;BP:organonitrogen compound biosynthetic proces…	GO:0044281;GO:0044283;GO:0016042;GO:0044712;GO:0044710;GO:0044711;GO:0009611;GO:0046503;GO:0046486;GO:1901564;GO:1901566;GO:0006576;GO:0019433;GO:0019637;GO:0006807;GO:1901576;GO:1901575;GO:0008645;GO:0008643;GO:0006629;GO:0009308;GO:0006810;GO:0019318;GO:0009888;GO:0006950;GO:0008150;GO:0008152;GO:0044723;GO:0051234;GO:0090407;GO:0008654;GO:0050896;GO:0044765;GO:0042439;GO:1901617;GO:1901615;GO:…	K08754	FABP5	hsa03320	PPAR signaling pathway	------	------	PF00061.20	Lipocalin	Lipocalin / cytosolic fatty-acid binding protein family	cytoplasmic	6	53	15.2	High
ENSP00000349573.4	pep chromosome:GRCh38:10:43385617:43407819:-1 gene:ENSG00000169813.16 transcript:ENST00000357065.8 gene_biotype:protein_coding transcript_biotype:protein_coding gene_symbol:HNRNPF description:heterogeneous nuclear ribonucleoprotein F [Source:HGNC Symbol;Acc:HGNC:5039]	0.8173	-0.29	0	down	yes	1909161040	2.33583e+09	2.33583e+09	1909161040	BP:regulation of primary metabolic process;BP:regulation of metabolic process;BP:regulation of cellular metabolic process;BP:nucleic acid metabolic process;BP:cellular nitrogen compound metabolic process;BP:nitrogen compound metabolic process;BP:enzyme linked receptor protein signaling pathway;BP:transmembrane receptor protein tyrosine kinase signaling pathway;BP:macromolecule metabolic process;B…	GO:0080090;GO:0019222;GO:0031323;GO:0090304;GO:0034641;GO:0006807;GO:0007167;GO:0007169;GO:0043170;GO:0008543;GO:1901360;GO:0006139;GO:0044260;GO:0071704;GO:0007166;GO:0043484;GO:0050789;GO:0019219;GO:0065007;GO:0010468;GO:0007165;GO:0016071;GO:0060255;GO:0006725;GO:0009987;GO:0050794;GO:0000375;GO:0000377;GO:0008150;GO:0051171;GO:0008152;GO:0046483;GO:0016070;GO:0044238;GO:0051252;GO:0000398;GO:…	K12898	HNRNPF_H	------	------	------	------	PF00076.19;PF08080.9	RRM_1;zf-RNPHF	RNA recognition motif.;RNPHF zinc finger	cytoplasmic	11	57	45.6	High
ENSP00000242284.6	pep chromosome:GRCh38:9:36190921:36212059:1 gene:ENSG00000122705.17 transcript:ENST00000345519.10 gene_biotype:protein_coding transcript_biotype:protein_coding gene_symbol:CLTA description:clathrin light chain A [Source:HGNC Symbol;Acc:HGNC:2090]	0.8521	-0.23	0	no change	yes	1951631172	2.2903e+09	2.2903e+09	1951631172	BP:protein localization;BP:negative regulation of response to stimulus;BP:regulation of response to stimulus;BP:negative regulation of signal transduction;BP:regulation of signal transduction;BP:biological regulation;BP:macromolecule localization;BP:establishment of protein localization;BP:antigen processing and presentation of peptide or polysaccharide antigen via MHC class II;BP:vesicle-mediate…	GO:0008104;GO:0048585;GO:0048583;GO:0009968;GO:0009966;GO:0065007;GO:0033036;GO:0045184;GO:0002504;GO:0016192;GO:0002376;GO:0006928;GO:0048002;GO:1901184;GO:1901185;GO:0050789;GO:0006886;GO:0019882;GO:0019884;GO:0019886;GO:0006810;GO:0050794;GO:0051234;GO:0006897;GO:0046907;GO:0006898;GO:0008150;GO:0072583;GO:0002495;GO:0023057;GO:0010648;GO:0023051;GO:0010646;GO:0044699;GO:0009987;GO:0048519;GO:…	------	------	------	------	------	------	PF01086.14	Clathrin_lg_ch	Clathrin light chain	cytoplasmic	7	32	23.6	High
ENSP00000295006.5	pep chromosome:GRCh38:1:223712539:223776018:1 gene:ENSG00000162909.18 transcript:ENST00000295006.6 gene_biotype:protein_coding transcript_biotype:protein_coding gene_symbol:CAPN2 description:calpain 2 [Source:HGNC Symbol;Acc:HGNC:1479]	1.003	0.0043	0	no change	yes	2.1226e+09	2.11653e+09	2.11653e+09	2.1226e+09	BP:primary metabolic process;BP:syncytium formation by plasma membrane fusion;BP:cellular component organization or biogenesis;BP:response to amino acid;BP:cellular response to stimulus;BP:organic substance metabolic process;BP:blastocyst development;BP:regulation of cytoskeleton organization;BP:myoblast fusion;BP:response to organic substance;BP:protein metabolic process;BP:response to organonit…	GO:0044238;GO:0000768;GO:0071840;GO:0043200;GO:0051716;GO:0071704;GO:0001824;GO:0051493;GO:0007520;GO:0010033;GO:0019538;GO:0010243;GO:0030198;GO:0016043;GO:0065007;GO:0048646;GO:0050794;GO:0006950;GO:0008150;GO:0008152;GO:0051603;GO:0051604;GO:0016540;GO:0036293;GO:1901698;GO:1901699;GO:0022411;GO:0033043;GO:0051128;GO:0070887;GO:0006949;GO:0001666;GO:0044699;GO:0009719;GO:0006508;GO:0022617;GO:…	K03853	CAPN2	hsa04141;hsa04210;hsa05010;hsa04510	Protein processing in endoplasmic reticulum;Apoptosis;Alzheimer's disease;Focal adhesion	------	------	PF00648.18;PF01067.19;PF00036.29;PF13405.3;PF13833.3	Peptidase_C2;Calpain_III;EF-hand_1;EF-hand_6;EF-hand_8	Calpain family cysteine protease;Calpain large subunit, domain III;EF hand;EF-hand domain;EF-hand domain pair	cytoplasmic	23	50	79.9	High
ENSP00000261574.5	pep chromosome:GRCh38:13:97953675:98024295:1 gene:ENSG00000065150.21 transcript:ENST00000261574.10 gene_biotype:protein_coding transcript_biotype:protein_coding gene_symbol:IPO5 description:importin 5 [Source:HGNC Symbol;Acc:HGNC:6402]	0.9639	-0.053	0	no change	yes	2.07932e+09	2.15718e+09	2.15718e+09	2.07932e+09	BP:regulation of intracellular protein transport;BP:nuclear transport;BP:protein localization;BP:positive regulation of intracellular transport;BP:regulation of transport;BP:regulation of intracellular transport;BP:cellular component organization or biogenesis;BP:cellular response to stimulus;BP:cellular macromolecule localization;BP:interspecies interaction between organisms;BP:positive regulati…	GO:0033157;GO:0051169;GO:0008104;GO:0032388;GO:0051049;GO:0032386;GO:0071840;GO:0051716;GO:0070727;GO:0044419;GO:1904591;GO:0044092;GO:0048518;GO:0048519;GO:0033036;GO:0051050;GO:0071702;GO:0006607;GO:0045184;GO:0010033;GO:0050794;GO:0051704;GO:0010243;GO:0022607;GO:1903651;GO:0070887;GO:0044403;GO:0051222;GO:0051223;GO:0050789;GO:0051346;GO:0006886;GO:0016043;GO:0065003;GO:0065007;GO:1903829;GO:…	K20222	IPO5, KPNB3, RANBP5	------	------	------	------	PF02985.19;PF13646.3;PF13513.3;PF12755.4;PF12717.4	HEAT;HEAT_2;HEAT_EZ;Vac14_Fab1_bd;Cnd1	HEAT repeat;HEAT repeats;HEAT-like repeat;Vacuolar 14 Fab1-binding region;non-SMC mitotic condensation complex subunit 1	cytoplasmic	34	49	125.5	High
ENSP00000251453.2	pep chromosome:GRCh38:19:39433137:39435949:-1 gene:ENSG00000105193.9 transcript:ENST00000251453.8 gene_biotype:protein_coding transcript_biotype:protein_coding gene_symbol:RPS16 description:ribosomal protein S16 [Source:HGNC Symbol;Acc:HGNC:10396]	0.8541	-0.23	0	no change	yes	1949311154	2.28225e+09	2.28225e+09	1949311154	BP:protein localization;BP:membrane organization;BP:organic cyclic compound biosynthetic process;BP:cellular component organization or biogenesis;BP:organic cyclic compound catabolic process;BP:cellular macromolecule localization;BP:macromolecule localization;BP:rRNA processing;BP:ncRNA processing;BP:protein targeting;BP:establishment of protein localization;BP:maturation of SSU-rRNA from tricist…	GO:0008104;GO:0061024;GO:1901362;GO:0071840;GO:1901361;GO:0070727;GO:0033036;GO:0006364;GO:0034470;GO:0006605;GO:0045184;GO:0000462;GO:0072657;GO:0046483;GO:0019439;GO:0019438;GO:0006613;GO:0006612;GO:0006614;GO:0006807;GO:0034660;GO:1901576;GO:1901575;GO:0044265;GO:0044260;GO:0006886;GO:0016043;GO:1901360;GO:0018130;GO:0006810;GO:0046700;GO:0044802;GO:0008152;GO:0034654;GO:0034655;GO:0051234;GO:…	K02960	RP-S16e, RPS16	hsa03010	Ribosome	COG0103	J:Translation, ribosomal structure and biogenesis	PF00380.16	Ribosomal_S9	Ribosomal protein S9/S16	mitochondrial	8	46	16.4	High
ENSP00000325240.6	pep chromosome:GRCh38:17:38870058:38921770:1 gene:ENSG00000002834.18 transcript:ENST00000318008.11 gene_biotype:protein_coding transcript_biotype:protein_coding gene_symbol:LASP1 description:LIM and SH3 protein 1 [Source:HGNC Symbol;Acc:HGNC:6513]	1.03	0.043	0	no change	yes	2.14623e+09	2.08396e+09	2.08396e+09	2.14623e+09	BP:ion transmembrane transport;BP:positive regulation of response to stimulus;BP:regulation of response to stimulus;BP:positive regulation of signaling;BP:regulation of signaling;BP:positive regulation of cell communication;BP:regulation of cell communication;BP:single-organism process;BP:establishment of localization;BP:regulation of signal transduction;BP:positive regulation of signal transduct…	GO:0034220;GO:0048584;GO:0048583;GO:0023056;GO:0023051;GO:0010647;GO:0010646;GO:0044699;GO:0051234;GO:0009966;GO:0009967;GO:0050789;GO:0065007;GO:0048518;GO:0044763;GO:0009987;GO:0006811;GO:0006810;GO:0050794;GO:0044765;GO:0008150;GO:0051179;GO:0055085;GO:1902578;GO:0048522GO:0005924;GO:0043229;GO:0043228;GO:0070161;GO:0043227;GO:0043226;GO:0030055;GO:0044446;GO:0070062;GO:0044430;GO:0030054;GO:0…	------	------	------	------	------	------	PF00880.15;PF14604.3;PF00018.25;PF00412.19;PF07653.14	Nebulin;SH3_9;SH3_1;LIM;SH3_2	Nebulin repeat;Variant SH3 domain;SH3 domain;LIM domain;Variant SH3 domain	cytoplasmic	10	48	29.7	High
ENSP00000336741.4	pep chromosome:GRCh38:4:24527475:24584554:-1 gene:ENSG00000109606.13 transcript:ENST00000336812.5 gene_biotype:protein_coding transcript_biotype:protein_coding gene_symbol:DHX15 description:DEAH-box helicase 15 [Source:HGNC Symbol;Acc:HGNC:2738]	0.9916	-0.012	0	no change	yes	2.10336e+09	2.1212e+09	2.1212e+09	2.10336e+09	BP:organic cyclic compound metabolic process;BP:response to organic substance;BP:heterocycle metabolic process;BP:response to organonitrogen compound;BP:mRNA splicing, via spliceosome;BP:cellular macromolecule metabolic process;BP:biological_process;BP:metabolic process;BP:RNA metabolic process;BP:mRNA metabolic process;BP:response to nitrogen compound;BP:cellular nitrogen compound metabolic proc…	GO:1901360;GO:0010033;GO:0046483;GO:0010243;GO:0000398;GO:0044260;GO:0008150;GO:0008152;GO:0016070;GO:0016071;GO:1901698;GO:0034641;GO:0009719;GO:0006139;GO:0008380;GO:0009987;GO:0006725;GO:0043279;GO:0043170;GO:0050896;GO:0006807;GO:0090304;GO:0009636;GO:0071704;GO:0000375;GO:0000377;GO:0042221;GO:0044238;GO:0044237;GO:0006396;GO:0006397GO:0043232;GO:0044428;GO:0044424;GO:0044422;GO:1990904;GO:0…	K12820	DHX15, PRP43	hsa03040	Spliceosome	COG1643	L:Replication, recombination and repair	PF07717.13;PF04408.20;PF00271.28;PF00270.26	OB_NTP_bind;HA2;Helicase_C;DEAD	Oligonucleotide/oligosaccharide-binding;Helicase associated domain;Helicase conserved C-terminal domain;DEAD/DEAH box helicase	cytoplasmic	27	43	90.9	High
ENSP00000263168.3	pep chromosome:GRCh38:1:112619832:112671616:1 gene:ENSG00000116489.13 transcript:ENST00000263168.4 gene_biotype:protein_coding transcript_biotype:protein_coding gene_symbol:CAPZA1 description:capping actin protein of muscle Z-line subunit alpha 1 [Source:HGNC Symbol;Acc:HGNC:1488]	1.028	0.04	0	no change	yes	2139676788	2.08047e+09	2.08047e+09	2139676788	BP:hemostasis;BP:regulation of organelle organization;BP:immune system process;BP:blood coagulation;BP:negative regulation of cellular component organization;BP:regulation of cellular component organization;BP:regulation of actin polymerization or depolymerization;BP:regulation of biological process;BP:regulation of actin filament-based process;BP:movement of cell or subcellular component;BP:nega…	GO:0007599;GO:0033043;GO:0002376;GO:0007596;GO:0051129;GO:0051128;GO:0008064;GO:0050789;GO:0032970;GO:0006928;GO:0048523;GO:0043244;GO:0044699;GO:0043242;GO:0030832;GO:0030833;GO:0030834;GO:0030837;GO:0051494;GO:0051493;GO:0016043;GO:0090066;GO:0065007;GO:0071840;GO:0032272;GO:0048519;GO:0051693;GO:0065008;GO:0032271;GO:1901879;GO:0032501;GO:0032956;GO:0050878;GO:0030835;GO:0045087;GO:0009987;GO:…	K10364	CAPZA	hsa04144	Endocytosis	------	------	PF01267.14	F-actin_cap_A	F-actin capping protein alpha subunit	cytoplasmic	9	62	32.9	High
ENSP00000398131.2	pep chromosome:GRCh38:16:11868128:11915956:-1 gene:ENSG00000103342.13 transcript:ENST00000434724.7 gene_biotype:protein_coding transcript_biotype:protein_coding gene_symbol:GSPT1 description:G1 to S phase transition 1 [Source:HGNC Symbol;Acc:HGNC:4621]	1.157	0.21	0	no change	yes	2.25818e+09	1.95119e+09	1.95119e+09	2.25818e+09	BP:protein methylation;BP:G1/S transition of mitotic cell cycle;BP:organic cyclic compound metabolic process;BP:organic cyclic compound catabolic process;BP:aromatic compound catabolic process;BP:heterocycle metabolic process;BP:protein metabolic process;BP:nitrogen compound metabolic process;BP:cellular protein metabolic process;BP:organic substance catabolic process;BP:cellular macromolecule ca…	GO:0006479;GO:0000082;GO:1901360;GO:1901361;GO:0019439;GO:0046483;GO:0019538;GO:0006807;GO:0044267;GO:1901575;GO:0044265;GO:0044260;GO:0016043;GO:0071840;GO:0032259;GO:0046700;GO:0043412;GO:0036211;GO:0043414;GO:0008152;GO:0034655;GO:0016070;GO:0016071;GO:0044270;GO:0008150;GO:0044248;GO:0034641;GO:0043241;GO:0044699;GO:0006139;GO:0002184;GO:0006725;GO:0090304;GO:0044770;GO:0043170;GO:0000956;GO:…	K03267	ERF3, GSPT	hsa03015	mRNA surveillance pathway	COG5256	J:Translation, ribosomal structure and biogenesis	PF00009.24;PF03143.14;PF03144.22;PF07145.12	GTP_EFTU;GTP_EFTU_D3;GTP_EFTU_D2;PAM2	Elongation factor Tu GTP binding domain;Elongation factor Tu C-terminal domain;Elongation factor Tu domain 2;Ataxin-2 C-terminal region	cytoplasmic	18	31	68.7	High
ENSP00000340689.4	pep chromosome:GRCh38:2:190880834:190935289:1 gene:ENSG00000115419.12 transcript:ENST00000338435.8 gene_biotype:protein_coding transcript_biotype:protein_coding gene_symbol:GLS description:glutaminase [Source:HGNC Symbol;Acc:HGNC:4331]	0.7265	-0.46	0	down	yes	1768795149	2.43472e+09	2.43472e+09	1768795149	BP:protein homotetramerization;BP:behavior;BP:anion transport;BP:small molecule metabolic process;BP:small molecule catabolic process;BP:small molecule biosynthetic process;BP:cellular component organization or biogenesis;BP:single-organism catabolic process;BP:single-organism metabolic process;BP:single-organism biosynthetic process;BP:dicarboxylic acid biosynthetic process;BP:glutamine metaboli…	GO:0051289;GO:0007610;GO:0006820;GO:0044281;GO:0044282;GO:0044283;GO:0071840;GO:0044712;GO:0044710;GO:0044711;GO:0043650;GO:0006541;GO:0006543;GO:0003008;GO:0044700;GO:0015849;GO:0015711;GO:0006835;GO:0043436;GO:0051705;GO:0051704;GO:0043648;GO:1901564;GO:1901565;GO:1901566;GO:0016053;GO:0098916;GO:0016054;GO:0007631;GO:0022607;GO:0046717;GO:0009063;GO:0032940;GO:0006807;GO:0009065;GO:0009064;GO:…	K01425	glsA, GLS	hsa04964;hsa05206;hsa00250;hsa00220;hsa04724;hsa04727;hsa00471;hsa05230	Proximal tubule bicarbonate reclamation;MicroRNAs in cancer;Alanine, aspartate and glutamate metabolism;Arginine biosynthesis;Glutamatergic synapse;GABAergic synapse;D-Glutamine and D-glutamate metabolism;Central carbon metabolism in cancer	COG2066	E:Amino acid transport and metabolism	PF04960.12	Glutaminase	Glutaminase	mitochondrial	16	43	65.4	High
ENSP00000318861.6	pep chromosome:GRCh38:11:66052364:66069308:1 gene:ENSG00000087365.16 transcript:ENST00000322535.11 gene_biotype:protein_coding transcript_biotype:protein_coding gene_symbol:SF3B2 description:splicing factor 3b subunit 2 [Source:HGNC Symbol;Acc:HGNC:10769]	0.9886	-0.017	0	no change	yes	2.08027e+09	2.10417e+09	2.10417e+09	2.08027e+09	BP:nucleic acid metabolic process;BP:cellular nitrogen compound metabolic process;BP:nitrogen compound metabolic process;BP:cellular metabolic process;BP:organic cyclic compound metabolic process;BP:cellular macromolecule metabolic process;BP:RNA processing;BP:mRNA metabolic process;BP:interspecies interaction between organisms;BP:organic substance metabolic process;BP:heterocycle metabolic proce…	GO:0090304;GO:0034641;GO:0006807;GO:0044237;GO:1901360;GO:0044260;GO:0006396;GO:0016071;GO:0044419;GO:0071704;GO:0046483;GO:0008380;GO:0016032;GO:0006139;GO:0009987;GO:0006725;GO:0000375;GO:0044764;GO:0008150;GO:0008152;GO:0051704;GO:0016070;GO:0044238;GO:0000398;GO:0043170;GO:0000377;GO:0044403;GO:0006397GO:1990904;GO:0097525;GO:0005575;GO:0030529;GO:0071011;GO:0071013;GO:0005686;GO:0032991;GO:0…	K12829	SF3B2, SAP145, CUS1	hsa03040	Spliceosome	COG5182	A:RNA processing and modification	PF04037.10;PF04046.13;PF02037.24	DUF382;PSP;SAP	Domain of unknown function;PSP;SAP domain	nuclear	22	35	100.2	High
ENSP00000318687.5	pep chromosome:GRCh38:13:31134973:31161904:-1 gene:ENSG00000120694.20 transcript:ENST00000320027.10 gene_biotype:protein_coding transcript_biotype:protein_coding gene_symbol:HSPH1 description:heat shock protein family H (Hsp110) member 1 [Source:HGNC Symbol;Acc:HGNC:16969]	0.9163	-0.13	0	no change	yes	1999253155	2.18183e+09	2.18183e+09	1999253155	BP:regulation of MAPK cascade;BP:negative regulation of apoptotic signaling pathway;BP:regulation of phosphate metabolic process;BP:regulation of primary metabolic process;BP:regulation of metabolic process;BP:regulation of apoptotic signaling pathway;BP:negative regulation of response to stimulus;BP:regulation of alpha-beta T cell activation;BP:regulation of response to stimulus;BP:regulation of…	GO:0043408;GO:2001234;GO:0019220;GO:0080090;GO:0019222;GO:2001233;GO:0048585;GO:0046634;GO:0048583;GO:1903037;GO:0006986;GO:0010604;GO:0045785;GO:0009966;GO:0034110;GO:0031401;GO:1903206;GO:1903205;GO:0043066;GO:1903202;GO:0044093;GO:0048518;GO:0048519;GO:0046635;GO:0034112;GO:0060255;GO:0060548;GO:0045859;GO:1900407;GO:2001141;GO:0010033;GO:0042325;GO:0042327;GO:0042326;GO:0016192;GO:0050731;GO:…	K09485	HSP110	hsa04141	Protein processing in endoplasmic reticulum	COG0443	O:Posttranslational modification, protein turnover, chaperones	PF00012.17;PF06723.10	HSP70;MreB_Mbl	Hsp70 protein;MreB/Mbl protein	cytoplasmic	28	49	96.8	High
ENSP00000362688.1	pep chromosome:GRCh38:1:32222370:32231604:1 gene:ENSG00000084623.11 transcript:ENST00000373586.1 gene_biotype:protein_coding transcript_biotype:protein_coding gene_symbol:EIF3I description:eukaryotic translation initiation factor 3 subunit I [Source:HGNC Symbol;Acc:HGNC:3272]	0.9172	-0.12	0	no change	yes	1996677756	2.17694e+09	2.17694e+09	1996677756	BP:regulation of primary metabolic process;BP:regulation of metabolic process;BP:macromolecular complex subunit organization;BP:regulation of cellular macromolecule biosynthetic process;BP:cellular macromolecular complex assembly;BP:regulation of cellular metabolic process;BP:cellular component assembly;BP:regulation of biological process;BP:cellular component organization or biogenesis;BP:ribonu…	GO:0080090;GO:0019222;GO:0043933;GO:2000112;GO:0034622;GO:0031323;GO:0022607;GO:0050789;GO:0071840;GO:0071826;GO:0010608;GO:0051246;GO:0016043;GO:0065003;GO:0022618;GO:0065007;GO:0031326;GO:0010468;GO:0060255;GO:0006446;GO:0009987;GO:0009889;GO:0034248;GO:0008150;GO:0051171;GO:0001731;GO:0050794;GO:0032268;GO:0010556;GO:0006417GO:0071541;GO:0070993;GO:0033290;GO:0030529;GO:0043227;GO:0005852;GO:0…	K03246	EIF3I	hsa03013	RNA transport	------	------	PF00400.29;PF12894.4	WD40;ANAPC4_WD40	WD domain, G-beta repeat;Anaphase-promoting complex subunit 4 WD40 domain	cytoplasmic	13	56	36.5	High
[truncated: 3,213 more rows]
