# Supplementary material for: ciRS-7 is a prognostic biomarker and potential gene therapy target for renal cell carcinoma
Source: Mol Cancer. 2021 Nov 5;20:142. doi: 10.1186/s12943-021-01443-2 (PMC8570002; doi:10.1186/s12943-021-01443-2)
Supplement: Supplementary file 6 — Additional file 6: Excel S5. Down-regulation of the protein KEGG enrichment-related pathway. [file 12943_2021_1443_MOESM6_ESM.xlsx]

## Sheet: Sheet1
pathway	pathway_name	class	all_number_of_accs	all_KO2acc	diff_number_of_accs	diff_KO2acc	p_value	FDR	url
hsa04070	Phosphatidylinositol signaling system	Environmental Information Processing	17|1858	hsa:54928(ENSP00000262644.4);hsa:22908(ENSP00000500542.1);hsa:51763(ENSP00000413937.2);hsa:5296(ENSP00000471914.1);hsa:5332(ENSP00000367762.2);hsa:5331(ENSP00000279230.6);hsa:5336(ENSP00000482457.1);hsa:808(ENSP00000387065.1);hsa:4952(ENSP00000360154.4);hsa:3612(ENSP00000408526.2);hsa:5335(ENSP00000244007.3);hsa:810(ENSP00000315299.1);hsa:23262(ENSP00000486357.1);hsa:3628(ENSP00000376142.2);hsa:7…	1|385	hsa:22908(ENSP00000500542.1)	0.0850658	0.489979	http://www.kegg.jp/kegg-bin/show_pathway?hsa04070+hsa:22908%09green
hsa04218	Cellular senescence	Cellular Processes	51|1858	hsa:983(ENSP00000378699.3);hsa:4683(ENSP00000265433.3);hsa:1019(ENSP00000257904.5);hsa:5296(ENSP00000471914.1);hsa:7419(ENSP00000428845.1);hsa:7416(ENSP00000265333.3);hsa:7417(ENSP00000361635.1);hsa:810(ENSP00000315299.1);hsa:54822(ENSP00000495860.1);hsa:5534(ENSP00000384974.3);hsa:824(ENSP00000295006.5);hsa:823(ENSP00000431984.1);hsa:5530(ENSP00000378323.3);hsa:1111(ENSP00000388648.1);hsa:6237(E…	12|385	hsa:1432(ENSP00000229794.4);hsa:1021(ENSP00000265734.4);hsa:6237(ENSP00000246792.2);hsa:23411(ENSP00000212015.6);hsa:5606(ENSP00000345083.4);hsa:292(ENSP00000360671.4);hsa:293(ENSP00000370808.5);hsa:7419(ENSP00000428845.1);hsa:3107(ENSP00000390282.2);hsa:4361(ENSP00000385614.3);hsa:5933(ENSP00000362768.3);hsa:132660(ENSP00000425844.1)	0.117485	0.380176	http://www.kegg.jp/kegg-bin/show_pathway?hsa04218+hsa:1432%09green+hsa:1021%09green+hsa:6237%09green+hsa:23411%09green+hsa:5606%09green+hsa:292%09green+hsa:293%09green+hsa:7419%09green+hsa:3107%09green+hsa:4361%09green+hsa:5933%09green+hsa:132660%09green
hsa05323	Rheumatoid arthritis	Human Diseases	14|1858	hsa:3606(ENSP00000280357.7);hsa:51606(ENSP00000352522.2);hsa:9296(ENSP00000417378.1);hsa:9550(ENSP00000363162.3);hsa:3383(ENSP00000264832.2);hsa:2919(ENSP00000379110.3);hsa:535(ENSP00000264649.5);hsa:528(ENSP00000379203.3);hsa:529(ENSP00000253413.5);hsa:526(ENSP00000276390.2);hsa:527(ENSP00000329757.4);hsa:9114(ENSP00000441282.1);hsa:10312(ENSP00000265686.3);hsa:523(ENSP00000273398.3)	2|385	hsa:535(ENSP00000264649.5);hsa:3383(ENSP00000264832.2)	0.241234	0.311549	http://www.kegg.jp/kegg-bin/show_pathway?hsa05323+hsa:535%09green+hsa:3383%09green
hsa05100	Bacterial invasion of epithelial cells	Human Diseases	41|1858	hsa:10109(ENSP00000295685.10);hsa:1211(ENSP00000242284.6);hsa:9564(ENSP00000391669.3);hsa:1213(ENSP00000479606.1);hsa:10552(ENSP00000262942.5);hsa:23607(ENSP00000352264.5);hsa:7414(ENSP00000211998.4);hsa:1785(ENSP00000347890.6);hsa:10801(ENSP00000391249.1);hsa:10163(ENSP00000483313.1);hsa:1399(ENSP00000396646.1);hsa:10094(ENSP00000228825.7);hsa:5829(ENSP00000489840.1);hsa:5747(ENSP00000429082.1);…	5|385	hsa:5747(ENSP00000429082.1);hsa:10093(ENSP00000388169.1);hsa:10092(ENSP00000352918.6);hsa:3611(ENSP00000439606.2);hsa:387(ENSP00000400175.1);hsa:100526693(ENSP00000388169.1)	0.0662119	0.501817	http://www.kegg.jp/kegg-bin/show_pathway?hsa05100+hsa:5747%09green+hsa:10093%09green+hsa:10092%09green+hsa:3611%09green+hsa:387%09green+hsa:100526693%09green
hsa00220	Arginine biosynthesis	Metabolism	6|1858	hsa:2805(ENSP00000359539.5);hsa:2806(ENSP00000245206.5);hsa:435(ENSP00000307188.9);hsa:2746(ENSP00000277865.4);hsa:2744(ENSP00000340689.4);hsa:100526760(ENSP00000490744.1);hsa:95(ENSP00000490744.1)	2|385	hsa:25864(ENSP00000490744.1);hsa:2744(ENSP00000340689.4);hsa:100526760(ENSP00000490744.1);hsa:95(ENSP00000490744.1)	0.254776	0.313571	http://www.kegg.jp/kegg-bin/show_pathway?hsa00220+hsa:25864%09green+hsa:2744%09green+hsa:100526760%09green+hsa:95%09green
hsa04144	Endocytosis	Cellular Processes	116|1858	hsa:30011(ENSP00000380921.3);hsa:10109(ENSP00000295685.10);hsa:3482(ENSP00000349437.1);hsa:64744(ENSP00000361803.3);hsa:55048(ENSP00000301765.5);hsa:9897(ENSP00000318016.7);hsa:9146(ENSP00000331201.4);hsa:3312(ENSP00000432083.1;ENSP00000432884.1);hsa:8729(ENSP00000359000.3);hsa:7037(ENSP00000376197.3);hsa:3799(ENSP00000307078.4);hsa:8724(ENSP00000230085.8);hsa:8723(ENSP00000251775.4);hsa:23111(EN…	17|385	hsa:5584(ENSP00000295797.4);hsa:30844(ENSP00000220325.4);hsa:830(ENSP00000354947.2);hsa:51028(ENSP00000367299.3);hsa:1175(ENSP00000470176.1);hsa:3482(ENSP00000349437.1);hsa:3949(ENSP00000453557.1);hsa:10093(ENSP00000388169.1);hsa:10092(ENSP00000352918.6);hsa:84364(ENSP00000434442.1);hsa:4734(ENSP00000410613.3);hsa:8729(ENSP00000359000.3);hsa:3107(ENSP00000390282.2);hsa:7037(ENSP00000376197.3);hsa…	0.0239136	0.491937	http://www.kegg.jp/kegg-bin/show_pathway?hsa04144+hsa:5584%09green+hsa:30844%09green+hsa:830%09green+hsa:51028%09green+hsa:1175%09green+hsa:3482%09green+hsa:3949%09green+hsa:10093%09green+hsa:10092%09green+hsa:84364%09green+hsa:4734%09green+hsa:8729%09green+hsa:3107%09green+hsa:7037%09green+hsa:7879%09green+hsa:23325%09green+hsa:387%09green+hsa:100526693%09green
hsa04723	Retrograde endocannabinoid signaling	Organismal Systems	38|1858	hsa:59345(ENSP00000232564.3);hsa:374291(ENSP00000406630.2);hsa:4698(ENSP00000347988.2);hsa:5566(ENSP00000309591.3);hsa:55967(ENSP00000330737.2);hsa:54539(ENSP00000276062.8);hsa:4716(ENSP00000268668.6);hsa:4731(ENSP00000346196.2);hsa:4714(ENSP00000299166.4);hsa:4715(ENSP00000431115.1);hsa:5602(ENSP00000493048.1);hsa:4719(ENSP00000490092.1);hsa:5595(ENSP00000263025.4);hsa:5594(ENSP00000381803.3);hs…	12|385	hsa:374291(ENSP00000406630.2);hsa:2771(ENSP00000312999.6);hsa:51079(ENSP00000423673.1);hsa:54539(ENSP00000276062.8);hsa:2787(ENSP00000359675.3);hsa:4696(ENSP00000482015.1);hsa:4695(ENSP00000252102.4);hsa:4722(ENSP00000496383.1);hsa:5602(ENSP00000493048.1);hsa:4725(ENSP00000362060.3);hsa:1432(ENSP00000229794.4);hsa:4729(ENSP00000382908.1)	0.0399469	0.575235	http://www.kegg.jp/kegg-bin/show_pathway?hsa04723+hsa:374291%09green+hsa:2771%09green+hsa:51079%09green+hsa:54539%09green+hsa:2787%09green+hsa:4696%09green+hsa:4695%09green+hsa:4722%09green+hsa:5602%09green+hsa:4725%09green+hsa:1432%09green+hsa:4729%09green
hsa00330	Arginine and proline metabolism	Metabolism	18|1858	hsa:2805(ENSP00000359539.5);hsa:2806(ENSP00000245206.5);hsa:223(ENSP00000346827.4);hsa:5831(ENSP00000384949.2);hsa:4942(ENSP00000357838.5);hsa:5033(ENSP00000362099.1);hsa:79814(ENSP00000364986.3);hsa:5832(ENSP00000360268.2);hsa:8974(ENSP00000368398.2);hsa:29920(ENSP00000342502.6);hsa:51056(ENSP00000481000.1);hsa:65263(ENSP00000484458.1);hsa:501(ENSP00000490811.1);hsa:6723(ENSP00000366156.2);hsa:2…	2|385	hsa:219(ENSP00000366927.3);hsa:79814(ENSP00000364986.3)	0.159689	0.321611	http://www.kegg.jp/kegg-bin/show_pathway?hsa00330+hsa:219%09green+hsa:79814%09green
hsa00603	Glycosphingolipid biosynthesis - globo and isoglobo series	Metabolism	4|1858	hsa:4668(ENSP00000385283.1);hsa:3074(ENSP00000261416.7);hsa:3073(ENSP00000455114.1);hsa:2717(ENSP00000498186.1)	1|385	hsa:4668(ENSP00000385283.1)	0.413489	0.41493	http://www.kegg.jp/kegg-bin/show_pathway?hsa00603+hsa:4668%09green
hsa05014	Amyotrophic lateral sclerosis (ALS)	Human Diseases	16|1858	hsa:637(ENSP00000318822.7);hsa:1432(ENSP00000229794.4);hsa:5534(ENSP00000384974.3);hsa:2876(ENSP00000407375.1);hsa:54205(ENSP00000387279.1);hsa:598(ENSP00000302564.4);hsa:581(ENSP00000293288.8);hsa:5606(ENSP00000345083.4);hsa:847(ENSP00000241052.4);hsa:6647(ENSP00000270142.6);hsa:5868(ENSP00000273047.4);hsa:836(ENSP00000428929.1);hsa:10452(ENSP00000410339.1);hsa:5879(ENSP00000348461.4);hsa:5530(E…	4|385	hsa:5606(ENSP00000345083.4);hsa:1432(ENSP00000229794.4);hsa:598(ENSP00000302564.4);hsa:54205(ENSP00000387279.1)	0.207704	0.309941	http://www.kegg.jp/kegg-bin/show_pathway?hsa05014+hsa:5606%09green+hsa:1432%09green+hsa:598%09green+hsa:54205%09green
hsa04140	Autophagy - animal	Cellular Processes	38|1858	hsa:9140(ENSP00000425107.1);hsa:598(ENSP00000302564.4);hsa:3916(ENSP00000333298.4);hsa:10533(ENSP00000346437.3);hsa:79065(ENSP00000379983.2);hsa:3476(ENSP00000363661.5);hsa:26100(ENSP00000288828.4);hsa:1508(ENSP00000409917.2);hsa:1509(ENSP00000236671.2);hsa:3146(ENSP00000384678.1);hsa:64422(ENSP00000283290.5);hsa:51100(ENSP00000479919.1);hsa:5605(ENSP00000262948.3);hsa:5604(ENSP00000302486.4);hsa…	8|385	hsa:8660(ENSP00000365016.3);hsa:598(ENSP00000302564.4);hsa:6237(ENSP00000246792.2);hsa:30849(ENSP00000349205.3);hsa:9474(ENSP00000358072.3);hsa:5602(ENSP00000493048.1);hsa:7879(ENSP00000265062.3);hsa:11337(ENSP00000306866.5)	0.158452	0.325959	http://www.kegg.jp/kegg-bin/show_pathway?hsa04140+hsa:8660%09green+hsa:598%09green+hsa:6237%09green+hsa:30849%09green+hsa:9474%09green+hsa:5602%09green+hsa:7879%09green+hsa:11337%09green
hsa05142	Chagas disease (American trypanosomiasis)	Human Diseases	24|1858	hsa:8772(ENSP00000301838.4);hsa:841(ENSP00000351273.4);hsa:2767(ENSP00000078429.3);hsa:5296(ENSP00000471914.1);hsa:5519(ENSP00000311344.5);hsa:5518(ENSP00000324804.6);hsa:5516(ENSP00000221138.4);hsa:5602(ENSP00000493048.1);hsa:5595(ENSP00000263025.4);hsa:5594(ENSP00000381803.3);hsa:5332(ENSP00000367762.2);hsa:5331(ENSP00000279230.6);hsa:5520(ENSP00000325074.7);hsa:4790(ENSP00000226574.4);hsa:718(…	5|385	hsa:1432(ENSP00000229794.4);hsa:8772(ENSP00000301838.4);hsa:2771(ENSP00000312999.6);hsa:5602(ENSP00000493048.1);hsa:5519(ENSP00000311344.5)	0.198299	0.310382	http://www.kegg.jp/kegg-bin/show_pathway?hsa05142+hsa:1432%09green+hsa:8772%09green+hsa:2771%09green+hsa:5602%09green+hsa:5519%09green
hsa04971	Gastric acid secretion	Organismal Systems	15|1858	hsa:2773(ENSP00000358867.4);hsa:2771(ENSP00000312999.6);hsa:5332(ENSP00000367762.2);hsa:5331(ENSP00000279230.6);hsa:808(ENSP00000387065.1);hsa:2778(ENSP00000360141.3);hsa:810(ENSP00000315299.1);hsa:5566(ENSP00000309591.3);hsa:7430(ENSP00000356042.3);hsa:481(ENSP00000356790.1);hsa:483(ENSP00000286371.3);hsa:817(ENSP00000425824.1);hsa:476(ENSP00000295598.5);hsa:60(ENSP00000458162.1;ENSP00000494185.…	1|385	hsa:2771(ENSP00000312999.6)	0.119784	0.374977	http://www.kegg.jp/kegg-bin/show_pathway?hsa04971+hsa:2771%09green
hsa05016	Huntington disease	Human Diseases	97|1858	hsa:10105(ENSP00000225174.3);hsa:2902(ENSP00000360601.4);hsa:5438(ENSP00000221859.3);hsa:5439(ENSP00000351218.5);hsa:1639(ENSP00000387327.1);hsa:5434(ENSP00000464739.1);hsa:5436(ENSP00000301788.7);hsa:5437(ENSP00000392913.1);hsa:5430(ENSP00000499521.1);hsa:5431(ENSP00000370625.1);hsa:5432(ENSP00000219252.4);hsa:5433(ENSP00000272645.3);hsa:4508(ENSP00000354632.2);hsa:246721(ENSP00000351218.5);hsa:…	23|385	hsa:7419(ENSP00000428845.1);hsa:1175(ENSP00000470176.1);hsa:5437(ENSP00000392913.1);hsa:5432(ENSP00000219252.4);hsa:4508(ENSP00000354632.2);hsa:3065(ENSP00000362649.3);hsa:54205(ENSP00000387279.1);hsa:374291(ENSP00000406630.2);hsa:54539(ENSP00000276062.8);hsa:55567(ENSP00000261383.3);hsa:7385(ENSP00000268379.4);hsa:4695(ENSP00000252102.4);hsa:4696(ENSP00000482015.1);hsa:196385(ENSP00000386770.4);…	0.0746201	0.511681	http://www.kegg.jp/kegg-bin/show_pathway?hsa05016+hsa:7419%09green+hsa:1175%09green+hsa:5437%09green+hsa:5432%09green+hsa:4508%09green+hsa:3065%09green+hsa:54205%09green+hsa:374291%09green+hsa:54539%09green+hsa:55567%09green+hsa:7385%09green+hsa:4695%09green+hsa:4696%09green+hsa:196385%09green+hsa:509%09green+hsa:51079%09green+hsa:5441%09green+hsa:4722%09green+hsa:292%09green+hsa:293%09green+hsa:…
hsa05218	Melanoma	Human Diseases	14|1858	hsa:5595(ENSP00000263025.4);hsa:5594(ENSP00000381803.3);hsa:1021(ENSP00000265734.4);hsa:208(ENSP00000375892.2);hsa:578(ENSP00000363591.3);hsa:5296(ENSP00000471914.1);hsa:581(ENSP00000293288.8);hsa:5605(ENSP00000262948.3);hsa:5604(ENSP00000302486.4);hsa:1019(ENSP00000257904.5);hsa:1956(ENSP00000275493.2);hsa:3265(ENSP00000380723.2);hsa:207(ENSP00000451828.1);hsa:5925(ENSP00000267163.4)	1|385	hsa:1021(ENSP00000265734.4)	0.141203	0.353622	http://www.kegg.jp/kegg-bin/show_pathway?hsa05218+hsa:1021%09green
hsa05219	Bladder cancer	Human Diseases	12|1858	hsa:5595(ENSP00000263025.4);hsa:5594(ENSP00000381803.3);hsa:9252(ENSP00000479667.1);hsa:5605(ENSP00000262948.3);hsa:5604(ENSP00000302486.4);hsa:1019(ENSP00000257904.5);hsa:7057(ENSP00000260356.5);hsa:3265(ENSP00000380723.2);hsa:6714(ENSP00000362659.2);hsa:1890(ENSP00000379038.1);hsa:5925(ENSP00000267163.4);hsa:1956(ENSP00000275493.2)	2|385	hsa:9252(ENSP00000479667.1);hsa:7057(ENSP00000260356.5)	0.278598	0.334317	http://www.kegg.jp/kegg-bin/show_pathway?hsa05219+hsa:9252%09green+hsa:7057%09green
hsa04910	Insulin signaling pathway	Organismal Systems	47|1858	hsa:5584(ENSP00000295797.4);hsa:2885(ENSP00000376345.1);hsa:51422(ENSP00000287878.3);hsa:868(ENSP00000499037.1);hsa:1399(ENSP00000396646.1);hsa:1398(ENSP00000300574.2);hsa:5573(ENSP00000351410.1);hsa:5564(ENSP00000229328.5);hsa:1977(ENSP00000425561.1);hsa:5576(ENSP00000394041.1);hsa:5605(ENSP00000262948.3);hsa:5604(ENSP00000302486.4);hsa:5602(ENSP00000493048.1);hsa:6464(ENSP00000401303.2);hsa:932…	7|385	hsa:5584(ENSP00000295797.4);hsa:2997(ENSP00000317904.3);hsa:8660(ENSP00000365016.3);hsa:2885(ENSP00000376345.1);hsa:5602(ENSP00000493048.1);hsa:5770(ENSP00000360683.3);hsa:5792(ENSP00000353030.4)	0.095216	0.449544	http://www.kegg.jp/kegg-bin/show_pathway?hsa04910+hsa:5584%09green+hsa:2997%09green+hsa:8660%09green+hsa:2885%09green+hsa:5602%09green+hsa:5770%09green+hsa:5792%09green
hsa05169	Epstein-Barr virus infection	Human Diseases	69|1858	hsa:29110(ENSP00000498341.1);hsa:8772(ENSP00000301838.4);hsa:11047(ENSP00000253003.2);hsa:22938(ENSP00000261531.7);hsa:23586(ENSP00000369213.2);hsa:578(ENSP00000363591.3);hsa:836(ENSP00000428929.1);hsa:7431(ENSP00000224237.5);hsa:841(ENSP00000351273.4);hsa:7874(ENSP00000343535.4);hsa:5879(ENSP00000348461.4);hsa:811(ENSP00000320866.4);hsa:1017(ENSP00000452514.1);hsa:5925(ENSP00000267163.4);hsa:292…	11|385	hsa:8772(ENSP00000301838.4);hsa:1021(ENSP00000265734.4);hsa:3383(ENSP00000264832.2);hsa:54205(ENSP00000387279.1);hsa:3065(ENSP00000362649.3);hsa:1432(ENSP00000229794.4);hsa:5606(ENSP00000345083.4);hsa:4734(ENSP00000410613.3);hsa:5602(ENSP00000493048.1);hsa:5719(ENSP00000436186.1);hsa:3107(ENSP00000390282.2)	0.0778812	0.509768	http://www.kegg.jp/kegg-bin/show_pathway?hsa05169+hsa:8772%09green+hsa:1021%09green+hsa:3383%09green+hsa:54205%09green+hsa:3065%09green+hsa:1432%09green+hsa:5606%09green+hsa:4734%09green+hsa:5602%09green+hsa:5719%09green+hsa:3107%09green
hsa05130	Pathogenic Escherichia coli infection	Human Diseases	32|1858	hsa:7277(ENSP00000248437.4);hsa:10109(ENSP00000295685.10);hsa:10552(ENSP00000262942.5);hsa:3875(ENSP00000373489.2);hsa:7534(ENSP00000379281.3);hsa:10095(ENSP00000398110.2);hsa:10094(ENSP00000228825.7);hsa:10093(ENSP00000388169.1);hsa:10092(ENSP00000352918.6);hsa:387(ENSP00000400175.1);hsa:60(ENSP00000458162.1;ENSP00000494185.1);hsa:7280(ENSP00000369703.2);hsa:4690(ENSP00000417273.1);hsa:81873(ENS…	6|385	hsa:203068(ENSP00000406811.2);hsa:6093(ENSP00000382697.1);hsa:7277(ENSP00000248437.4);hsa:10093(ENSP00000388169.1);hsa:10092(ENSP00000352918.6);hsa:387(ENSP00000400175.1);hsa:100526693(ENSP00000388169.1)	0.172587	0.322761	http://www.kegg.jp/kegg-bin/show_pathway?hsa05130+hsa:203068%09green+hsa:6093%09green+hsa:7277%09green+hsa:10093%09green+hsa:10092%09green+hsa:387%09green+hsa:100526693%09green
hsa04110	Cell cycle	Cellular Processes	49|1858	hsa:5001(ENSP00000297431.4);hsa:5000(ENSP00000376597.4);hsa:983(ENSP00000378699.3);hsa:10274(ENSP00000372689.2);hsa:701(ENSP00000398470.3);hsa:8243(ENSP00000323421.3);hsa:4089(ENSP00000381452.1);hsa:9184(ENSP00000357858.4);hsa:1019(ENSP00000257904.5);hsa:10735(ENSP00000218089.9);hsa:8318(ENSP00000405726.2);hsa:8379(ENSP00000265854.7);hsa:1022(ENSP00000256443.3);hsa:7533(ENSP00000248975.5);hsa:753…	12|385	hsa:5000(ENSP00000376597.4);hsa:991(ENSP00000361540.1);hsa:1021(ENSP00000265734.4);hsa:7532(ENSP00000306330.3);hsa:902(ENSP00000498750.1);hsa:4089(ENSP00000381452.1);hsa:7272(ENSP00000358813.2);hsa:3065(ENSP00000362649.3);hsa:8318(ENSP00000405726.2);hsa:23595(ENSP00000257789.4);hsa:5933(ENSP00000362768.3);hsa:8379(ENSP00000265854.7)	0.108373	0.395081	http://www.kegg.jp/kegg-bin/show_pathway?hsa04110+hsa:5000%09green+hsa:991%09green+hsa:1021%09green+hsa:7532%09green+hsa:902%09green+hsa:4089%09green+hsa:7272%09green+hsa:3065%09green+hsa:8318%09green+hsa:23595%09green+hsa:5933%09green+hsa:8379%09green
hsa05416	Viral myocarditis	Human Diseases	19|1858	hsa:637(ENSP00000318822.7);hsa:836(ENSP00000428929.1);hsa:3105(ENSP00000484208.1;ENSP00000448516.2);hsa:1981(ENSP00000338020.4);hsa:1982(ENSP00000492820.1);hsa:3383(ENSP00000264832.2);hsa:54205(ENSP00000387279.1);hsa:1605(ENSP00000442600.1);hsa:958(ENSP00000361359.3);hsa:5879(ENSP00000348461.4);hsa:841(ENSP00000351273.4);hsa:857(ENSP00000339191.2);hsa:3106(ENSP00000388208.2);hsa:3107(ENSP00000390…	4|385	hsa:3107(ENSP00000390282.2);hsa:8672(ENSP00000489051.1);hsa:3383(ENSP00000264832.2);hsa:54205(ENSP00000387279.1)	0.220625	0.30548	http://www.kegg.jp/kegg-bin/show_pathway?hsa05416+hsa:3107%09green+hsa:8672%09green+hsa:3383%09green+hsa:54205%09green
hsa05131	Shigellosis	Human Diseases	36|1858	hsa:10109(ENSP00000295685.10);hsa:10552(ENSP00000262942.5);hsa:1729(ENSP00000373706.4);hsa:7414(ENSP00000211998.4);hsa:7307(ENSP00000369629.2);hsa:10163(ENSP00000483313.1);hsa:10095(ENSP00000398110.2);hsa:10094(ENSP00000228825.7);hsa:10093(ENSP00000388169.1);hsa:10092(ENSP00000352918.6);hsa:5602(ENSP00000493048.1);hsa:5216(ENSP00000225655.5);hsa:5217(ENSP00000408283.2);hsa:60(ENSP00000458162.1;EN…	7|385	hsa:1432(ENSP00000229794.4);hsa:6093(ENSP00000382697.1);hsa:10093(ENSP00000388169.1);hsa:10092(ENSP00000352918.6);hsa:9474(ENSP00000358072.3);hsa:5602(ENSP00000493048.1);hsa:7307(ENSP00000369629.2);hsa:100526693(ENSP00000388169.1)	0.164408	0.326549	http://www.kegg.jp/kegg-bin/show_pathway?hsa05131+hsa:1432%09green+hsa:6093%09green+hsa:10093%09green+hsa:10092%09green+hsa:9474%09green+hsa:5602%09green+hsa:7307%09green+hsa:100526693%09green
hsa03050	Proteasome	Genetic Information Processing	38|1858	hsa:11047(ENSP00000253003.2);hsa:5689(ENSP00000262193.6);hsa:5688(ENSP00000359910.4);hsa:5687(ENSP00000452603.1);hsa:5686(ENSP00000271308.4);hsa:5685(ENSP00000044462.7);hsa:5684(ENSP00000216455.4);hsa:5683(ENSP00000455744.1);hsa:5682(ENSP00000414359.2);hsa:10197(ENSP00000293362.1);hsa:5708(ENSP00000310129.4);hsa:5709(ENSP00000264639.4);hsa:5720(ENSP00000495095.1);hsa:5707(ENSP00000309474.6);hsa:5…	2|385	hsa:5719(ENSP00000436186.1);hsa:5683(ENSP00000455744.1)	0.0067064	0.386289	http://www.kegg.jp/kegg-bin/show_pathway?hsa03050+hsa:5719%09green+hsa:5683%09green
hsa05163	Human cytomegalovirus infection	Human Diseases	71|1858	hsa:29110(ENSP00000498341.1);hsa:8772(ENSP00000301838.4);hsa:59345(ENSP00000232564.3);hsa:11214(ENSP00000354718.2);hsa:2885(ENSP00000376345.1);hsa:578(ENSP00000363591.3);hsa:9564(ENSP00000391669.3);hsa:836(ENSP00000428929.1);hsa:1019(ENSP00000257904.5);hsa:841(ENSP00000351273.4);hsa:811(ENSP00000320866.4);hsa:5332(ENSP00000367762.2);hsa:5534(ENSP00000384974.3);hsa:2767(ENSP00000078429.3);hsa:5925…	12|385	hsa:8772(ENSP00000301838.4);hsa:2771(ENSP00000312999.6);hsa:1021(ENSP00000265734.4);hsa:6093(ENSP00000382697.1);hsa:2885(ENSP00000376345.1);hsa:2787(ENSP00000359675.3);hsa:5747(ENSP00000429082.1);hsa:1432(ENSP00000229794.4);hsa:3690(ENSP00000452786.1);hsa:54205(ENSP00000387279.1);hsa:3107(ENSP00000390282.2);hsa:387(ENSP00000400175.1)	0.0904495	0.465169	http://www.kegg.jp/kegg-bin/show_pathway?hsa05163+hsa:8772%09green+hsa:2771%09green+hsa:1021%09green+hsa:6093%09green+hsa:2885%09green+hsa:2787%09green+hsa:5747%09green+hsa:1432%09green+hsa:3690%09green+hsa:54205%09green+hsa:3107%09green+hsa:387%09green
hsa05150	Staphylococcus aureus infection	Human Diseases	3|1858	hsa:3858(ENSP00000269576.5);hsa:718(ENSP00000245907.4);hsa:3383(ENSP00000264832.2)	1|385	hsa:3383(ENSP00000264832.2)	0.391072	0.402246	http://www.kegg.jp/kegg-bin/show_pathway?hsa05150+hsa:3383%09green
hsa04310	Wnt signaling pathway	Environmental Information Processing	26|1858	hsa:1460(ENSP00000395546.2);hsa:5534(ENSP00000384974.3);hsa:5530(ENSP00000378323.3);hsa:6500(ENSP00000429686.1);hsa:5602(ENSP00000493048.1);hsa:1487(ENSP00000290921.6);hsa:4089(ENSP00000381452.1);hsa:8454(ENSP00000499277.1);hsa:8607(ENSP00000494621.1);hsa:387(ENSP00000400175.1);hsa:5332(ENSP00000367762.2);hsa:5331(ENSP00000279230.6);hsa:79718(ENSP00000413251.2);hsa:4919(ENSP00000360120.1);hsa:145…	7|385	hsa:1454(ENSP00000384074.1);hsa:102800317(ENSP00000384074.1);hsa:1452(ENSP00000499284.1);hsa:5602(ENSP00000493048.1);hsa:1487(ENSP00000290921.6);hsa:4089(ENSP00000381452.1);hsa:8607(ENSP00000494621.1);hsa:387(ENSP00000400175.1)	0.131476	0.350603	http://www.kegg.jp/kegg-bin/show_pathway?hsa04310+hsa:1454%09green+hsa:102800317%09green+hsa:1452%09green+hsa:5602%09green+hsa:1487%09green+hsa:4089%09green+hsa:8607%09green+hsa:387%09green
hsa03015	mRNA surveillance pathway	Genetic Information Processing	52|1858	hsa:10250(ENSP00000363510.3);hsa:51692(ENSP00000238112.3);hsa:4686(ENSP00000364289.3);hsa:22916(ENSP00000326806.5);hsa:53981(ENSP00000298875.4);hsa:79869(ENSP00000345412.4);hsa:10921(ENSP00000457723.1);hsa:2107(ENSP00000353741.5);hsa:5411(ENSP00000216832.4);hsa:9939(ENSP00000488265.1);hsa:5519(ENSP00000311344.5);hsa:5518(ENSP00000324804.6);hsa:5516(ENSP00000221138.4);hsa:29894(ENSP00000495102.1);…	9|385	hsa:10921(ENSP00000457723.1);hsa:2107(ENSP00000353741.5);hsa:79869(ENSP00000345412.4);hsa:5519(ENSP00000311344.5);hsa:5525(ENSP00000261461.2);hsa:26019(ENSP00000348708.2);hsa:5529(ENSP00000337641.3);hsa:29101(ENSP00000291386.3);hsa:53918(ENSP00000274311.2)	0.120317	0.372594	http://www.kegg.jp/kegg-bin/show_pathway?hsa03015+hsa:10921%09green+hsa:2107%09green+hsa:79869%09green+hsa:5519%09green+hsa:5525%09green+hsa:26019%09green+hsa:5529%09green+hsa:29101%09green+hsa:53918%09green
hsa04137	Mitophagy - animal	Cellular Processes	28|1858	hsa:29110(ENSP00000498341.1);hsa:23786(ENSP00000480836.1);hsa:598(ENSP00000302564.4);hsa:6714(ENSP00000362659.2);hsa:55288(ENSP00000351132.3);hsa:1460(ENSP00000395546.2);hsa:6237(ENSP00000246792.2);hsa:192111(ENSP00000438465.1);hsa:64786(ENSP00000318262.6);hsa:7879(ENSP00000265062.3);hsa:79065(ENSP00000379983.2);hsa:9958(ENSP00000280377.5);hsa:5602(ENSP00000493048.1);hsa:51024(ENSP00000223136.4);…	8|385	hsa:598(ENSP00000302564.4);hsa:6237(ENSP00000246792.2);hsa:79735(ENSP00000221543.4);hsa:64786(ENSP00000318262.6);hsa:9474(ENSP00000358072.3);hsa:5602(ENSP00000493048.1);hsa:7879(ENSP00000265062.3);hsa:11337(ENSP00000306866.5)	0.101787	0.412881	http://www.kegg.jp/kegg-bin/show_pathway?hsa04137+hsa:598%09green+hsa:6237%09green+hsa:79735%09green+hsa:64786%09green+hsa:9474%09green+hsa:5602%09green+hsa:7879%09green+hsa:11337%09green
hsa05012	Parkinson disease	Human Diseases	69|1858	hsa:11315(ENSP00000340278.5);hsa:9377(ENSP00000317780.6);hsa:7326(ENSP00000380178.2);hsa:10105(ENSP00000225174.3);hsa:293(ENSP00000370808.5);hsa:374291(ENSP00000406630.2);hsa:515(ENSP00000358737.3);hsa:513(ENSP00000464863.1);hsa:7419(ENSP00000428845.1);hsa:539(ENSP00000290299.2);hsa:7416(ENSP00000265333.3);hsa:7417(ENSP00000361635.1);hsa:506(ENSP00000448428.1;ENSP00000262030.3);hsa:4724(ENSP00000…	18|385	hsa:4508(ENSP00000354632.2);hsa:374291(ENSP00000406630.2);hsa:2771(ENSP00000312999.6);hsa:51079(ENSP00000423673.1);hsa:54539(ENSP00000276062.8);hsa:54205(ENSP00000387279.1);hsa:4722(ENSP00000496383.1);hsa:4696(ENSP00000482015.1);hsa:4695(ENSP00000252102.4);hsa:7385(ENSP00000268379.4);hsa:7327(ENSP00000338348.3);hsa:292(ENSP00000360671.4);hsa:293(ENSP00000370808.5);hsa:7419(ENSP00000428845.1);hsa:…	0.0614431	0.491545	http://www.kegg.jp/kegg-bin/show_pathway?hsa05012+hsa:4508%09green+hsa:374291%09green+hsa:2771%09green+hsa:51079%09green+hsa:54539%09green+hsa:54205%09green+hsa:4722%09green+hsa:4696%09green+hsa:4695%09green+hsa:7385%09green+hsa:7327%09green+hsa:292%09green+hsa:293%09green+hsa:7419%09green+hsa:4725%09green+hsa:4729%09green+hsa:4513%09green+hsa:509%09green
hsa04917	Prolactin signaling pathway	Organismal Systems	18|1858	hsa:6774(ENSP00000467985.1);hsa:5594(ENSP00000381803.3);hsa:6772(ENSP00000354394.3);hsa:2932(ENSP00000497956.1);hsa:208(ENSP00000375892.2);hsa:2885(ENSP00000376345.1);hsa:5595(ENSP00000263025.4);hsa:1432(ENSP00000229794.4);hsa:4790(ENSP00000226574.4);hsa:5605(ENSP00000262948.3);hsa:5604(ENSP00000302486.4);hsa:5296(ENSP00000471914.1);hsa:5602(ENSP00000493048.1);hsa:3265(ENSP00000380723.2);hsa:6714…	3|385	hsa:2885(ENSP00000376345.1);hsa:1432(ENSP00000229794.4);hsa:5602(ENSP00000493048.1)	0.223725	0.2983	http://www.kegg.jp/kegg-bin/show_pathway?hsa04917+hsa:2885%09green+hsa:1432%09green+hsa:5602%09green
hsa04810	Regulation of actin cytoskeleton	Cellular Processes	78|1858	hsa:5217(ENSP00000408283.2);hsa:10109(ENSP00000295685.10);hsa:3685(ENSP00000261023.3);hsa:7114(ENSP00000370007.1);hsa:5604(ENSP00000302486.4);hsa:9564(ENSP00000391669.3);hsa:5501(ENSP00000341779.5);hsa:5962(ENSP00000432112.1);hsa:7430(ENSP00000356042.3);hsa:1729(ENSP00000373706.4);hsa:55740(ENSP00000489607.1);hsa:6237(ENSP00000246792.2);hsa:7414(ENSP00000211998.4);hsa:7410(ENSP00000360916.3);hsa:…	13|385	hsa:5062(ENSP00000314067.3);hsa:4659(ENSP00000389168.2);hsa:6093(ENSP00000382697.1);hsa:1073(ENSP00000500532.1);hsa:5747(ENSP00000429082.1);hsa:10093(ENSP00000388169.1);hsa:10092(ENSP00000352918.6);hsa:6237(ENSP00000246792.2);hsa:3693(ENSP00000296181.4);hsa:3690(ENSP00000452786.1);hsa:1730(ENSP00000362145.5);hsa:387(ENSP00000400175.1);hsa:10398(ENSP00000279022.2);hsa:100526693(ENSP00000388169.1)	0.0798976	0.511344	http://www.kegg.jp/kegg-bin/show_pathway?hsa04810+hsa:5062%09green+hsa:4659%09green+hsa:6093%09green+hsa:1073%09green+hsa:5747%09green+hsa:10093%09green+hsa:10092%09green+hsa:6237%09green+hsa:3693%09green+hsa:3690%09green+hsa:1730%09green+hsa:387%09green+hsa:10398%09green+hsa:100526693%09green
hsa05143	African trypanosomiasis	Human Diseases	6|1858	hsa:5332(ENSP00000367762.2);hsa:5331(ENSP00000279230.6);hsa:3383(ENSP00000264832.2);hsa:7064(ENSP00000304467.5);hsa:3606(ENSP00000280357.7);hsa:355(ENSP00000498466.1)	1|385	hsa:3383(ENSP00000264832.2)	0.389861	0.412794	http://www.kegg.jp/kegg-bin/show_pathway?hsa05143+hsa:3383%09green
hsa03040	Spliceosome	Genetic Information Processing	113|1858	hsa:22938(ENSP00000261531.7);hsa:100534599(ENSP00000411822.1);hsa:23350(ENSP00000418563.1);hsa:6427(ENSP00000391278.3);hsa:10907(ENSP00000269601.4);hsa:3312(ENSP00000432083.1;ENSP00000432884.1);hsa:22985(ENSP00000262710.1);hsa:11325(ENSP00000374574.2);hsa:8896(ENSP00000222969.5);hsa:84991(ENSP00000369218.4);hsa:55119(ENSP00000359042.4);hsa:9092(ENSP00000310448.5);hsa:55110(ENSP00000360525.3);hsa:…	14|385	hsa:6633(ENSP00000465216.1);hsa:1655(ENSP00000225792.5);hsa:6429(ENSP00000362900.4);hsa:6637(ENSP00000272348.2);hsa:6635(ENSP00000400591.2);hsa:57187(ENSP00000347959.4);hsa:57819(ENSP00000414006.2);hsa:84844(ENSP00000216252.3);hsa:10946(ENSP00000362110.4);hsa:7307(ENSP00000369629.2);hsa:9984(ENSP00000261600.6);hsa:10713(ENSP00000386864.1);hsa:8896(ENSP00000222969.5);hsa:26121(ENSP00000481201.1)	0.00671865	0.322495	http://www.kegg.jp/kegg-bin/show_pathway?hsa03040+hsa:6633%09green+hsa:1655%09green+hsa:6429%09green+hsa:6637%09green+hsa:6635%09green+hsa:57187%09green+hsa:57819%09green+hsa:84844%09green+hsa:10946%09green+hsa:7307%09green+hsa:9984%09green+hsa:10713%09green+hsa:8896%09green+hsa:26121%09green
hsa04928	Parathyroid hormone synthesis, secretion and action	Organismal Systems	18|1858	hsa:2773(ENSP00000358867.4);hsa:2767(ENSP00000078429.3);hsa:5594(ENSP00000381803.3);hsa:11214(ENSP00000354718.2);hsa:5332(ENSP00000367762.2);hsa:5331(ENSP00000279230.6);hsa:2778(ENSP00000360141.3);hsa:9368(ENSP00000262613.5);hsa:5595(ENSP00000263025.4);hsa:387(ENSP00000400175.1);hsa:5566(ENSP00000309591.3);hsa:6569(ENSP00000321424.4);hsa:5604(ENSP00000302486.4);hsa:4323(ENSP00000308208.6);hsa:195…	2|385	hsa:2771(ENSP00000312999.6);hsa:387(ENSP00000400175.1)	0.159689	0.321611	http://www.kegg.jp/kegg-bin/show_pathway?hsa04928+hsa:2771%09green+hsa:387%09green
hsa05200	Pathways in cancer	Human Diseases	114|1858	hsa:3728(ENSP00000377507.1);hsa:3911(ENSP00000252999.3);hsa:9252(ENSP00000479667.1);hsa:3912(ENSP00000377191.1);hsa:3915(ENSP00000258341.3);hsa:2324(ENSP00000261937.6);hsa:808(ENSP00000387065.1);hsa:9138(ENSP00000470715.1);hsa:3655(ENSP00000406694.1);hsa:10342(ENSP00000419960.1);hsa:2773(ENSP00000358867.4);hsa:27436(ENSP00000320663.5);hsa:6923(ENSP00000262306.7);hsa:6921(ENSP00000284811.8);hsa:74…	23|385	hsa:8772(ENSP00000301838.4);hsa:598(ENSP00000302564.4);hsa:7296(ENSP00000434516.1);hsa:2885(ENSP00000376345.1);hsa:9252(ENSP00000479667.1);hsa:331(ENSP00000395230.3);hsa:4436(ENSP00000233146.2);hsa:5747(ENSP00000429082.1);hsa:3065(ENSP00000362649.3);hsa:5602(ENSP00000493048.1);hsa:1487(ENSP00000290921.6);hsa:4089(ENSP00000381452.1);hsa:387(ENSP00000400175.1);hsa:6789(ENSP00000361892.3);hsa:3162(E…	0.0946194	0.461871	http://www.kegg.jp/kegg-bin/show_pathway?hsa05200+hsa:8772%09green+hsa:598%09green+hsa:7296%09green+hsa:2885%09green+hsa:9252%09green+hsa:331%09green+hsa:4436%09green+hsa:5747%09green+hsa:3065%09green+hsa:5602%09green+hsa:1487%09green+hsa:4089%09green+hsa:387%09green+hsa:6789%09green+hsa:3162%09green+hsa:6093%09green+hsa:54205%09green+hsa:2787%09green+hsa:2771%09green+hsa:1021%09green+hsa:4259%09…
hsa00564	Glycerophospholipid metabolism	Metabolism	8|1858	hsa:5130(ENSP00000390968.1);hsa:10434(ENSP00000484280.1);hsa:23659(ENSP00000219345.5);hsa:11313(ENSP00000363638.3);hsa:10908(ENSP00000407509.2);hsa:79143(ENSP00000245615.1);hsa:2820(ENSP00000409708.2);hsa:8612(ENSP00000329697.1)	3|385	hsa:5130(ENSP00000390968.1);hsa:8612(ENSP00000329697.1);hsa:10908(ENSP00000407509.2)	0.156109	0.330585	http://www.kegg.jp/kegg-bin/show_pathway?hsa00564+hsa:5130%09green+hsa:8612%09green+hsa:10908%09green
hsa00051	Fructose and mannose metabolism	Metabolism	18|1858	hsa:7167(ENSP00000484435.1);hsa:230(ENSP00000378731.2);hsa:226(ENSP00000496166.1);hsa:29925(ENSP00000309092.6);hsa:5211(ENSP00000269848.6);hsa:5373(ENSP00000268261.4);hsa:5372(ENSP00000216259.7);hsa:29926(ENSP00000363027.3);hsa:5213(ENSP00000496597.1);hsa:57103(ENSP00000179259.4);hsa:231(ENSP00000285930.3);hsa:5214(ENSP00000370517.4);hsa:3099(ENSP00000290573.2);hsa:6652(ENSP00000267814.9);hsa:309…	4|385	hsa:5372(ENSP00000216259.7);hsa:6652(ENSP00000267814.9);hsa:231(ENSP00000285930.3);hsa:57103(ENSP00000179259.4)	0.219662	0.310111	http://www.kegg.jp/kegg-bin/show_pathway?hsa00051+hsa:5372%09green+hsa:6652%09green+hsa:231%09green+hsa:57103%09green
hsa04360	Axon guidance	Organismal Systems	40|1858	hsa:5062(ENSP00000314067.3);hsa:5335(ENSP00000244007.3);hsa:55740(ENSP00000489607.1);hsa:10398(ENSP00000279022.2);hsa:5534(ENSP00000384974.3);hsa:5530(ENSP00000378323.3);hsa:5781(ENSP00000489597.1);hsa:6237(ENSP00000246792.2);hsa:90249(ENSP00000421795.2);hsa:1072(ENSP00000431696.1);hsa:1073(ENSP00000500532.1);hsa:5747(ENSP00000429082.1);hsa:4690(ENSP00000417273.1);hsa:2048(ENSP00000383053.3);hsa:…	10|385	hsa:2771(ENSP00000312999.6);hsa:5062(ENSP00000314067.3);hsa:6093(ENSP00000382697.1);hsa:90249(ENSP00000421795.2);hsa:1073(ENSP00000500532.1);hsa:5747(ENSP00000429082.1);hsa:3611(ENSP00000439606.2);hsa:6237(ENSP00000246792.2);hsa:387(ENSP00000400175.1);hsa:10398(ENSP00000279022.2)	0.117599	0.376318	http://www.kegg.jp/kegg-bin/show_pathway?hsa04360+hsa:2771%09green+hsa:5062%09green+hsa:6093%09green+hsa:90249%09green+hsa:1073%09green+hsa:5747%09green+hsa:3611%09green+hsa:6237%09green+hsa:387%09green+hsa:10398%09green
hsa04072	Phospholipase D signaling pathway	Environmental Information Processing	25|1858	hsa:2885(ENSP00000376345.1);hsa:5335(ENSP00000244007.3);hsa:5781(ENSP00000489597.1);hsa:6237(ENSP00000246792.2);hsa:1785(ENSP00000347890.6);hsa:5605(ENSP00000262948.3);hsa:5604(ENSP00000302486.4);hsa:1956(ENSP00000275493.2);hsa:382(ENSP00000298316.5);hsa:6464(ENSP00000401303.2);hsa:387(ENSP00000400175.1);hsa:5336(ENSP00000482457.1);hsa:5595(ENSP00000263025.4);hsa:5594(ENSP00000381803.3);hsa:5332(…	5|385	hsa:6237(ENSP00000246792.2);hsa:2885(ENSP00000376345.1);hsa:8612(ENSP00000329697.1);hsa:387(ENSP00000400175.1);hsa:5899(ENSP00000414224.1)	0.196515	0.316181	http://www.kegg.jp/kegg-bin/show_pathway?hsa04072+hsa:6237%09green+hsa:2885%09green+hsa:8612%09green+hsa:387%09green+hsa:5899%09green
hsa00480	Glutathione metabolism	Metabolism	22|1858	hsa:2539(ENSP00000358633.2);hsa:9446(ENSP00000358727.5);hsa:6723(ENSP00000366156.2);hsa:2947(ENSP00000256594.3);hsa:51060(ENSP00000360688.4);hsa:3417(ENSP00000410513.1);hsa:3418(ENSP00000331897.3);hsa:373156(ENSP00000351181.5);hsa:2730(ENSP00000359258.3);hsa:79017(ENSP00000275428.4);hsa:6611(ENSP00000385746.2);hsa:2936(ENSP00000221130.5);hsa:2937(ENSP00000495750.1);hsa:2876(ENSP00000407375.1);hsa…	3|385	hsa:4259(ENSP00000356860.1);hsa:51060(ENSP00000360688.4);hsa:79017(ENSP00000275428.4)	0.166315	0.323641	http://www.kegg.jp/kegg-bin/show_pathway?hsa00480+hsa:4259%09green+hsa:51060%09green+hsa:79017%09green
hsa05203	Viral carcinogenesis	Human Diseases	77|1858	hsa:22938(ENSP00000261531.7);hsa:23352(ENSP00000364403.3);hsa:7533(ENSP00000248975.5);hsa:7532(ENSP00000306330.3);hsa:7531(ENSP00000487356.1);hsa:7534(ENSP00000379281.3);hsa:5829(ENSP00000489840.1);hsa:554313(ENSP00000367034.2);hsa:5700(ENSP00000261303.8);hsa:27044(ENSP00000346762.3);hsa:9093(ENSP00000262375.4);hsa:3106(ENSP00000388208.2);hsa:1021(ENSP00000265734.4);hsa:23513(ENSP00000484041.1);h…	15|385	hsa:8359(ENSP00000367034.2);hsa:554313(ENSP00000367034.2);hsa:8294(ENSP00000367034.2);hsa:2885(ENSP00000376345.1);hsa:8370(ENSP00000367034.2);hsa:7419(ENSP00000428845.1);hsa:8379(ENSP00000265854.7);hsa:7532(ENSP00000306330.3);hsa:121504(ENSP00000367034.2);hsa:3065(ENSP00000362649.3);hsa:3107(ENSP00000390282.2);hsa:387(ENSP00000400175.1);hsa:991(ENSP00000361540.1);hsa:8367(ENSP00000367034.2);hsa:8…	0.112093	0.384318	http://www.kegg.jp/kegg-bin/show_pathway?hsa05203+hsa:8359%09green+hsa:554313%09green+hsa:8294%09green+hsa:2885%09green+hsa:8370%09green+hsa:7419%09green+hsa:8379%09green+hsa:7532%09green+hsa:121504%09green+hsa:3065%09green+hsa:3107%09green+hsa:387%09green+hsa:991%09green+hsa:8367%09green+hsa:8366%09green+hsa:8365%09green+hsa:8364%09green+hsa:8363%09green+hsa:8362%09green+hsa:8361%09green+hsa:836…
hsa04625	C-type lectin receptor signaling pathway	Organismal Systems	28|1858	hsa:841(ENSP00000351273.4);hsa:5534(ENSP00000384974.3);hsa:868(ENSP00000499037.1);hsa:5296(ENSP00000471914.1);hsa:5530(ENSP00000378323.3);hsa:5781(ENSP00000489597.1);hsa:6237(ENSP00000246792.2);hsa:808(ENSP00000387065.1);hsa:5602(ENSP00000493048.1);hsa:387(ENSP00000400175.1);hsa:5336(ENSP00000482457.1);hsa:5595(ENSP00000263025.4);hsa:5594(ENSP00000381803.3);hsa:26253(ENSP00000299663.3);hsa:4790(E…	4|385	hsa:6237(ENSP00000246792.2);hsa:1432(ENSP00000229794.4);hsa:5602(ENSP00000493048.1);hsa:387(ENSP00000400175.1)	0.143498	0.33875	http://www.kegg.jp/kegg-bin/show_pathway?hsa04625+hsa:6237%09green+hsa:1432%09green+hsa:5602%09green+hsa:387%09green
hsa04915	Estrogen signaling pathway	Organismal Systems	34|1858	hsa:2885(ENSP00000376345.1);hsa:3875(ENSP00000373489.2);hsa:810(ENSP00000315299.1);hsa:3857(ENSP00000246662.4);hsa:3858(ENSP00000269576.5);hsa:3303(ENSP00000387691.4);hsa:1509(ENSP00000236671.2);hsa:3312(ENSP00000432083.1;ENSP00000432884.1);hsa:5605(ENSP00000262948.3);hsa:5604(ENSP00000302486.4);hsa:1956(ENSP00000275493.2);hsa:6464(ENSP00000401303.2);hsa:7184(ENSP00000299767.4);hsa:5595(ENSP00000…	3|385	hsa:2885(ENSP00000376345.1);hsa:2771(ENSP00000312999.6);hsa:2288(ENSP00000001008.4)	0.0389568	0.590503	http://www.kegg.jp/kegg-bin/show_pathway?hsa04915+hsa:2885%09green+hsa:2771%09green+hsa:2288%09green
hsa00410	beta-Alanine metabolism	Metabolism	11|1858	hsa:224(ENSP00000500516.1);hsa:220(ENSP00000332256.5);hsa:223(ENSP00000346827.4);hsa:219(ENSP00000366927.3);hsa:3030(ENSP00000438039.2);hsa:6611(ENSP00000385746.2);hsa:501(ENSP00000490811.1);hsa:6723(ENSP00000366156.2);hsa:1892(ENSP00000357535.3);hsa:26275(ENSP00000352706.5);hsa:55748(ENSP00000462311.1)	2|385	hsa:1892(ENSP00000357535.3);hsa:219(ENSP00000366927.3)	0.292902	0.337423	http://www.kegg.jp/kegg-bin/show_pathway?hsa00410+hsa:1892%09green+hsa:219%09green
hsa04927	Cortisol synthesis and secretion	Organismal Systems	7|1858	hsa:2767(ENSP00000078429.3);hsa:5332(ENSP00000367762.2);hsa:5331(ENSP00000279230.6);hsa:2778(ENSP00000360141.3);hsa:3949(ENSP00000453557.1);hsa:5566(ENSP00000309591.3);hsa:57552(ENSP00000442464.1)	2|385	hsa:57552(ENSP00000442464.1);hsa:3949(ENSP00000453557.1)	0.282923	0.332579	http://www.kegg.jp/kegg-bin/show_pathway?hsa04927+hsa:57552%09green+hsa:3949%09green
hsa05211	Renal cell carcinoma	Human Diseases	25|1858	hsa:5062(ENSP00000314067.3);hsa:2885(ENSP00000376345.1);hsa:54583(ENSP00000355601.3);hsa:5906(ENSP00000358723.3);hsa:5781(ENSP00000489597.1);hsa:1399(ENSP00000396646.1);hsa:1398(ENSP00000300574.2);hsa:5605(ENSP00000262948.3);hsa:5604(ENSP00000302486.4);hsa:2271(ENSP00000355518.3);hsa:8453(ENSP00000414095.2);hsa:5595(ENSP00000263025.4);hsa:5594(ENSP00000381803.3);hsa:5546(ENSP00000271526.4);hsa:99…	2|385	hsa:2885(ENSP00000376345.1);hsa:5062(ENSP00000314067.3)	0.0609383	0.501435	http://www.kegg.jp/kegg-bin/show_pathway?hsa05211+hsa:2885%09green+hsa:5062%09green
hsa05206	MicroRNAs in cancer	Human Diseases	42|1858	hsa:2885(ENSP00000376345.1);hsa:9252(ENSP00000479667.1);hsa:578(ENSP00000363591.3);hsa:5962(ENSP00000432112.1);hsa:7430(ENSP00000356042.3);hsa:7431(ENSP00000224237.5);hsa:5296(ENSP00000471914.1);hsa:9493(ENSP00000260363.4);hsa:6624(ENSP00000371798.3);hsa:1399(ENSP00000396646.1);hsa:1398(ENSP00000300574.2);hsa:2744(ENSP00000340689.4);hsa:1786(ENSP00000352516.3);hsa:960(ENSP00000398632.2);hsa:5605(…	14|385	hsa:3690(ENSP00000452786.1);hsa:9493(ENSP00000260363.4);hsa:1021(ENSP00000265734.4);hsa:6093(ENSP00000382697.1);hsa:2885(ENSP00000376345.1);hsa:9252(ENSP00000479667.1);hsa:2744(ENSP00000340689.4);hsa:10642(ENSP00000290341.3);hsa:7057(ENSP00000260356.5);hsa:3065(ENSP00000362649.3);hsa:23411(ENSP00000212015.6);hsa:3162(ENSP00000216117.8);hsa:8660(ENSP00000365016.3);hsa:387(ENSP00000400175.1)	0.0207054	0.458704	http://www.kegg.jp/kegg-bin/show_pathway?hsa05206+hsa:3690%09green+hsa:9493%09green+hsa:1021%09green+hsa:6093%09green+hsa:2885%09green+hsa:9252%09green+hsa:2744%09green+hsa:10642%09green+hsa:7057%09green+hsa:3065%09green+hsa:23411%09green+hsa:3162%09green+hsa:8660%09green+hsa:387%09green
hsa04380	Osteoclast differentiation	Organismal Systems	25|1858	hsa:2885(ENSP00000376345.1);hsa:5534(ENSP00000384974.3);hsa:5296(ENSP00000471914.1);hsa:5530(ENSP00000378323.3);hsa:1535(ENSP00000261623.3);hsa:5604(ENSP00000302486.4);hsa:5602(ENSP00000493048.1);hsa:3690(ENSP00000452786.1);hsa:8878(ENSP00000495843.2);hsa:7186(ENSP00000247668.2);hsa:5336(ENSP00000482457.1);hsa:5595(ENSP00000263025.4);hsa:5594(ENSP00000381803.3);hsa:4790(ENSP00000226574.4);hsa:479…	4|385	hsa:2885(ENSP00000376345.1);hsa:1432(ENSP00000229794.4);hsa:5602(ENSP00000493048.1);hsa:3690(ENSP00000452786.1)	0.178438	0.325254	http://www.kegg.jp/kegg-bin/show_pathway?hsa04380+hsa:2885%09green+hsa:1432%09green+hsa:5602%09green+hsa:3690%09green
hsa04925	Aldosterone synthesis and secretion	Organismal Systems	13|1858	hsa:2767(ENSP00000078429.3);hsa:5332(ENSP00000367762.2);hsa:5331(ENSP00000279230.6);hsa:808(ENSP00000387065.1);hsa:2778(ENSP00000360141.3);hsa:3949(ENSP00000453557.1);hsa:810(ENSP00000315299.1);hsa:5566(ENSP00000309591.3);hsa:481(ENSP00000356790.1);hsa:483(ENSP00000286371.3);hsa:817(ENSP00000425824.1);hsa:476(ENSP00000295598.5);hsa:814(ENSP00000422634.1)	1|385	hsa:3949(ENSP00000453557.1)	0.165579	0.3244	http://www.kegg.jp/kegg-bin/show_pathway?hsa04925+hsa:3949%09green
hsa00062	Fatty acid elongation	Metabolism	12|1858	hsa:9374(ENSP00000354608.2);hsa:3032(ENSP00000325136.5);hsa:3033(ENSP00000425952.2);hsa:3030(ENSP00000438039.2);hsa:5538(ENSP00000493146.1);hsa:1892(ENSP00000357535.3);hsa:641371(ENSP00000238651.5);hsa:51495(ENSP00000261875.5);hsa:51144(ENSP00000278353.4);hsa:10449(ENSP00000285093.8);hsa:10965(ENSP00000238651.5);hsa:11332(ENSP00000367086.2);hsa:9524(ENSP00000215567.4)	5|385	hsa:1892(ENSP00000357535.3);hsa:3033(ENSP00000425952.2);hsa:9524(ENSP00000215567.4);hsa:51495(ENSP00000261875.5);hsa:51144(ENSP00000278353.4)	0.0592698	0.517263	http://www.kegg.jp/kegg-bin/show_pathway?hsa00062+hsa:1892%09green+hsa:3033%09green+hsa:9524%09green+hsa:51495%09green+hsa:51144%09green
hsa04623	Cytosolic DNA-sensing pathway	Organismal Systems	15|1858	hsa:29110(ENSP00000498341.1);hsa:51082(ENSP00000302478.3);hsa:3606(ENSP00000280357.7);hsa:5441(ENSP00000324124.4);hsa:5437(ENSP00000392913.1);hsa:55718(ENSP00000492514.2);hsa:4790(ENSP00000226574.4);hsa:57506(ENSP00000401980.2);hsa:5434(ENSP00000464739.1);hsa:9533(ENSP00000496044.1);hsa:103(ENSP00000357459.4);hsa:115004(ENSP00000359339.3);hsa:23586(ENSP00000369213.2);hsa:8737(ENSP00000369773.2);h…	4|385	hsa:5441(ENSP00000324124.4);hsa:55718(ENSP00000492514.2);hsa:9533(ENSP00000496044.1);hsa:5437(ENSP00000392913.1)	0.196374	0.317729	http://www.kegg.jp/kegg-bin/show_pathway?hsa04623+hsa:5441%09green+hsa:55718%09green+hsa:9533%09green+hsa:5437%09green
hsa03440	Homologous recombination	Genetic Information Processing	14|1858	hsa:6742(ENSP00000419388.1);hsa:5424(ENSP00000472445.1);hsa:10111(ENSP00000368100.4);hsa:29086(ENSP00000471605.1);hsa:5425(ENSP00000395231.1);hsa:4683(ENSP00000265433.3);hsa:79184(ENSP00000358474.1);hsa:6117(ENSP00000254719.4);hsa:6118(ENSP00000363015.3);hsa:5888(ENSP00000372088.3);hsa:4361(ENSP00000385614.3);hsa:9577(ENSP00000343412.2);hsa:10714(ENSP00000263681.2);hsa:6119(ENSP00000379914.2)	4|385	hsa:6117(ENSP00000254719.4);hsa:4361(ENSP00000385614.3);hsa:5425(ENSP00000395231.1);hsa:6119(ENSP00000379914.2)	0.18151	0.31875	http://www.kegg.jp/kegg-bin/show_pathway?hsa03440+hsa:6117%09green+hsa:4361%09green+hsa:5425%09green+hsa:6119%09green
hsa00350	Tyrosine metabolism	Metabolism	8|1858	hsa:2805(ENSP00000359539.5);hsa:2806(ENSP00000245206.5);hsa:220(ENSP00000332256.5);hsa:81889(ENSP00000372112.4);hsa:1312(ENSP00000385917.1);hsa:128(ENSP00000296412.8);hsa:2184(ENSP00000385080.1);hsa:4282(ENSP00000215754.7)	2|385	hsa:1312(ENSP00000385917.1);hsa:4282(ENSP00000215754.7)	0.299176	0.339223	http://www.kegg.jp/kegg-bin/show_pathway?hsa00350+hsa:1312%09green+hsa:4282%09green
hsa05418	Fluid shear stress and atherosclerosis	Human Diseases	39|1858	hsa:3383(ENSP00000264832.2);hsa:9446(ENSP00000358727.5);hsa:7341(ENSP00000387204.1);hsa:1728(ENSP00000319788.5);hsa:810(ENSP00000315299.1);hsa:25828(ENSP00000216185.2);hsa:5879(ENSP00000348461.4);hsa:5296(ENSP00000471914.1);hsa:6385(ENSP00000361818.3);hsa:808(ENSP00000387065.1);hsa:5747(ENSP00000429082.1);hsa:7056(ENSP00000366307.2);hsa:207(ENSP00000451828.1);hsa:5602(ENSP00000493048.1);hsa:3690(…	8|385	hsa:1432(ENSP00000229794.4);hsa:3690(ENSP00000452786.1);hsa:3383(ENSP00000264832.2);hsa:5747(ENSP00000429082.1);hsa:4259(ENSP00000356860.1);hsa:5602(ENSP00000493048.1);hsa:3162(ENSP00000216117.8);hsa:387(ENSP00000400175.1)	0.158051	0.329845	http://www.kegg.jp/kegg-bin/show_pathway?hsa05418+hsa:1432%09green+hsa:3690%09green+hsa:3383%09green+hsa:5747%09green+hsa:4259%09green+hsa:5602%09green+hsa:3162%09green+hsa:387%09green
hsa04010	MAPK signaling pathway	Environmental Information Processing	55|1858	hsa:9448(ENSP00000486116.1);hsa:2885(ENSP00000376345.1);hsa:9252(ENSP00000479667.1);hsa:3312(ENSP00000432083.1;ENSP00000432884.1);hsa:355(ENSP00000498466.1);hsa:1956(ENSP00000275493.2);hsa:2317(ENSP00000295956.4;ENSP00000414532.3;ENSP00000420213.1);hsa:5062(ENSP00000314067.3);hsa:5534(ENSP00000384974.3);hsa:5536(ENSP00000012443.4);hsa:5530(ENSP00000378323.3);hsa:5906(ENSP00000358723.3);hsa:2324(E…	11|385	hsa:1432(ENSP00000229794.4);hsa:5536(ENSP00000012443.4);hsa:5062(ENSP00000314067.3);hsa:6237(ENSP00000246792.2);hsa:2885(ENSP00000376345.1);hsa:9252(ENSP00000479667.1);hsa:5606(ENSP00000345083.4);hsa:2317(ENSP00000295956.4;ENSP00000420213.1);hsa:5602(ENSP00000493048.1);hsa:6789(ENSP00000361892.3)	0.134164	0.344994	http://www.kegg.jp/kegg-bin/show_pathway?hsa04010+hsa:1432%09green+hsa:5536%09green+hsa:5062%09green+hsa:6237%09green+hsa:2885%09green+hsa:9252%09green+hsa:5606%09green+hsa:2317%09green+hsa:2317%09green+hsa:5602%09green+hsa:6789%09green
hsa04710	Circadian rhythm	Organismal Systems	6|1858	hsa:102800317(ENSP00000384074.1);hsa:6500(ENSP00000429686.1);hsa:51422(ENSP00000287878.3);hsa:5564(ENSP00000229328.5);hsa:5562(ENSP00000346148.3);hsa:1454(ENSP00000384074.1);hsa:8454(ENSP00000499277.1)	1|385	hsa:102800317(ENSP00000384074.1);hsa:1454(ENSP00000384074.1)	0.389861	0.412794	http://www.kegg.jp/kegg-bin/show_pathway?hsa04710+hsa:102800317%09green+hsa:1454%09green
hsa00565	Ether lipid metabolism	Metabolism	5|1858	hsa:5050(ENSP00000262890.2);hsa:8540(ENSP00000264167.4);hsa:5049(ENSP00000435289.1);hsa:5048(ENSP00000380378.4);hsa:8612(ENSP00000329697.1)	2|385	hsa:8540(ENSP00000264167.4);hsa:8612(ENSP00000329697.1)	0.214105	0.305258	http://www.kegg.jp/kegg-bin/show_pathway?hsa00565+hsa:8540%09green+hsa:8612%09green
hsa04940	Type I diabetes mellitus	Human Diseases	6|1858	hsa:3106(ENSP00000388208.2);hsa:3107(ENSP00000390282.2);hsa:3105(ENSP00000484208.1;ENSP00000448516.2);hsa:355(ENSP00000498466.1);hsa:3329(ENSP00000340019.2)	1|385	hsa:3107(ENSP00000390282.2)	0.389861	0.412794	http://www.kegg.jp/kegg-bin/show_pathway?hsa04940+hsa:3107%09green
hsa05031	Amphetamine addiction	Human Diseases	14|1858	hsa:5534(ENSP00000384974.3);hsa:5530(ENSP00000378323.3);hsa:808(ENSP00000387065.1);hsa:2778(ENSP00000360141.3);hsa:5500(ENSP00000351298.2);hsa:5501(ENSP00000341779.5);hsa:23411(ENSP00000212015.6);hsa:5566(ENSP00000309591.3);hsa:5499(ENSP00000365936.4);hsa:3065(ENSP00000362649.3);hsa:810(ENSP00000315299.1);hsa:817(ENSP00000425824.1);hsa:814(ENSP00000422634.1);hsa:2902(ENSP00000360601.4)	2|385	hsa:3065(ENSP00000362649.3);hsa:23411(ENSP00000212015.6)	0.241234	0.311549	http://www.kegg.jp/kegg-bin/show_pathway?hsa05031+hsa:3065%09green+hsa:23411%09green
hsa00360	Phenylalanine metabolism	Metabolism	4|1858	hsa:2805(ENSP00000359539.5);hsa:2806(ENSP00000245206.5);hsa:220(ENSP00000332256.5);hsa:4282(ENSP00000215754.7)	1|385	hsa:4282(ENSP00000215754.7)	0.413489	0.41493	http://www.kegg.jp/kegg-bin/show_pathway?hsa00360+hsa:4282%09green
hsa03030	DNA replication	Genetic Information Processing	27|1858	hsa:3978(ENSP00000263274.6);hsa:56655(ENSP00000420176.1);hsa:10535(ENSP00000221486.3);hsa:10714(ENSP00000263681.2);hsa:6742(ENSP00000419388.1);hsa:23649(ENSP00000265465.3);hsa:6117(ENSP00000254719.4);hsa:5557(ENSP00000500157.1);hsa:5982(ENSP00000055077.3);hsa:5983(ENSP00000369411.3);hsa:2237(ENSP00000305480.2);hsa:5985(ENSP00000408295.2);hsa:6118(ENSP00000363015.3);hsa:6119(ENSP00000379914.2);hsa…	6|385	hsa:23649(ENSP00000265465.3);hsa:5425(ENSP00000395231.1);hsa:6117(ENSP00000254719.4);hsa:2237(ENSP00000305480.2);hsa:84153(ENSP00000432897.1);hsa:6119(ENSP00000379914.2)	0.180021	0.324039	http://www.kegg.jp/kegg-bin/show_pathway?hsa03030+hsa:23649%09green+hsa:5425%09green+hsa:6117%09green+hsa:2237%09green+hsa:84153%09green+hsa:6119%09green
hsa00190	Oxidative phosphorylation	Metabolism	68|1858	hsa:9377(ENSP00000317780.6);hsa:9551(ENSP00000400168.1);hsa:1327(ENSP00000457015.1);hsa:374291(ENSP00000406630.2);hsa:515(ENSP00000358737.3);hsa:535(ENSP00000264649.5);hsa:1329(ENSP00000258424.2);hsa:539(ENSP00000290299.2);hsa:10632(ENSP00000300688.3);hsa:4724(ENSP00000296684.5);hsa:4512(ENSP00000354499.2);hsa:55967(ENSP00000330737.2);hsa:6389(ENSP00000264932.6);hsa:54539(ENSP00000276062.8);hsa:5…	16|385	hsa:7385(ENSP00000268379.4);hsa:374291(ENSP00000406630.2);hsa:51079(ENSP00000423673.1);hsa:27068(ENSP00000343885.5);hsa:54539(ENSP00000276062.8);hsa:9551(ENSP00000400168.1);hsa:26024(ENSP00000400168.1);hsa:4695(ENSP00000252102.4);hsa:4696(ENSP00000482015.1);hsa:4722(ENSP00000496383.1);hsa:4508(ENSP00000354632.2);hsa:535(ENSP00000264649.5);hsa:4725(ENSP00000362060.3);hsa:4729(ENSP00000382908.1);hs…	0.0982247	0.428617	http://www.kegg.jp/kegg-bin/show_pathway?hsa00190+hsa:7385%09green+hsa:374291%09green+hsa:51079%09green+hsa:27068%09green+hsa:54539%09green+hsa:9551%09green+hsa:26024%09green+hsa:4695%09green+hsa:4696%09green+hsa:4722%09green+hsa:4508%09green+hsa:535%09green+hsa:4725%09green+hsa:4729%09green+hsa:4513%09green+hsa:509%09green+hsa:100526740%09green+hsa:521%09green
hsa05152	Tuberculosis	Human Diseases	46|1858	hsa:8772(ENSP00000301838.4);hsa:3606(ENSP00000280357.7);hsa:3916(ENSP00000333298.4);hsa:836(ENSP00000428929.1);hsa:841(ENSP00000351273.4);hsa:5869(ENSP00000450168.1);hsa:5868(ENSP00000273047.4);hsa:26253(ENSP00000299663.3);hsa:5530(ENSP00000378323.3);hsa:1509(ENSP00000236671.2);hsa:3313(ENSP00000297185.3);hsa:1051(ENSP00000305422.3);hsa:5602(ENSP00000493048.1);hsa:9114(ENSP00000441282.1);hsa:387(…	7|385	hsa:8772(ENSP00000301838.4);hsa:54205(ENSP00000387279.1);hsa:1432(ENSP00000229794.4);hsa:535(ENSP00000264649.5);hsa:5602(ENSP00000493048.1);hsa:7879(ENSP00000265062.3);hsa:387(ENSP00000400175.1)	0.102396	0.403971	http://www.kegg.jp/kegg-bin/show_pathway?hsa05152+hsa:8772%09green+hsa:54205%09green+hsa:1432%09green+hsa:535%09green+hsa:5602%09green+hsa:7879%09green+hsa:387%09green
hsa00520	Amino sugar and nucleotide sugar metabolism	Metabolism	25|1858	hsa:10007(ENSP00000424275.1);hsa:7264(ENSP00000435386.1);hsa:64841(ENSP00000496934.1);hsa:55577(ENSP00000477639.1);hsa:55907(ENSP00000229329.2);hsa:1727(ENSP00000354468.4);hsa:7360(ENSP00000411803.2);hsa:2821(ENSP00000405573.3);hsa:2582(ENSP00000483375.1);hsa:5236(ENSP00000360125.3);hsa:2673(ENSP00000349860.4);hsa:55276(ENSP00000371393.4);hsa:5238(ENSP00000425809.1);hsa:5373(ENSP00000268261.4);hs…	7|385	hsa:10007(ENSP00000424275.1);hsa:2673(ENSP00000349860.4);hsa:5372(ENSP00000216259.7);hsa:2582(ENSP00000483375.1);hsa:6675(ENSP00000356902.1);hsa:1727(ENSP00000354468.4);hsa:10020(ENSP00000379839.3)	0.121039	0.36694	http://www.kegg.jp/kegg-bin/show_pathway?hsa00520+hsa:10007%09green+hsa:2673%09green+hsa:5372%09green+hsa:2582%09green+hsa:6675%09green+hsa:1727%09green+hsa:10020%09green
hsa01210	2-Oxocarboxylic acid metabolism	Metabolism	12|1858	hsa:1431(ENSP00000342056.3);hsa:2806(ENSP00000245206.5);hsa:2805(ENSP00000359539.5);hsa:3420(ENSP00000482773.1);hsa:586(ENSP00000443459.1);hsa:587(ENSP00000469139.1);hsa:48(ENSP00000438733.2);hsa:100526760(ENSP00000490744.1);hsa:95(ENSP00000490744.1);hsa:3417(ENSP00000410513.1);hsa:3418(ENSP00000331897.3);hsa:3419(ENSP00000299518.2);hsa:50(ENSP00000379769.3)	3|385	hsa:25864(ENSP00000490744.1);hsa:3420(ENSP00000482773.1);hsa:100526760(ENSP00000490744.1);hsa:95(ENSP00000490744.1);hsa:1431(ENSP00000342056.3)	0.242948	0.308234	http://www.kegg.jp/kegg-bin/show_pathway?hsa01210+hsa:25864%09green+hsa:3420%09green+hsa:100526760%09green+hsa:95%09green+hsa:1431%09green
hsa00020	Citrate cycle (TCA cycle)	Metabolism	23|1858	hsa:4967(ENSP00000414662.1);hsa:1743(ENSP00000335304.4);hsa:6389(ENSP00000264932.6);hsa:48(ENSP00000438733.2);hsa:2271(ENSP00000355518.3);hsa:3417(ENSP00000410513.1);hsa:3418(ENSP00000331897.3);hsa:3419(ENSP00000299518.2);hsa:47(ENSP00000466259.1);hsa:8802(ENSP00000377446.2);hsa:8803(ENSP00000495664.1);hsa:5091(ENSP00000498406.1);hsa:1738(ENSP00000205402.3);hsa:1737(ENSP00000280346.6);hsa:6390(EN…	3|385	hsa:3420(ENSP00000482773.1);hsa:4967(ENSP00000414662.1);hsa:1431(ENSP00000342056.3)	0.151468	0.335561	http://www.kegg.jp/kegg-bin/show_pathway?hsa00020+hsa:3420%09green+hsa:4967%09green+hsa:1431%09green
hsa04392	Hippo signaling pathway - multiple species	Environmental Information Processing	7|1858	hsa:10413(ENSP00000478927.1);hsa:8994(ENSP00000273317.4);hsa:92597(ENSP00000379366.2);hsa:102800317(ENSP00000384074.1);hsa:4771(ENSP00000344666.4);hsa:84962(ENSP00000354491.4);hsa:1454(ENSP00000384074.1);hsa:9770(ENSP00000368710.3)	1|385	hsa:102800317(ENSP00000384074.1);hsa:1454(ENSP00000384074.1)	0.36053	0.390348	http://www.kegg.jp/kegg-bin/show_pathway?hsa04392+hsa:102800317%09green+hsa:1454%09green
hsa00270	Cysteine and methionine metabolism	Metabolism	26|1858	hsa:1786(ENSP00000352516.3);hsa:6723(ENSP00000366156.2);hsa:191(ENSP00000217426.2);hsa:3939(ENSP00000500603.1);hsa:2805(ENSP00000359539.5);hsa:2806(ENSP00000245206.5);hsa:4144(ENSP00000303147.3);hsa:7263(ENSP00000249042.3);hsa:84245(ENSP00000040663.5);hsa:55256(ENSP00000333666.3);hsa:102724560(ENSP00000485527.1);hsa:4507(ENSP00000463424.1);hsa:10768(ENSP00000358814.5);hsa:3945(ENSP00000500484.1);…	2|385	hsa:4357(ENSP00000411719.3);hsa:7263(ENSP00000249042.3)	0.0522225	0.485164	http://www.kegg.jp/kegg-bin/show_pathway?hsa00270+hsa:4357%09green+hsa:7263%09green
hsa04620	Toll-like receptor signaling pathway	Organismal Systems	21|1858	hsa:29110(ENSP00000498341.1);hsa:1432(ENSP00000229794.4);hsa:5594(ENSP00000381803.3);hsa:6772(ENSP00000354394.3);hsa:353376(ENSP00000282382.4);hsa:208(ENSP00000375892.2);hsa:5595(ENSP00000263025.4);hsa:4790(ENSP00000226574.4);hsa:958(ENSP00000361359.3);hsa:5296(ENSP00000471914.1);hsa:5606(ENSP00000345083.4);hsa:5605(ENSP00000262948.3);hsa:5604(ENSP00000302486.4);hsa:841(ENSP00000351273.4);hsa:560…	5|385	hsa:8772(ENSP00000301838.4);hsa:353376(ENSP00000282382.4);hsa:1432(ENSP00000229794.4);hsa:5606(ENSP00000345083.4);hsa:5602(ENSP00000493048.1);hsa:100302736(ENSP00000282382.4);hsa:51014(ENSP00000282382.4)	0.190357	0.320601	http://www.kegg.jp/kegg-bin/show_pathway?hsa04620+hsa:8772%09green+hsa:353376%09green+hsa:1432%09green+hsa:5606%09green+hsa:5602%09green+hsa:100302736%09green+hsa:51014%09green
hsa05332	Graft-versus-host disease	Human Diseases	5|1858	hsa:3106(ENSP00000388208.2);hsa:3107(ENSP00000390282.2);hsa:3105(ENSP00000484208.1;ENSP00000448516.2);hsa:355(ENSP00000498466.1)	1|385	hsa:3107(ENSP00000390282.2)	0.40981	0.415582	http://www.kegg.jp/kegg-bin/show_pathway?hsa05332+hsa:3107%09green
hsa04060	Cytokine-cytokine receptor interaction	Environmental Information Processing	6|1858	hsa:970(ENSP00000245903.2);hsa:3606(ENSP00000280357.7);hsa:3572(ENSP00000338799.5);hsa:958(ENSP00000361359.3);hsa:2919(ENSP00000379110.3);hsa:355(ENSP00000498466.1)	1|385	hsa:970(ENSP00000245903.2)	0.389861	0.412794	http://www.kegg.jp/kegg-bin/show_pathway?hsa04060+hsa:970%09green
hsa05213	Endometrial cancer	Human Diseases	16|1858	hsa:5595(ENSP00000263025.4);hsa:5594(ENSP00000381803.3);hsa:2932(ENSP00000497956.1);hsa:208(ENSP00000375892.2);hsa:2885(ENSP00000376345.1);hsa:578(ENSP00000363591.3);hsa:5296(ENSP00000471914.1);hsa:581(ENSP00000293288.8);hsa:5605(ENSP00000262948.3);hsa:5604(ENSP00000302486.4);hsa:1956(ENSP00000275493.2);hsa:3265(ENSP00000380723.2);hsa:1499(ENSP00000494654.1);hsa:1495(ENSP00000304669.7);hsa:3611(E…	2|385	hsa:2885(ENSP00000376345.1);hsa:3611(ENSP00000439606.2)	0.199662	0.307501	http://www.kegg.jp/kegg-bin/show_pathway?hsa05213+hsa:2885%09green+hsa:3611%09green
hsa04340	Hedgehog signaling pathway	Environmental Information Processing	7|1858	hsa:1452(ENSP00000499284.1);hsa:2932(ENSP00000497956.1);hsa:102800317(ENSP00000384074.1);hsa:64750(ENSP00000262435.9);hsa:5566(ENSP00000309591.3);hsa:1454(ENSP00000384074.1);hsa:8454(ENSP00000499277.1);hsa:8452(ENSP00000264414.4)	2|385	hsa:1452(ENSP00000499284.1);hsa:102800317(ENSP00000384074.1);hsa:1454(ENSP00000384074.1)	0.282923	0.332579	http://www.kegg.jp/kegg-bin/show_pathway?hsa04340+hsa:1452%09green+hsa:102800317%09green+hsa:1454%09green
hsa00052	Galactose metabolism	Metabolism	12|1858	hsa:7360(ENSP00000411803.2);hsa:231(ENSP00000285930.3);hsa:2720(ENSP00000306920.4);hsa:2582(ENSP00000483375.1);hsa:5236(ENSP00000360125.3);hsa:5211(ENSP00000269848.6);hsa:5213(ENSP00000496597.1);hsa:5214(ENSP00000370517.4);hsa:3099(ENSP00000290573.2);hsa:2717(ENSP00000498186.1);hsa:55276(ENSP00000371393.4);hsa:3098(ENSP00000494664.1)	2|385	hsa:2582(ENSP00000483375.1);hsa:231(ENSP00000285930.3)	0.278598	0.334317	http://www.kegg.jp/kegg-bin/show_pathway?hsa00052+hsa:2582%09green+hsa:231%09green
hsa04726	Serotonergic synapse	Organismal Systems	18|1858	hsa:55970(ENSP00000360021.3);hsa:5595(ENSP00000263025.4);hsa:5594(ENSP00000381803.3);hsa:59345(ENSP00000232564.3);hsa:5332(ENSP00000367762.2);hsa:5331(ENSP00000279230.6);hsa:2773(ENSP00000358867.4);hsa:2783(ENSP00000305260.4);hsa:2782(ENSP00000367872.3);hsa:2778(ENSP00000360141.3);hsa:2787(ENSP00000359675.3);hsa:836(ENSP00000428929.1);hsa:5566(ENSP00000309591.3);hsa:5604(ENSP00000302486.4);hsa:32…	2|385	hsa:2771(ENSP00000312999.6);hsa:2787(ENSP00000359675.3)	0.159689	0.321611	http://www.kegg.jp/kegg-bin/show_pathway?hsa04726+hsa:2771%09green+hsa:2787%09green
hsa00970	Aminoacyl-tRNA biosynthesis	Genetic Information Processing	24|1858	hsa:8565(ENSP00000362576.4);hsa:55157(ENSP00000497569.1);hsa:55699(ENSP00000355889.2);hsa:6897(ENSP00000265112.3);hsa:51520(ENSP00000377954.2);hsa:4141(ENSP00000262027.5);hsa:7453(ENSP00000376620.2);hsa:51067(ENSP00000320658.8);hsa:1615(ENSP00000264161.4);hsa:3376(ENSP00000364794.3);hsa:6301(ENSP00000358939.4);hsa:3735(ENSP00000325448.5);hsa:4677(ENSP00000256854.4);hsa:10056(ENSP00000281828.6);hs…	2|385	hsa:6897(ENSP00000265112.3);hsa:10056(ENSP00000281828.6)	0.0708615	0.510203	http://www.kegg.jp/kegg-bin/show_pathway?hsa00970+hsa:6897%09green+hsa:10056%09green
hsa00310	Lysine degradation	Metabolism	21|1858	hsa:5351(ENSP00000196061.4);hsa:224(ENSP00000500516.1);hsa:5352(ENSP00000282903.5);hsa:1743(ENSP00000335304.4);hsa:223(ENSP00000346827.4);hsa:8985(ENSP00000223127.3);hsa:39(ENSP00000356015.4);hsa:79709(ENSP00000252599.3);hsa:3030(ENSP00000438039.2);hsa:79813(ENSP00000417980.1);hsa:54904(ENSP00000313983.7);hsa:29072(ENSP00000386759.3);hsa:80854(ENSP00000274031.3);hsa:23067(ENSP00000474253.1);hsa:5…	4|385	hsa:1892(ENSP00000357535.3);hsa:3033(ENSP00000425952.2);hsa:5351(ENSP00000196061.4);hsa:219(ENSP00000366927.3)	0.214104	0.309859	http://www.kegg.jp/kegg-bin/show_pathway?hsa00310+hsa:1892%09green+hsa:3033%09green+hsa:5351%09green+hsa:219%09green
hsa04722	Neurotrophin signaling pathway	Organismal Systems	36|1858	hsa:2885(ENSP00000376345.1);hsa:9252(ENSP00000479667.1);hsa:5595(ENSP00000263025.4);hsa:9500(ENSP00000364847.2);hsa:7531(ENSP00000487356.1);hsa:5296(ENSP00000471914.1);hsa:5906(ENSP00000358723.3);hsa:5781(ENSP00000489597.1);hsa:1399(ENSP00000396646.1);hsa:1398(ENSP00000300574.2);hsa:5605(ENSP00000262948.3);hsa:5604(ENSP00000302486.4);hsa:5602(ENSP00000493048.1);hsa:6195(ENSP00000487349.1);hsa:387…	5|385	hsa:2885(ENSP00000376345.1);hsa:9252(ENSP00000479667.1);hsa:5602(ENSP00000493048.1);hsa:1432(ENSP00000229794.4);hsa:387(ENSP00000400175.1)	0.107424	0.396642	http://www.kegg.jp/kegg-bin/show_pathway?hsa04722+hsa:2885%09green+hsa:9252%09green+hsa:5602%09green+hsa:1432%09green+hsa:387%09green
hsa05214	Glioma	Human Diseases	22|1858	hsa:2885(ENSP00000376345.1);hsa:5595(ENSP00000263025.4);hsa:1019(ENSP00000257904.5);hsa:5925(ENSP00000267163.4);hsa:808(ENSP00000387065.1);hsa:5605(ENSP00000262948.3);hsa:5604(ENSP00000302486.4);hsa:1956(ENSP00000275493.2);hsa:6464(ENSP00000401303.2);hsa:5336(ENSP00000482457.1);hsa:5335(ENSP00000244007.3);hsa:5594(ENSP00000381803.3);hsa:581(ENSP00000293288.8);hsa:5296(ENSP00000471914.1);hsa:578(E…	2|385	hsa:2885(ENSP00000376345.1);hsa:1021(ENSP00000265734.4)	0.0947086	0.454601	http://www.kegg.jp/kegg-bin/show_pathway?hsa05214+hsa:2885%09green+hsa:1021%09green
hsa00982	Drug metabolism - cytochrome P450	Metabolism	8|1858	hsa:220(ENSP00000332256.5);hsa:2947(ENSP00000256594.3);hsa:9446(ENSP00000358727.5);hsa:128(ENSP00000296412.8);hsa:2950(ENSP00000381607.3);hsa:4259(ENSP00000356860.1);hsa:373156(ENSP00000351181.5);hsa:4257(ENSP00000379512.1)	1|385	hsa:4259(ENSP00000356860.1)	0.326556	0.357597	http://www.kegg.jp/kegg-bin/show_pathway?hsa00982+hsa:4259%09green
hsa04330	Notch signaling pathway	Environmental Information Processing	7|1858	hsa:23385(ENSP00000294785.5);hsa:8650(ENSP00000347169.3);hsa:22938(ENSP00000261531.7);hsa:3065(ENSP00000362649.3);hsa:1487(ENSP00000290921.6);hsa:3066(ENSP00000430432.1);hsa:1488(ENSP00000311825.6)	2|385	hsa:3065(ENSP00000362649.3);hsa:1487(ENSP00000290921.6)	0.282923	0.332579	http://www.kegg.jp/kegg-bin/show_pathway?hsa04330+hsa:3065%09green+hsa:1487%09green
hsa04979	Cholesterol metabolism	Organismal Systems	12|1858	hsa:4864(ENSP00000269228.4);hsa:9217(ENSP00000417175.1);hsa:3988(ENSP00000337354.5);hsa:3949(ENSP00000453557.1);hsa:9218(ENSP00000345656.4);hsa:4043(ENSP00000497444.1);hsa:6646(ENSP00000356591.3);hsa:7419(ENSP00000428845.1);hsa:7416(ENSP00000265333.3);hsa:57552(ENSP00000442464.1);hsa:10577(ENSP00000451180.1);hsa:7417(ENSP00000361635.1)	5|385	hsa:57552(ENSP00000442464.1);hsa:9218(ENSP00000345656.4);hsa:3949(ENSP00000453557.1);hsa:6646(ENSP00000356591.3);hsa:7419(ENSP00000428845.1)	0.0592698	0.517263	http://www.kegg.jp/kegg-bin/show_pathway?hsa04979+hsa:57552%09green+hsa:9218%09green+hsa:3949%09green+hsa:6646%09green+hsa:7419%09green
hsa05230	Central carbon metabolism in cancer	Human Diseases	28|1858	hsa:2539(ENSP00000358633.2);hsa:5604(ENSP00000302486.4);hsa:57103(ENSP00000179259.4);hsa:3939(ENSP00000500603.1);hsa:2744(ENSP00000340689.4);hsa:5211(ENSP00000269848.6);hsa:5605(ENSP00000262948.3);hsa:5213(ENSP00000496597.1);hsa:5214(ENSP00000370517.4);hsa:1956(ENSP00000275493.2);hsa:3417(ENSP00000410513.1);hsa:5315(ENSP00000334983.5);hsa:8140(ENSP00000261622.4);hsa:5595(ENSP00000263025.4);hsa:55…	4|385	hsa:57103(ENSP00000179259.4);hsa:6510(ENSP00000444408.1);hsa:2744(ENSP00000340689.4);hsa:9123(ENSP00000376150.1)	0.143498	0.33875	http://www.kegg.jp/kegg-bin/show_pathway?hsa05230+hsa:57103%09green+hsa:6510%09green+hsa:2744%09green+hsa:9123%09green
hsa04658	Th1 and Th2 cell differentiation	Organismal Systems	10|1858	hsa:5335(ENSP00000244007.3);hsa:5534(ENSP00000384974.3);hsa:1432(ENSP00000229794.4);hsa:5594(ENSP00000381803.3);hsa:6772(ENSP00000354394.3);hsa:5530(ENSP00000378323.3);hsa:5595(ENSP00000263025.4);hsa:4790(ENSP00000226574.4);hsa:5602(ENSP00000493048.1);hsa:5970(ENSP00000384273.3)	2|385	hsa:1432(ENSP00000229794.4);hsa:5602(ENSP00000493048.1)	0.302299	0.338763	http://www.kegg.jp/kegg-bin/show_pathway?hsa04658+hsa:1432%09green+hsa:5602%09green
hsa00053	Ascorbate and aldarate metabolism	Metabolism	5|1858	hsa:224(ENSP00000500516.1);hsa:219(ENSP00000366927.3);hsa:501(ENSP00000490811.1);hsa:223(ENSP00000346827.4);hsa:7358(ENSP00000421757.1)	1|385	hsa:219(ENSP00000366927.3)	0.40981	0.415582	http://www.kegg.jp/kegg-bin/show_pathway?hsa00053+hsa:219%09green
hsa05166	Human T-cell leukemia virus 1 infection	Human Diseases	56|1858	hsa:29945(ENSP00000426654.1);hsa:8295(ENSP00000352925.4);hsa:701(ENSP00000398470.3);hsa:5595(ENSP00000263025.4);hsa:9184(ENSP00000357858.4);hsa:1019(ENSP00000257904.5);hsa:3383(ENSP00000264832.2);hsa:7419(ENSP00000428845.1);hsa:331(ENSP00000395230.3);hsa:55697(ENSP00000261776.5);hsa:7514(ENSP00000384863.2);hsa:5534(ENSP00000384974.3);hsa:5902(ENSP00000327583.3);hsa:7417(ENSP00000361635.1);hsa:709…	13|385	hsa:991(ENSP00000361540.1);hsa:821(ENSP00000424063.1;ENSP00000424341.1);hsa:598(ENSP00000302564.4);hsa:3383(ENSP00000264832.2);hsa:292(ENSP00000360671.4);hsa:293(ENSP00000370808.5);hsa:5602(ENSP00000493048.1);hsa:4089(ENSP00000381452.1);hsa:3107(ENSP00000390282.2);hsa:331(ENSP00000395230.3);hsa:8379(ENSP00000265854.7);hsa:7419(ENSP00000428845.1)	0.114657	0.379555	http://www.kegg.jp/kegg-bin/show_pathway?hsa05166+hsa:991%09green+hsa:821%09green+hsa:821%09green+hsa:598%09green+hsa:3383%09green+hsa:292%09green+hsa:293%09green+hsa:5602%09green+hsa:4089%09green+hsa:3107%09green+hsa:331%09green+hsa:8379%09green+hsa:7419%09green
hsa00340	Histidine metabolism	Metabolism	6|1858	hsa:224(ENSP00000500516.1);hsa:220(ENSP00000332256.5);hsa:223(ENSP00000346827.4);hsa:219(ENSP00000366927.3);hsa:501(ENSP00000490811.1);hsa:55748(ENSP00000462311.1)	1|385	hsa:219(ENSP00000366927.3)	0.389861	0.412794	http://www.kegg.jp/kegg-bin/show_pathway?hsa00340+hsa:219%09green
hsa04933	AGE-RAGE signaling pathway in diabetic complications	Human Diseases	27|1858	hsa:3383(ENSP00000264832.2);hsa:5595(ENSP00000263025.4);hsa:836(ENSP00000428929.1);hsa:1019(ENSP00000257904.5);hsa:1729(ENSP00000373706.4);hsa:5296(ENSP00000471914.1);hsa:7056(ENSP00000366307.2);hsa:5602(ENSP00000493048.1);hsa:4089(ENSP00000381452.1);hsa:5336(ENSP00000482457.1);hsa:5335(ENSP00000244007.3);hsa:5594(ENSP00000381803.3);hsa:5332(ENSP00000367762.2);hsa:5331(ENSP00000279230.6);hsa:998(…	4|385	hsa:1432(ENSP00000229794.4);hsa:3383(ENSP00000264832.2);hsa:5602(ENSP00000493048.1);hsa:4089(ENSP00000381452.1)	0.155318	0.338875	http://www.kegg.jp/kegg-bin/show_pathway?hsa04933+hsa:1432%09green+hsa:3383%09green+hsa:5602%09green+hsa:4089%09green
hsa04520	Adherens junction	Cellular Processes	33|1858	hsa:10163(ENSP00000483313.1);hsa:283106(ENSP00000495998.1);hsa:7414(ENSP00000211998.4);hsa:1460(ENSP00000395546.2);hsa:1500(ENSP00000382004.4);hsa:5792(ENSP00000353030.4);hsa:4301(ENSP00000375960.2);hsa:4008(ENSP00000349571.4);hsa:87(ENSP00000366035.3;ENSP00000193403.6);hsa:81(ENSP00000252699.2;ENSP00000489516.1);hsa:4089(ENSP00000381452.1);hsa:387(ENSP00000400175.1);hsa:60(ENSP00000458162.1;ENSP…	6|385	hsa:7082(ENSP00000484535.2);hsa:7525(ENSP00000464380.1);hsa:4089(ENSP00000381452.1);hsa:5770(ENSP00000360683.3);hsa:5792(ENSP00000353030.4);hsa:387(ENSP00000400175.1)	0.167158	0.31672	http://www.kegg.jp/kegg-bin/show_pathway?hsa04520+hsa:7082%09green+hsa:7525%09green+hsa:4089%09green+hsa:5770%09green+hsa:5792%09green+hsa:387%09green
hsa04975	Fat digestion and absorption	Organismal Systems	3|1858	hsa:39(ENSP00000356015.4);hsa:2806(ENSP00000245206.5);hsa:8612(ENSP00000329697.1)	1|385	hsa:8612(ENSP00000329697.1)	0.391072	0.402246	http://www.kegg.jp/kegg-bin/show_pathway?hsa04975+hsa:8612%09green
hsa04213	Longevity regulating pathway - multiple species	Organismal Systems	21|1858	hsa:81570(ENSP00000441518.1);hsa:5566(ENSP00000309591.3);hsa:5296(ENSP00000471914.1);hsa:8660(ENSP00000365016.3);hsa:3304(ENSP00000387691.4);hsa:3305(ENSP00000364805.4);hsa:847(ENSP00000241052.4);hsa:3312(ENSP00000432083.1;ENSP00000432884.1);hsa:23411(ENSP00000212015.6);hsa:3303(ENSP00000387691.4);hsa:9474(ENSP00000358072.3);hsa:51422(ENSP00000287878.3);hsa:5564(ENSP00000229328.5);hsa:208(ENSP000…	4|385	hsa:9474(ENSP00000358072.3);hsa:3065(ENSP00000362649.3);hsa:23411(ENSP00000212015.6);hsa:8660(ENSP00000365016.3)	0.214104	0.309859	http://www.kegg.jp/kegg-bin/show_pathway?hsa04213+hsa:9474%09green+hsa:3065%09green+hsa:23411%09green+hsa:8660%09green
hsa04064	NF-kappa B signaling pathway	Environmental Information Processing	23|1858	hsa:353376(ENSP00000282382.4);hsa:598(ENSP00000302564.4);hsa:23586(ENSP00000369213.2);hsa:23085(ENSP00000442739.2);hsa:331(ENSP00000395230.3);hsa:1457(ENSP00000495998.1);hsa:1460(ENSP00000395546.2);hsa:3383(ENSP00000264832.2);hsa:7186(ENSP00000247668.2);hsa:7329(ENSP00000385009.2);hsa:5336(ENSP00000482457.1);hsa:5335(ENSP00000244007.3);hsa:142(ENSP00000355759.5);hsa:4791(ENSP00000358983.3);hsa:47…	5|385	hsa:353376(ENSP00000282382.4);hsa:598(ENSP00000302564.4);hsa:3383(ENSP00000264832.2);hsa:142(ENSP00000355759.5);hsa:331(ENSP00000395230.3);hsa:100302736(ENSP00000282382.4);hsa:51014(ENSP00000282382.4)	0.197987	0.315029	http://www.kegg.jp/kegg-bin/show_pathway?hsa04064+hsa:353376%09green+hsa:598%09green+hsa:3383%09green+hsa:142%09green+hsa:331%09green+hsa:100302736%09green+hsa:51014%09green
hsa01230	Biosynthesis of amino acids	Metabolism	45|1858	hsa:230(ENSP00000378731.2);hsa:440(ENSP00000377846.3);hsa:1431(ENSP00000342056.3);hsa:2805(ENSP00000359539.5);hsa:2806(ENSP00000245206.5);hsa:2026(ENSP00000438873.1);hsa:4144(ENSP00000303147.3);hsa:2597(ENSP00000229239.5);hsa:48(ENSP00000438733.2);hsa:5211(ENSP00000269848.6);hsa:5213(ENSP00000496597.1);hsa:5214(ENSP00000370517.4);hsa:5230(ENSP00000362413.4);hsa:5091(ENSP00000498406.1);hsa:1027245…	5|385	hsa:1431(ENSP00000342056.3);hsa:25864(ENSP00000490744.1);hsa:3420(ENSP00000482773.1);hsa:6470(ENSP00000492715.2);hsa:6120(ENSP00000352401.6);hsa:100526760(ENSP00000490744.1);hsa:95(ENSP00000490744.1)	0.0421926	0.528325	http://www.kegg.jp/kegg-bin/show_pathway?hsa01230+hsa:1431%09green+hsa:25864%09green+hsa:3420%09green+hsa:6470%09green+hsa:6120%09green+hsa:100526760%09green+hsa:95%09green
hsa05235	PD-L1 expression and PD-1 checkpoint pathway in cancer	Human Diseases	24|1858	hsa:353376(ENSP00000282382.4);hsa:5595(ENSP00000263025.4);hsa:1460(ENSP00000395546.2);hsa:5534(ENSP00000384974.3);hsa:5296(ENSP00000471914.1);hsa:5530(ENSP00000378323.3);hsa:5781(ENSP00000489597.1);hsa:5606(ENSP00000345083.4);hsa:5605(ENSP00000262948.3);hsa:5604(ENSP00000302486.4);hsa:1956(ENSP00000275493.2);hsa:5335(ENSP00000244007.3);hsa:5594(ENSP00000381803.3);hsa:1432(ENSP00000229794.4);hsa:4…	3|385	hsa:5606(ENSP00000345083.4);hsa:1432(ENSP00000229794.4);hsa:353376(ENSP00000282382.4);hsa:51014(ENSP00000282382.4);hsa:100302736(ENSP00000282382.4)	0.13707	0.349348	http://www.kegg.jp/kegg-bin/show_pathway?hsa05235+hsa:5606%09green+hsa:1432%09green+hsa:353376%09green+hsa:51014%09green+hsa:100302736%09green
hsa05165	Human papillomavirus infection	Human Diseases	89|1858	hsa:29110(ENSP00000498341.1);hsa:3911(ENSP00000252999.3);hsa:3912(ENSP00000377191.1);hsa:3915(ENSP00000258341.3);hsa:23352(ENSP00000364403.3);hsa:5829(ENSP00000489840.1);hsa:5520(ENSP00000325074.7);hsa:5700(ENSP00000261303.8);hsa:3655(ENSP00000406694.1);hsa:9368(ENSP00000262613.5);hsa:1452(ENSP00000499284.1);hsa:5315(ENSP00000334983.5);hsa:9550(ENSP00000363162.3);hsa:1021(ENSP00000265734.4);hsa:2…	17|385	hsa:5584(ENSP00000295797.4);hsa:8772(ENSP00000301838.4);hsa:5519(ENSP00000311344.5);hsa:1021(ENSP00000265734.4);hsa:5525(ENSP00000261461.2);hsa:2885(ENSP00000376345.1);hsa:5529(ENSP00000337641.3);hsa:1108(ENSP00000496634.1);hsa:5747(ENSP00000429082.1);hsa:1452(ENSP00000499284.1);hsa:3065(ENSP00000362649.3);hsa:7057(ENSP00000260356.5);hsa:535(ENSP00000264649.5);hsa:3693(ENSP00000296181.4);hsa:3690…	0.1015	0.417598	http://www.kegg.jp/kegg-bin/show_pathway?hsa05165+hsa:5584%09green+hsa:8772%09green+hsa:5519%09green+hsa:1021%09green+hsa:5525%09green+hsa:2885%09green+hsa:5529%09green+hsa:1108%09green+hsa:5747%09green+hsa:1452%09green+hsa:3065%09green+hsa:7057%09green+hsa:535%09green+hsa:3693%09green+hsa:3690%09green+hsa:3107%09green+hsa:5933%09green
hsa05320	Autoimmune thyroid disease	Human Diseases	6|1858	hsa:3106(ENSP00000388208.2);hsa:3107(ENSP00000390282.2);hsa:3105(ENSP00000484208.1;ENSP00000448516.2);hsa:355(ENSP00000498466.1);hsa:958(ENSP00000361359.3)	1|385	hsa:3107(ENSP00000390282.2)	0.389861	0.412794	http://www.kegg.jp/kegg-bin/show_pathway?hsa05320+hsa:3107%09green
hsa04141	Protein processing in endoplasmic reticulum	Genetic Information Processing	92|1858	hsa:6396(ENSP00000373312.2);hsa:54431(ENSP00000264065.6);hsa:201595(ENSP00000295770.2);hsa:6238(ENSP00000367044.1);hsa:3998(ENSP00000251047.4);hsa:55968(ENSP00000418529.1);hsa:3312(ENSP00000432083.1;ENSP00000432884.1);hsa:7326(ENSP00000380178.2);hsa:7327(ENSP00000338348.3);hsa:51128(ENSP00000404997.1);hsa:7323(ENSP00000349722.6);hsa:80700(ENSP00000301281.5);hsa:30001(ENSP00000379042.3);hsa:56893(…	20|385	hsa:201595(ENSP00000295770.2);hsa:11231(ENSP00000357998.4);hsa:1650(ENSP00000364188.3);hsa:7353(ENSP00000263202.9);hsa:821(ENSP00000424063.1;ENSP00000424341.1);hsa:23480(ENSP00000378906.3);hsa:3998(ENSP00000251047.4);hsa:6748(ENSP00000359104.1);hsa:3300(ENSP00000338019.5);hsa:23640(ENSP00000467574.1);hsa:7841(ENSP00000410992.2);hsa:6184(ENSP00000296255.3);hsa:7327(ENSP00000338348.3);hsa:5602(ENSP…	0.100006	0.429879	http://www.kegg.jp/kegg-bin/show_pathway?hsa04141+hsa:201595%09green+hsa:11231%09green+hsa:1650%09green+hsa:7353%09green+hsa:821%09green+hsa:821%09green+hsa:23480%09green+hsa:3998%09green+hsa:6748%09green+hsa:3300%09green+hsa:23640%09green+hsa:7841%09green+hsa:6184%09green+hsa:7327%09green+hsa:5602%09green+hsa:10952%09green+hsa:55666%09green+hsa:10294%09green+hsa:3703%09green+hsa:7466%09green
hsa04152	AMPK signaling pathway	Environmental Information Processing	33|1858	hsa:1374(ENSP00000265641.4);hsa:51422(ENSP00000287878.3);hsa:5862(ENSP00000262646.7);hsa:5519(ENSP00000311344.5);hsa:5518(ENSP00000324804.6);hsa:5516(ENSP00000221138.4);hsa:51719(ENSP00000258418.5);hsa:1938(ENSP00000307940.5);hsa:5211(ENSP00000269848.6);hsa:5213(ENSP00000496597.1);hsa:5214(ENSP00000370517.4);hsa:1994(ENSP00000472197.1);hsa:2997(ENSP00000317904.3);hsa:8660(ENSP00000365016.3);hsa:5…	9|385	hsa:1994(ENSP00000472197.1);hsa:8660(ENSP00000365016.3);hsa:5519(ENSP00000311344.5);hsa:5525(ENSP00000261461.2);hsa:5529(ENSP00000337641.3);hsa:23411(ENSP00000212015.6);hsa:2997(ENSP00000317904.3);hsa:5862(ENSP00000262646.7);hsa:51552(ENSP00000362946.4)	0.103548	0.397623	http://www.kegg.jp/kegg-bin/show_pathway?hsa04152+hsa:1994%09green+hsa:8660%09green+hsa:5519%09green+hsa:5525%09green+hsa:5529%09green+hsa:23411%09green+hsa:2997%09green+hsa:5862%09green+hsa:51552%09green
hsa05226	Gastric cancer	Human Diseases	21|1858	hsa:5595(ENSP00000263025.4);hsa:5594(ENSP00000381803.3);hsa:3728(ENSP00000377507.1);hsa:208(ENSP00000375892.2);hsa:2885(ENSP00000376345.1);hsa:1499(ENSP00000494654.1);hsa:578(ENSP00000363591.3);hsa:5296(ENSP00000471914.1);hsa:581(ENSP00000293288.8);hsa:1452(ENSP00000499284.1);hsa:5605(ENSP00000262948.3);hsa:5604(ENSP00000302486.4);hsa:1956(ENSP00000275493.2);hsa:3265(ENSP00000380723.2);hsa:4089(E…	3|385	hsa:1452(ENSP00000499284.1);hsa:2885(ENSP00000376345.1);hsa:4089(ENSP00000381452.1)	0.181347	0.322394	http://www.kegg.jp/kegg-bin/show_pathway?hsa05226+hsa:1452%09green+hsa:2885%09green+hsa:4089%09green
hsa03020	RNA polymerase	Genetic Information Processing	14|1858	hsa:51082(ENSP00000302478.3);hsa:5438(ENSP00000221859.3);hsa:5439(ENSP00000351218.5);hsa:55718(ENSP00000492514.2);hsa:5441(ENSP00000324124.4);hsa:5436(ENSP00000301788.7);hsa:5437(ENSP00000392913.1);hsa:5430(ENSP00000499521.1);hsa:5431(ENSP00000370625.1);hsa:5432(ENSP00000219252.4);hsa:5433(ENSP00000272645.3);hsa:5434(ENSP00000464739.1);hsa:9533(ENSP00000496044.1);hsa:548644(ENSP00000351218.5);hsa…	6|385	hsa:55718(ENSP00000492514.2);hsa:5441(ENSP00000324124.4);hsa:5437(ENSP00000392913.1);hsa:5432(ENSP00000219252.4);hsa:84172(ENSP00000444136.1);hsa:9533(ENSP00000496044.1)	0.0367581	0.622725	http://www.kegg.jp/kegg-bin/show_pathway?hsa03020+hsa:55718%09green+hsa:5441%09green+hsa:5437%09green+hsa:5432%09green+hsa:84172%09green+hsa:9533%09green
hsa05202	Transcriptional misregulation in cancer	Human Diseases	26|1858	hsa:8358(ENSP00000333277.1;ENSP00000480826.1);hsa:3728(ENSP00000377507.1);hsa:598(ENSP00000302564.4);hsa:8352(ENSP00000333277.1;ENSP00000480826.1);hsa:8353(ENSP00000333277.1;ENSP00000480826.1);hsa:8350(ENSP00000333277.1;ENSP00000480826.1);hsa:8351(ENSP00000333277.1;ENSP00000480826.1);hsa:8356(ENSP00000333277.1;ENSP00000480826.1);hsa:578(ENSP00000363591.3);hsa:8354(ENSP00000333277.1;ENSP0000048082…	8|385	hsa:1655(ENSP00000225792.5);hsa:8358(ENSP00000480826.1);hsa:3021(ENSP00000355780.3);hsa:653604(ENSP00000480826.1);hsa:8968(ENSP00000480826.1);hsa:9611(ENSP00000268712.2);hsa:8352(ENSP00000480826.1);hsa:8353(ENSP00000480826.1);hsa:8350(ENSP00000480826.1);hsa:8351(ENSP00000480826.1);hsa:8356(ENSP00000480826.1);hsa:8357(ENSP00000480826.1);hsa:8354(ENSP00000480826.1);hsa:8355(ENSP00000480826.1);hsa:3…	0.081122	0.497088	http://www.kegg.jp/kegg-bin/show_pathway?hsa05202+hsa:1655%09green+hsa:8358%09green+hsa:3021%09green+hsa:653604%09green+hsa:8968%09green+hsa:9611%09green+hsa:8352%09green+hsa:8353%09green+hsa:8350%09green+hsa:8351%09green+hsa:8356%09green+hsa:8357%09green+hsa:8354%09green+hsa:8355%09green+hsa:3020%09green+hsa:126961%09green+hsa:3065%09green+hsa:5747%09green+hsa:7849%09green+hsa:598%09green+hsa:33…
hsa03008	Ribosome biogenesis in eukaryotes	Genetic Information Processing	47|1858	hsa:10436(ENSP00000470560.1);hsa:55341(ENSP00000265245.5);hsa:10482(ENSP00000294172.2);hsa:2091(ENSP00000487390.1);hsa:55226(ENSP00000257829.3);hsa:55651(ENSP00000274606.3);hsa:51602(ENSP00000264279.5);hsa:84128(ENSP00000314193.4);hsa:55127(ENSP00000355541.3);hsa:28987(ENSP00000268802.5);hsa:10556(ENSP00000389182.1);hsa:23160(ENSP00000384302.3);hsa:25996(ENSP00000480535.1);hsa:23560(ENSP000003540…	10|385	hsa:10436(ENSP00000470560.1);hsa:26354(ENSP00000395772.1);hsa:55226(ENSP00000257829.3);hsa:55651(ENSP00000274606.3);hsa:22803(ENSP00000366396.3);hsa:55127(ENSP00000355541.3);hsa:79631(ENSP00000268206.7);hsa:29889(ENSP00000362153.3);hsa:10528(ENSP00000370589.3);hsa:84916(ENSP00000456709.1)	0.142151	0.346946	http://www.kegg.jp/kegg-bin/show_pathway?hsa03008+hsa:10436%09green+hsa:26354%09green+hsa:55226%09green+hsa:55651%09green+hsa:22803%09green+hsa:55127%09green+hsa:79631%09green+hsa:29889%09green+hsa:10528%09green+hsa:84916%09green
hsa04657	IL-17 signaling pathway	Organismal Systems	19|1858	hsa:29110(ENSP00000498341.1);hsa:3320(ENSP00000335153.7);hsa:1432(ENSP00000229794.4);hsa:5594(ENSP00000381803.3);hsa:3326(ENSP00000360609.1);hsa:2919(ENSP00000379110.3);hsa:2932(ENSP00000497956.1);hsa:6426(ENSP00000463042.1);hsa:5595(ENSP00000263025.4);hsa:4790(ENSP00000226574.4);hsa:1051(ENSP00000305422.3);hsa:836(ENSP00000428929.1);hsa:1994(ENSP00000472197.1);hsa:841(ENSP00000351273.4);hsa:5602…	4|385	hsa:1432(ENSP00000229794.4);hsa:8772(ENSP00000301838.4);hsa:1994(ENSP00000472197.1);hsa:5602(ENSP00000493048.1)	0.220625	0.30548	http://www.kegg.jp/kegg-bin/show_pathway?hsa04657+hsa:1432%09green+hsa:8772%09green+hsa:1994%09green+hsa:5602%09green
hsa00561	Glycerolipid metabolism	Metabolism	10|1858	hsa:224(ENSP00000500516.1);hsa:231(ENSP00000285930.3);hsa:223(ENSP00000346827.4);hsa:26007(ENSP00000378360.3);hsa:219(ENSP00000366927.3);hsa:10327(ENSP00000312606.4);hsa:55750(ENSP00000496789.1);hsa:2717(ENSP00000498186.1);hsa:8612(ENSP00000329697.1);hsa:501(ENSP00000490811.1)	3|385	hsa:219(ENSP00000366927.3);hsa:231(ENSP00000285930.3);hsa:8612(ENSP00000329697.1)	0.210606	0.309461	http://www.kegg.jp/kegg-bin/show_pathway?hsa00561+hsa:219%09green+hsa:231%09green+hsa:8612%09green
hsa04750	Inflammatory mediator regulation of TRP channels	Organismal Systems	18|1858	hsa:5335(ENSP00000244007.3);hsa:5336(ENSP00000482457.1);hsa:1432(ENSP00000229794.4);hsa:5296(ENSP00000471914.1);hsa:5332(ENSP00000367762.2);hsa:5331(ENSP00000279230.6);hsa:808(ENSP00000387065.1);hsa:2778(ENSP00000360141.3);hsa:5500(ENSP00000351298.2);hsa:5501(ENSP00000341779.5);hsa:810(ENSP00000315299.1);hsa:5566(ENSP00000309591.3);hsa:5606(ENSP00000345083.4);hsa:5499(ENSP00000365936.4);hsa:5602(…	3|385	hsa:5606(ENSP00000345083.4);hsa:1432(ENSP00000229794.4);hsa:5602(ENSP00000493048.1)	0.223725	0.2983	http://www.kegg.jp/kegg-bin/show_pathway?hsa04750+hsa:5606%09green+hsa:1432%09green+hsa:5602%09green
hsa04145	Phagosome	Cellular Processes	62|1858	hsa:7277(ENSP00000248437.4);hsa:5878(ENSP00000447053.1);hsa:528(ENSP00000379203.3);hsa:9146(ENSP00000331201.4);hsa:23480(ENSP00000378906.3);hsa:529(ENSP00000253413.5);hsa:3916(ENSP00000333298.4);hsa:535(ENSP00000264649.5);hsa:5869(ENSP00000450168.1);hsa:5868(ENSP00000273047.4);hsa:3107(ENSP00000390282.2);hsa:1778(ENSP00000348965.4);hsa:8417(ENSP00000356918.1);hsa:821(ENSP00000424063.1;ENSP0000042…	15|385	hsa:203068(ENSP00000406811.2);hsa:10952(ENSP00000223641.4);hsa:8417(ENSP00000356918.1);hsa:821(ENSP00000424063.1;ENSP00000424341.1);hsa:23480(ENSP00000378906.3);hsa:7277(ENSP00000248437.4);hsa:7057(ENSP00000260356.5);hsa:9554(ENSP00000463393.1);hsa:535(ENSP00000264649.5);hsa:3693(ENSP00000296181.4);hsa:3690(ENSP00000452786.1);hsa:3107(ENSP00000390282.2);hsa:7037(ENSP00000376197.3);hsa:7879(ENSP00…	0.0955469	0.443831	http://www.kegg.jp/kegg-bin/show_pathway?hsa04145+hsa:203068%09green+hsa:10952%09green+hsa:8417%09green+hsa:821%09green+hsa:821%09green+hsa:23480%09green+hsa:7277%09green+hsa:7057%09green+hsa:9554%09green+hsa:535%09green+hsa:3693%09green+hsa:3690%09green+hsa:3107%09green+hsa:7037%09green+hsa:7879%09green
hsa04142	Lysosome	Cellular Processes	50|1858	hsa:4864(ENSP00000269228.4);hsa:2799(ENSP00000258145.3);hsa:9374(ENSP00000354608.2);hsa:2517(ENSP00000363603.3);hsa:8546(ENSP00000255194.6);hsa:1212(ENSP00000309415.4);hsa:1213(ENSP00000479606.1);hsa:23062(ENSP00000311962.4);hsa:535(ENSP00000264649.5);hsa:10577(ENSP00000451180.1);hsa:2588(ENSP00000268695.5);hsa:4074(ENSP00000000412.3);hsa:1522(ENSP00000217131.5);hsa:1174(ENSP00000399902.1);hsa:11…	7|385	hsa:2990(ENSP00000302728.4);hsa:1174(ENSP00000399902.1);hsa:3482(ENSP00000349437.1);hsa:4668(ENSP00000385283.1);hsa:2629(ENSP00000357357.3);hsa:26985(ENSP00000347408.4);hsa:535(ENSP00000264649.5)	0.0748874	0.501572	http://www.kegg.jp/kegg-bin/show_pathway?hsa04142+hsa:2990%09green+hsa:1174%09green+hsa:3482%09green+hsa:4668%09green+hsa:2629%09green+hsa:26985%09green+hsa:535%09green
hsa04931	Insulin resistance	Human Diseases	29|1858	hsa:2673(ENSP00000349860.4);hsa:1374(ENSP00000265641.4);hsa:51422(ENSP00000287878.3);hsa:10724(ENSP00000354850.3);hsa:5296(ENSP00000471914.1);hsa:5781(ENSP00000489597.1);hsa:5499(ENSP00000365936.4);hsa:5602(ENSP00000493048.1);hsa:2932(ENSP00000497956.1);hsa:8473(ENSP00000362824.3);hsa:2997(ENSP00000317904.3);hsa:8660(ENSP00000365016.3);hsa:6197(ENSP00000368884.3);hsa:6195(ENSP00000487349.1);hsa:4…	8|385	hsa:8473(ENSP00000362824.3);hsa:8660(ENSP00000365016.3);hsa:5524(ENSP00000337448.1);hsa:2673(ENSP00000349860.4);hsa:5602(ENSP00000493048.1);hsa:5770(ENSP00000360683.3);hsa:5792(ENSP00000353030.4);hsa:2997(ENSP00000317904.3)	0.111605	0.387256	http://www.kegg.jp/kegg-bin/show_pathway?hsa04931+hsa:8473%09green+hsa:8660%09green+hsa:5524%09green+hsa:2673%09green+hsa:5602%09green+hsa:5770%09green+hsa:5792%09green+hsa:2997%09green
hsa05146	Amoebiasis	Human Diseases	28|1858	hsa:3911(ENSP00000252999.3);hsa:3912(ENSP00000377191.1);hsa:3915(ENSP00000258341.3);hsa:5869(ENSP00000450168.1);hsa:5868(ENSP00000273047.4);hsa:7414(ENSP00000211998.4);hsa:2767(ENSP00000078429.3);hsa:5296(ENSP00000471914.1);hsa:3315(ENSP00000248553.6);hsa:5747(ENSP00000429082.1);hsa:87(ENSP00000366035.3;ENSP00000193403.6);hsa:81(ENSP00000252699.2;ENSP00000489516.1);hsa:7879(ENSP00000265062.3);hsa…	2|385	hsa:7879(ENSP00000265062.3);hsa:5747(ENSP00000429082.1)	0.0379918	0.607868	http://www.kegg.jp/kegg-bin/show_pathway?hsa05146+hsa:7879%09green+hsa:5747%09green
hsa04725	Cholinergic synapse	Organismal Systems	20|1858	hsa:55970(ENSP00000360021.3);hsa:5595(ENSP00000263025.4);hsa:5594(ENSP00000381803.3);hsa:59345(ENSP00000232564.3);hsa:5332(ENSP00000367762.2);hsa:208(ENSP00000375892.2);hsa:2773(ENSP00000358867.4);hsa:2783(ENSP00000305260.4);hsa:2782(ENSP00000367872.3);hsa:814(ENSP00000422634.1);hsa:2787(ENSP00000359675.3);hsa:2767(ENSP00000078429.3);hsa:5296(ENSP00000471914.1);hsa:5566(ENSP00000309591.3);hsa:560…	2|385	hsa:2771(ENSP00000312999.6);hsa:2787(ENSP00000359675.3)	0.124325	0.351035	http://www.kegg.jp/kegg-bin/show_pathway?hsa04725+hsa:2771%09green+hsa:2787%09green
hsa00010	Glycolysis / Gluconeogenesis	Metabolism	33|1858	hsa:230(ENSP00000378731.2);hsa:9562(ENSP00000361064.4);hsa:219(ENSP00000366927.3);hsa:3939(ENSP00000500603.1);hsa:2821(ENSP00000405573.3);hsa:2023(ENSP00000234590.4);hsa:2026(ENSP00000438873.1);hsa:5236(ENSP00000360125.3);hsa:5211(ENSP00000269848.6);hsa:128(ENSP00000296412.8);hsa:5213(ENSP00000496597.1);hsa:10327(ENSP00000312606.4);hsa:5230(ENSP00000362413.4);hsa:7167(ENSP00000484435.1);hsa:55276…	1|385	hsa:219(ENSP00000366927.3)	0.00384418	0.553562	http://www.kegg.jp/kegg-bin/show_pathway?hsa00010+hsa:219%09green
hsa03420	Nucleotide excision repair	Genetic Information Processing	24|1858	hsa:728340(ENSP00000328901.6);hsa:3978(ENSP00000263274.6);hsa:56655(ENSP00000420176.1);hsa:10714(ENSP00000263681.2);hsa:902(ENSP00000498750.1);hsa:2966(ENSP00000328901.6);hsa:6117(ENSP00000254719.4);hsa:5887(ENSP00000350708.3);hsa:5886(ENSP00000467024.1);hsa:5982(ENSP00000055077.3);hsa:5983(ENSP00000369411.3);hsa:5984(ENSP00000296273.2);hsa:8450(ENSP00000384109.3);hsa:6118(ENSP00000363015.3);hsa:…	5|385	hsa:6117(ENSP00000254719.4);hsa:902(ENSP00000498750.1);hsa:8451(ENSP00000364589.4);hsa:5425(ENSP00000395231.1);hsa:6119(ENSP00000379914.2)	0.198299	0.310382	http://www.kegg.jp/kegg-bin/show_pathway?hsa03420+hsa:6117%09green+hsa:902%09green+hsa:8451%09green+hsa:5425%09green+hsa:6119%09green
hsa05205	Proteoglycans in cancer	Human Diseases	63|1858	hsa:3685(ENSP00000261023.3);hsa:5329(ENSP00000339328.3);hsa:5962(ENSP00000432112.1);hsa:836(ENSP00000428929.1);hsa:7430(ENSP00000356042.3);hsa:355(ENSP00000498466.1);hsa:54776(ENSP00000263433.1);hsa:2317(ENSP00000295956.4;ENSP00000414532.3;ENSP00000420213.1);hsa:27250(ENSP00000280154.7);hsa:1655(ENSP00000225792.5);hsa:6385(ENSP00000361818.3);hsa:5781(ENSP00000489597.1);hsa:6237(ENSP00000246792.2)…	13|385	hsa:7057(ENSP00000260356.5);hsa:1655(ENSP00000225792.5);hsa:1432(ENSP00000229794.4);hsa:4659(ENSP00000389168.2);hsa:6093(ENSP00000382697.1);hsa:2885(ENSP00000376345.1);hsa:5747(ENSP00000429082.1);hsa:6237(ENSP00000246792.2);hsa:2317(ENSP00000295956.4;ENSP00000420213.1);hsa:3693(ENSP00000296181.4);hsa:3690(ENSP00000452786.1);hsa:387(ENSP00000400175.1)	0.125485	0.347496	http://www.kegg.jp/kegg-bin/show_pathway?hsa05205+hsa:7057%09green+hsa:1655%09green+hsa:1432%09green+hsa:4659%09green+hsa:6093%09green+hsa:2885%09green+hsa:5747%09green+hsa:6237%09green+hsa:2317%09green+hsa:2317%09green+hsa:3693%09green+hsa:3690%09green+hsa:387%09green
hsa05030	Cocaine addiction	Human Diseases	8|1858	hsa:2773(ENSP00000358867.4);hsa:2771(ENSP00000312999.6);hsa:1020(ENSP00000419782.1);hsa:2778(ENSP00000360141.3);hsa:4790(ENSP00000226574.4);hsa:5566(ENSP00000309591.3);hsa:5970(ENSP00000384273.3);hsa:2902(ENSP00000360601.4)	1|385	hsa:2771(ENSP00000312999.6)	0.326556	0.357597	http://www.kegg.jp/kegg-bin/show_pathway?hsa05030+hsa:2771%09green
hsa04122	Sulfur relay system	Genetic Information Processing	3|1858	hsa:4357(ENSP00000411719.3);hsa:81605(ENSP00000412922.1);hsa:7263(ENSP00000249042.3)	2|385	hsa:4357(ENSP00000411719.3);hsa:7263(ENSP00000249042.3)	0.102019	0.408075	http://www.kegg.jp/kegg-bin/show_pathway?hsa04122+hsa:4357%09green+hsa:7263%09green
hsa00980	Metabolism of xenobiotics by cytochrome P450	Metabolism	11|1858	hsa:873(ENSP00000290349.6);hsa:220(ENSP00000332256.5);hsa:2947(ENSP00000256594.3);hsa:8574(ENSP00000235835.3);hsa:9446(ENSP00000358727.5);hsa:874(ENSP00000290354.5);hsa:128(ENSP00000296412.8);hsa:2950(ENSP00000381607.3);hsa:4259(ENSP00000356860.1);hsa:373156(ENSP00000351181.5);hsa:4257(ENSP00000379512.1)	2|385	hsa:4259(ENSP00000356860.1);hsa:8574(ENSP00000235835.3)	0.292902	0.337423	http://www.kegg.jp/kegg-bin/show_pathway?hsa00980+hsa:4259%09green+hsa:8574%09green
hsa05231	Choline metabolism in cancer	Human Diseases	19|1858	hsa:5335(ENSP00000244007.3);hsa:5130(ENSP00000390968.1);hsa:5595(ENSP00000263025.4);hsa:5594(ENSP00000381803.3);hsa:10163(ENSP00000483313.1);hsa:208(ENSP00000375892.2);hsa:2885(ENSP00000376345.1);hsa:8976(ENSP00000223023.4);hsa:5604(ENSP00000302486.4);hsa:5296(ENSP00000471914.1);hsa:5605(ENSP00000262948.3);hsa:10434(ENSP00000484280.1);hsa:5602(ENSP00000493048.1);hsa:3265(ENSP00000380723.2);hsa:60…	4|385	hsa:5130(ENSP00000390968.1);hsa:8612(ENSP00000329697.1);hsa:5602(ENSP00000493048.1);hsa:2885(ENSP00000376345.1)	0.220625	0.30548	http://www.kegg.jp/kegg-bin/show_pathway?hsa05231+hsa:5130%09green+hsa:8612%09green+hsa:5602%09green+hsa:2885%09green
hsa04921	Oxytocin signaling pathway	Organismal Systems	36|1858	hsa:54776(ENSP00000263433.1);hsa:51422(ENSP00000287878.3);hsa:10398(ENSP00000279022.2);hsa:5534(ENSP00000384974.3);hsa:140465(ENSP00000446643.1);hsa:5530(ENSP00000378323.3);hsa:4659(ENSP00000389168.2);hsa:808(ENSP00000387065.1);hsa:1938(ENSP00000307940.5);hsa:4637(ENSP00000293422.5);hsa:5605(ENSP00000262948.3);hsa:5604(ENSP00000302486.4);hsa:1956(ENSP00000275493.2);hsa:387(ENSP00000400175.1);hsa:…	6|385	hsa:2771(ENSP00000312999.6);hsa:140465(ENSP00000446643.1);hsa:4659(ENSP00000389168.2);hsa:6093(ENSP00000382697.1);hsa:387(ENSP00000400175.1);hsa:10398(ENSP00000279022.2)	0.14616	0.33408	http://www.kegg.jp/kegg-bin/show_pathway?hsa04921+hsa:2771%09green+hsa:140465%09green+hsa:4659%09green+hsa:6093%09green+hsa:387%09green+hsa:10398%09green
hsa00531	Glycosaminoglycan degradation	Metabolism	6|1858	hsa:2799(ENSP00000258145.3);hsa:2990(ENSP00000302728.4);hsa:2588(ENSP00000268695.5);hsa:2720(ENSP00000306920.4);hsa:3074(ENSP00000261416.7);hsa:3073(ENSP00000455114.1)	1|385	hsa:2990(ENSP00000302728.4)	0.389861	0.412794	http://www.kegg.jp/kegg-bin/show_pathway?hsa00531+hsa:2990%09green
hsa04514	Cell adhesion molecules (CAMs)	Environmental Information Processing	18|1858	hsa:3688(ENSP00000379350.2);hsa:5792(ENSP00000353030.4);hsa:6385(ENSP00000361818.3);hsa:3383(ENSP00000264832.2);hsa:214(ENSP00000305988.5);hsa:3685(ENSP00000261023.3);hsa:6693(ENSP00000455266.1);hsa:958(ENSP00000361359.3);hsa:2734(ENSP00000205061.5);hsa:9019(ENSP00000352513.2);hsa:4267(ENSP00000370588.3);hsa:3106(ENSP00000388208.2);hsa:3107(ENSP00000390282.2);hsa:3105(ENSP00000484208.1;ENSP000004…	8|385	hsa:5817(ENSP00000402060.2);hsa:9019(ENSP00000352513.2);hsa:3383(ENSP00000264832.2);hsa:6693(ENSP00000455266.1);hsa:4267(ENSP00000370588.3);hsa:3107(ENSP00000390282.2);hsa:5792(ENSP00000353030.4);hsa:1000(ENSP00000269141.3)	0.0142802	0.514088	http://www.kegg.jp/kegg-bin/show_pathway?hsa04514+hsa:5817%09green+hsa:9019%09green+hsa:3383%09green+hsa:6693%09green+hsa:4267%09green+hsa:3107%09green+hsa:5792%09green+hsa:1000%09green
hsa03450	Non-homologous end-joining	Genetic Information Processing	7|1858	hsa:7520(ENSP00000375977.2);hsa:10111(ENSP00000368100.4);hsa:5591(ENSP00000313420.3);hsa:7518(ENSP00000421491.1);hsa:4361(ENSP00000385614.3);hsa:2237(ENSP00000305480.2);hsa:2547(ENSP00000353192.3)	2|385	hsa:4361(ENSP00000385614.3);hsa:2237(ENSP00000305480.2)	0.282923	0.332579	http://www.kegg.jp/kegg-bin/show_pathway?hsa03450+hsa:4361%09green+hsa:2237%09green
hsa01212	Fatty acid metabolism	Metabolism	25|1858	hsa:9374(ENSP00000354608.2);hsa:1374(ENSP00000265641.4);hsa:9524(ENSP00000215567.4);hsa:51144(ENSP00000278353.4);hsa:5538(ENSP00000493146.1);hsa:6342(ENSP00000360569.3);hsa:10449(ENSP00000285093.8);hsa:1892(ENSP00000357535.3);hsa:2181(ENSP00000375918.3);hsa:2180(ENSP00000422607.1);hsa:2182(ENSP00000419171.2);hsa:31(ENSP00000483300.1);hsa:30(ENSP00000333664.8);hsa:33(ENSP00000233710.3);hsa:34(ENSP…	7|385	hsa:33(ENSP00000233710.3);hsa:51144(ENSP00000278353.4);hsa:3033(ENSP00000425952.2);hsa:51495(ENSP00000261875.5);hsa:1892(ENSP00000357535.3);hsa:9524(ENSP00000215567.4);hsa:2180(ENSP00000422607.1)	0.121039	0.36694	http://www.kegg.jp/kegg-bin/show_pathway?hsa01212+hsa:33%09green+hsa:51144%09green+hsa:3033%09green+hsa:51495%09green+hsa:1892%09green+hsa:9524%09green+hsa:2180%09green
hsa00830	Retinol metabolism	Metabolism	3|1858	hsa:51109(ENSP00000370750.4);hsa:54884(ENSP00000295802.4);hsa:128(ENSP00000296412.8)	1|385	hsa:51109(ENSP00000370750.4)	0.391072	0.402246	http://www.kegg.jp/kegg-bin/show_pathway?hsa00830+hsa:51109%09green
hsa04713	Circadian entrainment	Organismal Systems	18|1858	hsa:55970(ENSP00000360021.3);hsa:5595(ENSP00000263025.4);hsa:5594(ENSP00000381803.3);hsa:5332(ENSP00000367762.2);hsa:5331(ENSP00000279230.6);hsa:2773(ENSP00000358867.4);hsa:2783(ENSP00000305260.4);hsa:808(ENSP00000387065.1);hsa:9252(ENSP00000479667.1);hsa:2787(ENSP00000359675.3);hsa:810(ENSP00000315299.1);hsa:5566(ENSP00000309591.3);hsa:59345(ENSP00000232564.3);hsa:2782(ENSP00000367872.3);hsa:817…	3|385	hsa:9252(ENSP00000479667.1);hsa:2771(ENSP00000312999.6);hsa:2787(ENSP00000359675.3)	0.223725	0.2983	http://www.kegg.jp/kegg-bin/show_pathway?hsa04713+hsa:9252%09green+hsa:2771%09green+hsa:2787%09green
hsa04062	Chemokine signaling pathway	Organismal Systems	42|1858	hsa:59345(ENSP00000232564.3);hsa:2885(ENSP00000376345.1);hsa:9564(ENSP00000391669.3);hsa:56288(ENSP00000363921.3);hsa:7410(ENSP00000360916.3);hsa:5296(ENSP00000471914.1);hsa:5906(ENSP00000358723.3);hsa:1399(ENSP00000396646.1);hsa:1398(ENSP00000300574.2);hsa:5829(ENSP00000489840.1);hsa:5747(ENSP00000429082.1);hsa:2783(ENSP00000305260.4);hsa:5604(ENSP00000302486.4);hsa:6464(ENSP00000401303.2);hsa:3…	6|385	hsa:2771(ENSP00000312999.6);hsa:6093(ENSP00000382697.1);hsa:2885(ENSP00000376345.1);hsa:2787(ENSP00000359675.3);hsa:5747(ENSP00000429082.1);hsa:387(ENSP00000400175.1)	0.096931	0.43619	http://www.kegg.jp/kegg-bin/show_pathway?hsa04062+hsa:2771%09green+hsa:6093%09green+hsa:2885%09green+hsa:2787%09green+hsa:5747%09green+hsa:387%09green
hsa04068	FoxO signaling pathway	Environmental Information Processing	31|1858	hsa:9140(ENSP00000425107.1);hsa:2885(ENSP00000376345.1);hsa:51422(ENSP00000287878.3);hsa:847(ENSP00000241052.4);hsa:6648(ENSP00000356022.4);hsa:1017(ENSP00000452514.1);hsa:5605(ENSP00000262948.3);hsa:5604(ENSP00000302486.4);hsa:5602(ENSP00000493048.1);hsa:7874(ENSP00000343535.4);hsa:4089(ENSP00000381452.1);hsa:6789(ENSP00000361892.3);hsa:1956(ENSP00000275493.2);hsa:80854(ENSP00000274031.3);hsa:55…	10|385	hsa:1432(ENSP00000229794.4);hsa:23411(ENSP00000212015.6);hsa:8660(ENSP00000365016.3);hsa:2885(ENSP00000376345.1);hsa:102800317(ENSP00000384074.1);hsa:9454(ENSP00000376162.2);hsa:5602(ENSP00000493048.1);hsa:1454(ENSP00000384074.1);hsa:4089(ENSP00000381452.1);hsa:11337(ENSP00000306866.5);hsa:6789(ENSP00000361892.3)	0.0488949	0.541605	http://www.kegg.jp/kegg-bin/show_pathway?hsa04068+hsa:1432%09green+hsa:23411%09green+hsa:8660%09green+hsa:2885%09green+hsa:102800317%09green+hsa:9454%09green+hsa:5602%09green+hsa:1454%09green+hsa:4089%09green+hsa:11337%09green+hsa:6789%09green
hsa05034	Alcoholism	Human Diseases	36|1858	hsa:94239(ENSP00000296417.5);hsa:8358(ENSP00000333277.1;ENSP00000480826.1);hsa:59345(ENSP00000232564.3);hsa:8348(ENSP00000358151.2);hsa:8294(ENSP00000367034.2);hsa:8352(ENSP00000333277.1;ENSP00000480826.1);hsa:2885(ENSP00000376345.1);hsa:8350(ENSP00000333277.1;ENSP00000480826.1);hsa:8351(ENSP00000333277.1;ENSP00000480826.1);hsa:8356(ENSP00000333277.1;ENSP00000480826.1);hsa:2778(ENSP00000360141.3)…	9|385	hsa:8358(ENSP00000480826.1);hsa:8359(ENSP00000367034.2);hsa:8294(ENSP00000367034.2);hsa:8352(ENSP00000480826.1);hsa:8353(ENSP00000480826.1);hsa:8350(ENSP00000480826.1);hsa:8351(ENSP00000480826.1);hsa:8356(ENSP00000480826.1);hsa:8357(ENSP00000480826.1);hsa:8354(ENSP00000480826.1);hsa:8355(ENSP00000480826.1);hsa:8370(ENSP00000367034.2);hsa:653604(ENSP00000480826.1);hsa:8968(ENSP00000480826.1);hsa:1…	0.126457	0.346854	http://www.kegg.jp/kegg-bin/show_pathway?hsa05034+hsa:8358%09green+hsa:8359%09green+hsa:8294%09green+hsa:8352%09green+hsa:8353%09green+hsa:8350%09green+hsa:8351%09green+hsa:8356%09green+hsa:8357%09green+hsa:8354%09green+hsa:8355%09green+hsa:8370%09green+hsa:653604%09green+hsa:8968%09green+hsa:121504%09green+hsa:3021%09green+hsa:3020%09green+hsa:3065%09green+hsa:2885%09green+hsa:554313%09green+hsa…
hsa04146	Peroxisome	Cellular Processes	24|1858	hsa:8540(ENSP00000264167.4);hsa:10654(ENSP00000357452.3);hsa:847(ENSP00000241052.4);hsa:25824(ENSP00000265462.4);hsa:6647(ENSP00000270142.6);hsa:6648(ENSP00000356022.4);hsa:26061(ENSP00000323811.5);hsa:5825(ENSP00000359233.4);hsa:5824(ENSP00000357051.5);hsa:6342(ENSP00000360569.3);hsa:5195(ENSP00000349016.4);hsa:3417(ENSP00000410513.1);hsa:3418(ENSP00000331897.3);hsa:373156(ENSP00000351181.5);hsa…	5|385	hsa:8540(ENSP00000264167.4);hsa:1891(ENSP00000489530.1);hsa:2180(ENSP00000422607.1);hsa:5195(ENSP00000349016.4);hsa:10654(ENSP00000357452.3)	0.198299	0.310382	http://www.kegg.jp/kegg-bin/show_pathway?hsa04146+hsa:8540%09green+hsa:1891%09green+hsa:2180%09green+hsa:5195%09green+hsa:10654%09green
hsa04270	Vascular smooth muscle contraction	Organismal Systems	26|1858	hsa:54776(ENSP00000263433.1);hsa:810(ENSP00000315299.1);hsa:10398(ENSP00000279022.2);hsa:800(ENSP00000354826.2);hsa:2767(ENSP00000078429.3);hsa:140465(ENSP00000446643.1);hsa:4659(ENSP00000389168.2);hsa:808(ENSP00000387065.1);hsa:4637(ENSP00000293422.5);hsa:5605(ENSP00000262948.3);hsa:5604(ENSP00000302486.4);hsa:387(ENSP00000400175.1);hsa:5595(ENSP00000263025.4);hsa:5594(ENSP00000381803.3);hsa:533…	5|385	hsa:6093(ENSP00000382697.1);hsa:4659(ENSP00000389168.2);hsa:140465(ENSP00000446643.1);hsa:387(ENSP00000400175.1);hsa:10398(ENSP00000279022.2)	0.192865	0.322937	http://www.kegg.jp/kegg-bin/show_pathway?hsa04270+hsa:6093%09green+hsa:4659%09green+hsa:140465%09green+hsa:387%09green+hsa:10398%09green
hsa00230	Purine metabolism	Metabolism	41|1858	hsa:4907(ENSP00000257770.3);hsa:9061(ENSP00000265174.4);hsa:9060(ENSP00000406157.1);hsa:4860(ENSP00000354532.5);hsa:51292(ENSP00000495732.1);hsa:11164(ENSP00000368219.3);hsa:158(ENSP00000485525.1);hsa:159(ENSP00000355493.3);hsa:3704(ENSP00000369456.3);hsa:2987(ENSP00000407604.1);hsa:353(ENSP00000367615.3);hsa:271(ENSP00000499465.1);hsa:84284(ENSP00000355586.4);hsa:8833(ENSP00000419851.1);hsa:1633…	9|385	hsa:4860(ENSP00000354532.5);hsa:22875(ENSP00000318066.3);hsa:3615(ENSP00000321584.4);hsa:8833(ENSP00000419851.1);hsa:1633(ENSP00000421508.1);hsa:5471(ENSP00000264220.2);hsa:353(ENSP00000367615.3);hsa:22978(ENSP00000383960.3);hsa:205(ENSP00000378743.2)	0.147954	0.335518	http://www.kegg.jp/kegg-bin/show_pathway?hsa00230+hsa:4860%09green+hsa:22875%09green+hsa:3615%09green+hsa:8833%09green+hsa:1633%09green+hsa:5471%09green+hsa:353%09green+hsa:22978%09green+hsa:205%09green
hsa04261	Adrenergic signaling in cardiomyocytes	Organismal Systems	34|1858	hsa:9252(ENSP00000479667.1);hsa:481(ENSP00000356790.1);hsa:483(ENSP00000286371.3);hsa:488(ENSP00000440045.2);hsa:5528(ENSP00000417963.1);hsa:5519(ENSP00000311344.5);hsa:5518(ENSP00000324804.6);hsa:808(ENSP00000387065.1);hsa:5499(ENSP00000365936.4);hsa:5595(ENSP00000263025.4);hsa:5594(ENSP00000381803.3);hsa:5332(ENSP00000367762.2);hsa:5331(ENSP00000279230.6);hsa:5520(ENSP00000325074.7);hsa:208(ENS…	7|385	hsa:1432(ENSP00000229794.4);hsa:2771(ENSP00000312999.6);hsa:5519(ENSP00000311344.5);hsa:5525(ENSP00000261461.2);hsa:9252(ENSP00000479667.1);hsa:5529(ENSP00000337641.3);hsa:488(ENSP00000440045.2)	0.16861	0.317384	http://www.kegg.jp/kegg-bin/show_pathway?hsa04261+hsa:1432%09green+hsa:2771%09green+hsa:5519%09green+hsa:5525%09green+hsa:9252%09green+hsa:5529%09green+hsa:488%09green
hsa05220	Chronic myeloid leukemia	Human Diseases	26|1858	hsa:598(ENSP00000302564.4);hsa:2885(ENSP00000376345.1);hsa:578(ENSP00000363591.3);hsa:1019(ENSP00000257904.5);hsa:5925(ENSP00000267163.4);hsa:5296(ENSP00000471914.1);hsa:5781(ENSP00000489597.1);hsa:1399(ENSP00000396646.1);hsa:1398(ENSP00000300574.2);hsa:5605(ENSP00000262948.3);hsa:5604(ENSP00000302486.4);hsa:3065(ENSP00000362649.3);hsa:1487(ENSP00000290921.6);hsa:4089(ENSP00000381452.1);hsa:1488(…	6|385	hsa:1021(ENSP00000265734.4);hsa:598(ENSP00000302564.4);hsa:2885(ENSP00000376345.1);hsa:3065(ENSP00000362649.3);hsa:1487(ENSP00000290921.6);hsa:4089(ENSP00000381452.1)	0.176539	0.323841	http://www.kegg.jp/kegg-bin/show_pathway?hsa05220+hsa:1021%09green+hsa:598%09green+hsa:2885%09green+hsa:3065%09green+hsa:1487%09green+hsa:4089%09green
hsa00750	Vitamin B6 metabolism	Metabolism	3|1858	hsa:55163(ENSP00000493302.1);hsa:29968(ENSP00000365773.3);hsa:8566(ENSP00000291565.4)	1|385	hsa:55163(ENSP00000493302.1)	0.391072	0.402246	http://www.kegg.jp/kegg-bin/show_pathway?hsa00750+hsa:55163%09green
hsa04662	B cell receptor signaling pathway	Organismal Systems	20|1858	hsa:5336(ENSP00000482457.1);hsa:5595(ENSP00000263025.4);hsa:5594(ENSP00000381803.3);hsa:975(ENSP00000370424.3);hsa:5530(ENSP00000378323.3);hsa:208(ENSP00000375892.2);hsa:5534(ENSP00000384974.3);hsa:2885(ENSP00000376345.1);hsa:4790(ENSP00000226574.4);hsa:5605(ENSP00000262948.3);hsa:5604(ENSP00000302486.4);hsa:207(ENSP00000451828.1);hsa:5970(ENSP00000384273.3);hsa:3265(ENSP00000380723.2);hsa:10892(…	1|385	hsa:2885(ENSP00000376345.1)	0.0495869	0.528926	http://www.kegg.jp/kegg-bin/show_pathway?hsa04662+hsa:2885%09green
hsa04614	Renin-angiotensin system	Organismal Systems	6|1858	hsa:57486(ENSP00000370372.5);hsa:7064(ENSP00000304467.5);hsa:5550(ENSP00000499089.1);hsa:5476(ENSP00000361562.3);hsa:5547(ENSP00000377055.2);hsa:4012(ENSP00000231368.5)	1|385	hsa:5547(ENSP00000377055.2)	0.389861	0.412794	http://www.kegg.jp/kegg-bin/show_pathway?hsa04614+hsa:5547%09green
hsa05170	Human immunodeficiency virus 1 infection	Human Diseases	74|1858	hsa:29110(ENSP00000498341.1);hsa:8772(ENSP00000301838.4);hsa:983(ENSP00000378699.3);hsa:5062(ENSP00000314067.3);hsa:598(ENSP00000302564.4);hsa:27350(ENSP00000355340.3);hsa:9730(ENSP00000393183.2);hsa:578(ENSP00000363591.3);hsa:6500(ENSP00000429686.1);hsa:836(ENSP00000428929.1);hsa:7186(ENSP00000247668.2);hsa:841(ENSP00000351273.4);hsa:6923(ENSP00000262306.7);hsa:5534(ENSP00000384974.3);hsa:2767(E…	15|385	hsa:8772(ENSP00000301838.4);hsa:2771(ENSP00000312999.6);hsa:5062(ENSP00000314067.3);hsa:598(ENSP00000302564.4);hsa:54205(ENSP00000387279.1);hsa:1073(ENSP00000500532.1);hsa:2787(ENSP00000359675.3);hsa:9582(ENSP00000385060.3);hsa:1432(ENSP00000229794.4);hsa:5747(ENSP00000429082.1);hsa:5606(ENSP00000345083.4);hsa:5602(ENSP00000493048.1);hsa:3107(ENSP00000390282.2);hsa:8451(ENSP00000364589.4);hsa:117…	0.116443	0.381085	http://www.kegg.jp/kegg-bin/show_pathway?hsa05170+hsa:8772%09green+hsa:2771%09green+hsa:5062%09green+hsa:598%09green+hsa:54205%09green+hsa:1073%09green+hsa:2787%09green+hsa:9582%09green+hsa:1432%09green+hsa:5747%09green+hsa:5606%09green+hsa:5602%09green+hsa:3107%09green+hsa:8451%09green+hsa:1174%09green
hsa04913	Ovarian steroidogenesis	Organismal Systems	6|1858	hsa:1588(ENSP00000379685.4);hsa:2778(ENSP00000360141.3);hsa:3949(ENSP00000453557.1);hsa:5566(ENSP00000309591.3);hsa:1573(ENSP00000360247.3);hsa:10965(ENSP00000238651.5)	2|385	hsa:1588(ENSP00000379685.4);hsa:3949(ENSP00000453557.1)	0.254776	0.313571	http://www.kegg.jp/kegg-bin/show_pathway?hsa04913+hsa:1588%09green+hsa:3949%09green
hsa05144	Malaria	Human Diseases	6|1858	hsa:975(ENSP00000370424.3);hsa:3383(ENSP00000264832.2);hsa:3606(ENSP00000280357.7);hsa:958(ENSP00000361359.3);hsa:7057(ENSP00000260356.5);hsa:7059(ENSP00000404040.2)	2|385	hsa:7057(ENSP00000260356.5);hsa:3383(ENSP00000264832.2)	0.254776	0.313571	http://www.kegg.jp/kegg-bin/show_pathway?hsa05144+hsa:7057%09green+hsa:3383%09green
hsa04961	Endocrine and other factor-regulated calcium reabsorption	Organismal Systems	16|1858	hsa:1173(ENSP00000403362.2);hsa:1175(ENSP00000470176.1);hsa:5332(ENSP00000367762.2);hsa:5331(ENSP00000279230.6);hsa:2778(ENSP00000360141.3);hsa:1211(ENSP00000242284.6);hsa:1212(ENSP00000309415.4);hsa:1213(ENSP00000479606.1);hsa:5566(ENSP00000309591.3);hsa:481(ENSP00000356790.1);hsa:163(ENSP00000482835.1);hsa:160(ENSP00000351926.4);hsa:161(ENSP00000327694.5);hsa:483(ENSP00000286371.3);hsa:1785(ENS…	1|385	hsa:1175(ENSP00000470176.1)	0.101148	0.428392	http://www.kegg.jp/kegg-bin/show_pathway?hsa04961+hsa:1175%09green
hsa00920	Sulfur metabolism	Metabolism	8|1858	hsa:23474(ENSP00000469037.1);hsa:9061(ENSP00000265174.4);hsa:9060(ENSP00000406157.1);hsa:54928(ENSP00000262644.4);hsa:7263(ENSP00000249042.3);hsa:58472(ENSP00000456019.1);hsa:4357(ENSP00000411719.3);hsa:10380(ENSP00000318852.7)	2|385	hsa:4357(ENSP00000411719.3);hsa:7263(ENSP00000249042.3)	0.299176	0.339223	http://www.kegg.jp/kegg-bin/show_pathway?hsa00920+hsa:4357%09green+hsa:7263%09green
hsa04668	TNF signaling pathway	Environmental Information Processing	27|1858	hsa:8772(ENSP00000301838.4);hsa:3383(ENSP00000264832.2);hsa:9252(ENSP00000479667.1);hsa:841(ENSP00000351273.4);hsa:83737(ENSP00000499786.1);hsa:5296(ENSP00000471914.1);hsa:192111(ENSP00000438465.1);hsa:1051(ENSP00000305422.3);hsa:5606(ENSP00000345083.4);hsa:5604(ENSP00000302486.4);hsa:4323(ENSP00000308208.6);hsa:5602(ENSP00000493048.1);hsa:7186(ENSP00000247668.2);hsa:10059(ENSP00000449089.1);hsa:…	7|385	hsa:8772(ENSP00000301838.4);hsa:197259(ENSP00000308351.7);hsa:9252(ENSP00000479667.1);hsa:3383(ENSP00000264832.2);hsa:1432(ENSP00000229794.4);hsa:5606(ENSP00000345083.4);hsa:5602(ENSP00000493048.1)	0.14087	0.355883	http://www.kegg.jp/kegg-bin/show_pathway?hsa04668+hsa:8772%09green+hsa:197259%09green+hsa:9252%09green+hsa:3383%09green+hsa:1432%09green+hsa:5606%09green+hsa:5602%09green
hsa04923	Regulation of lipolysis in adipocytes	Organismal Systems	8|1858	hsa:2773(ENSP00000358867.4);hsa:2771(ENSP00000312999.6);hsa:8660(ENSP00000365016.3);hsa:2778(ENSP00000360141.3);hsa:5296(ENSP00000471914.1);hsa:5566(ENSP00000309591.3);hsa:208(ENSP00000375892.2);hsa:207(ENSP00000451828.1)	2|385	hsa:2771(ENSP00000312999.6);hsa:8660(ENSP00000365016.3)	0.299176	0.339223	http://www.kegg.jp/kegg-bin/show_pathway?hsa04923+hsa:2771%09green+hsa:8660%09green
hsa05221	Acute myeloid leukemia	Human Diseases	14|1858	hsa:5595(ENSP00000263025.4);hsa:5594(ENSP00000381803.3);hsa:5296(ENSP00000471914.1);hsa:3728(ENSP00000377507.1);hsa:208(ENSP00000375892.2);hsa:2885(ENSP00000376345.1);hsa:5371(ENSP00000268058.3);hsa:6774(ENSP00000467985.1);hsa:4790(ENSP00000226574.4);hsa:5605(ENSP00000262948.3);hsa:5604(ENSP00000302486.4);hsa:5970(ENSP00000384273.3);hsa:3265(ENSP00000380723.2);hsa:207(ENSP00000451828.1)	1|385	hsa:2885(ENSP00000376345.1)	0.141203	0.353622	http://www.kegg.jp/kegg-bin/show_pathway?hsa05221+hsa:2885%09green
hsa04512	ECM-receptor interaction	Environmental Information Processing	19|1858	hsa:3675(ENSP00000007722.7);hsa:1284(ENSP00000353654.5);hsa:1282(ENSP00000364979.4);hsa:6385(ENSP00000361818.3);hsa:3688(ENSP00000379350.2);hsa:3911(ENSP00000252999.3);hsa:3685(ENSP00000261023.3);hsa:3912(ENSP00000377191.1);hsa:3678(ENSP00000293379.4);hsa:1605(ENSP00000442600.1);hsa:3693(ENSP00000296181.4);hsa:7057(ENSP00000260356.5);hsa:960(ENSP00000398632.2);hsa:3690(ENSP00000452786.1);hsa:3757…	4|385	hsa:7057(ENSP00000260356.5);hsa:3690(ENSP00000452786.1);hsa:3693(ENSP00000296181.4);hsa:80144(ENSP00000422834.2)	0.220625	0.30548	http://www.kegg.jp/kegg-bin/show_pathway?hsa04512+hsa:7057%09green+hsa:3690%09green+hsa:3693%09green+hsa:80144%09green
hsa04962	Vasopressin-regulated water reabsorption	Organismal Systems	21|1858	hsa:5566(ENSP00000309591.3);hsa:4905(ENSP00000481714.1);hsa:396(ENSP00000463939.1);hsa:8655(ENSP00000376296.2);hsa:1639(ENSP00000387327.1);hsa:1783(ENSP00000258198.2);hsa:2778(ENSP00000360141.3);hsa:1781(ENSP00000386591.1);hsa:140735(ENSP00000477310.1);hsa:51143(ENSP00000273130.4);hsa:6844(ENSP00000054666.6);hsa:1778(ENSP00000348965.4);hsa:51164(ENSP00000414906.2);hsa:84516(ENSP00000300087.2);hsa…	1|385	hsa:6810(ENSP00000317714.3)	0.0411884	0.539193	http://www.kegg.jp/kegg-bin/show_pathway?hsa04962+hsa:6810%09green
hsa04550	Signaling pathways regulating pluripotency of stem cells	Cellular Processes	17|1858	hsa:56916(ENSP00000415576.2);hsa:1432(ENSP00000229794.4);hsa:5594(ENSP00000381803.3);hsa:2932(ENSP00000497956.1);hsa:208(ENSP00000375892.2);hsa:3572(ENSP00000338799.5);hsa:4089(ENSP00000381452.1);hsa:5595(ENSP00000263025.4);hsa:5296(ENSP00000471914.1);hsa:5605(ENSP00000262948.3);hsa:5604(ENSP00000302486.4);hsa:3265(ENSP00000380723.2);hsa:55183(ENSP00000243326.4);hsa:2885(ENSP00000376345.1);hsa:67…	3|385	hsa:2885(ENSP00000376345.1);hsa:1432(ENSP00000229794.4);hsa:4089(ENSP00000381452.1)	0.235251	0.309372	http://www.kegg.jp/kegg-bin/show_pathway?hsa04550+hsa:2885%09green+hsa:1432%09green+hsa:4089%09green
hsa00071	Fatty acid degradation	Metabolism	23|1858	hsa:1374(ENSP00000265641.4);hsa:219(ENSP00000366927.3);hsa:1632(ENSP00000301729.4);hsa:128(ENSP00000296412.8);hsa:10449(ENSP00000285093.8);hsa:1892(ENSP00000357535.3);hsa:2181(ENSP00000375918.3);hsa:2180(ENSP00000422607.1);hsa:2182(ENSP00000419171.2);hsa:224(ENSP00000500516.1);hsa:223(ENSP00000346827.4);hsa:501(ENSP00000490811.1);hsa:30(ENSP00000333664.8);hsa:33(ENSP00000233710.3);hsa:34(ENSP0000…	5|385	hsa:1892(ENSP00000357535.3);hsa:3033(ENSP00000425952.2);hsa:33(ENSP00000233710.3);hsa:2180(ENSP00000422607.1);hsa:219(ENSP00000366927.3)	0.197987	0.315029	http://www.kegg.jp/kegg-bin/show_pathway?hsa00071+hsa:1892%09green+hsa:3033%09green+hsa:33%09green+hsa:2180%09green+hsa:219%09green
hsa04612	Antigen processing and presentation	Organismal Systems	23|1858	hsa:5721(ENSP00000484569.1);hsa:3320(ENSP00000335153.7);hsa:3308(ENSP00000302961.2);hsa:567(ENSP00000488321.1);hsa:821(ENSP00000424063.1;ENSP00000424341.1);hsa:1508(ENSP00000409917.2);hsa:3305(ENSP00000364805.4);hsa:811(ENSP00000320866.4);hsa:3312(ENSP00000432083.1;ENSP00000432884.1);hsa:10197(ENSP00000293362.1);hsa:3304(ENSP00000387691.4);hsa:3106(ENSP00000388208.2);hsa:3326(ENSP00000360609.1);h…	3|385	hsa:3107(ENSP00000390282.2);hsa:821(ENSP00000424063.1;ENSP00000424341.1)	0.151468	0.335561	http://www.kegg.jp/kegg-bin/show_pathway?hsa04612+hsa:3107%09green+hsa:821%09green+hsa:821%09green
hsa04370	VEGF signaling pathway	Environmental Information Processing	19|1858	hsa:5335(ENSP00000244007.3);hsa:5336(ENSP00000482457.1);hsa:5595(ENSP00000263025.4);hsa:5594(ENSP00000381803.3);hsa:5530(ENSP00000378323.3);hsa:208(ENSP00000375892.2);hsa:5534(ENSP00000384974.3);hsa:3315(ENSP00000248553.6);hsa:998(ENSP00000341072.3);hsa:1432(ENSP00000229794.4);hsa:5296(ENSP00000471914.1);hsa:5747(ENSP00000429082.1);hsa:5605(ENSP00000262948.3);hsa:5604(ENSP00000302486.4);hsa:5879(…	2|385	hsa:1432(ENSP00000229794.4);hsa:5747(ENSP00000429082.1)	0.141326	0.347879	http://www.kegg.jp/kegg-bin/show_pathway?hsa04370+hsa:1432%09green+hsa:5747%09green
hsa00250	Alanine, aspartate and glutamate metabolism	Metabolism	12|1858	hsa:2805(ENSP00000359539.5);hsa:2806(ENSP00000245206.5);hsa:435(ENSP00000307188.9);hsa:159(ENSP00000355493.3);hsa:158(ENSP00000485525.1);hsa:2673(ENSP00000349860.4);hsa:2746(ENSP00000277865.4);hsa:2744(ENSP00000340689.4);hsa:56954(ENSP00000377696.3);hsa:5471(ENSP00000264220.2);hsa:440(ENSP00000377846.3);hsa:790(ENSP00000264705.3)	3|385	hsa:2673(ENSP00000349860.4);hsa:5471(ENSP00000264220.2);hsa:2744(ENSP00000340689.4)	0.242948	0.308234	http://www.kegg.jp/kegg-bin/show_pathway?hsa00250+hsa:2673%09green+hsa:5471%09green+hsa:2744%09green
hsa04914	Progesterone-mediated oocyte maturation	Organismal Systems	23|1858	hsa:983(ENSP00000378699.3);hsa:1017(ENSP00000452514.1);hsa:64506(ENSP00000454786.2);hsa:8379(ENSP00000265854.7);hsa:5604(ENSP00000302486.4);hsa:5602(ENSP00000493048.1);hsa:4085(ENSP00000296509.5);hsa:5595(ENSP00000263025.4);hsa:5594(ENSP00000381803.3);hsa:6197(ENSP00000368884.3);hsa:6195(ENSP00000487349.1);hsa:3320(ENSP00000335153.7);hsa:5296(ENSP00000471914.1);hsa:208(ENSP00000375892.2);hsa:2994…	4|385	hsa:1432(ENSP00000229794.4);hsa:2771(ENSP00000312999.6);hsa:8379(ENSP00000265854.7);hsa:5602(ENSP00000493048.1)	0.198972	0.308085	http://www.kegg.jp/kegg-bin/show_pathway?hsa04914+hsa:1432%09green+hsa:2771%09green+hsa:8379%09green+hsa:5602%09green
hsa04071	Sphingolipid signaling pathway	Environmental Information Processing	35|1858	hsa:29956(ENSP00000271688.6);hsa:10558(ENSP00000262554.2);hsa:5296(ENSP00000471914.1);hsa:5519(ENSP00000311344.5);hsa:5518(ENSP00000324804.6);hsa:1509(ENSP00000236671.2);hsa:5605(ENSP00000262948.3);hsa:5604(ENSP00000302486.4);hsa:5602(ENSP00000493048.1);hsa:9517(ENSP00000216484.2);hsa:1432(ENSP00000229794.4);hsa:7186(ENSP00000247668.2);hsa:387(ENSP00000400175.1);hsa:637(ENSP00000318822.7);hsa:559…	10|385	hsa:1432(ENSP00000229794.4);hsa:2771(ENSP00000312999.6);hsa:5519(ENSP00000311344.5);hsa:5525(ENSP00000261461.2);hsa:6093(ENSP00000382697.1);hsa:5529(ENSP00000337641.3);hsa:29956(ENSP00000271688.6);hsa:5602(ENSP00000493048.1);hsa:10558(ENSP00000262554.2);hsa:387(ENSP00000400175.1)	0.0806707	0.505069	http://www.kegg.jp/kegg-bin/show_pathway?hsa04071+hsa:1432%09green+hsa:2771%09green+hsa:5519%09green+hsa:5525%09green+hsa:6093%09green+hsa:5529%09green+hsa:29956%09green+hsa:5602%09green+hsa:10558%09green+hsa:387%09green
hsa00600	Sphingolipid metabolism	Metabolism	8|1858	hsa:2720(ENSP00000306920.4);hsa:4758(ENSP00000229725.4);hsa:2629(ENSP00000357357.3);hsa:29956(ENSP00000271688.6);hsa:2717(ENSP00000498186.1);hsa:10558(ENSP00000262554.2);hsa:9517(ENSP00000216484.2);hsa:8612(ENSP00000329697.1)	4|385	hsa:10558(ENSP00000262554.2);hsa:29956(ENSP00000271688.6);hsa:2629(ENSP00000357357.3);hsa:8612(ENSP00000329697.1)	0.0507435	0.487138	http://www.kegg.jp/kegg-bin/show_pathway?hsa00600+hsa:10558%09green+hsa:29956%09green+hsa:2629%09green+hsa:8612%09green
hsa05204	Chemical carcinogenesis	Human Diseases	9|1858	hsa:873(ENSP00000290349.6);hsa:220(ENSP00000332256.5);hsa:2947(ENSP00000256594.3);hsa:9446(ENSP00000358727.5);hsa:128(ENSP00000296412.8);hsa:2950(ENSP00000381607.3);hsa:4259(ENSP00000356860.1);hsa:373156(ENSP00000351181.5);hsa:4257(ENSP00000379512.1)	1|385	hsa:4259(ENSP00000356860.1)	0.29112	0.336717	http://www.kegg.jp/kegg-bin/show_pathway?hsa05204+hsa:4259%09green
hsa05110	Vibrio cholerae infection	Human Diseases	26|1858	hsa:9601(ENSP00000286091.5;ENSP00000499129.1);hsa:528(ENSP00000379203.3);hsa:23480(ENSP00000378906.3);hsa:9550(ENSP00000363162.3);hsa:535(ENSP00000264649.5);hsa:9114(ENSP00000441282.1);hsa:60(ENSP00000458162.1;ENSP00000494185.1);hsa:5336(ENSP00000482457.1);hsa:5335(ENSP00000244007.3);hsa:30001(ENSP00000379042.3);hsa:10952(ENSP00000223641.4);hsa:529(ENSP00000253413.5);hsa:526(ENSP00000276390.2);hs…	4|385	hsa:23480(ENSP00000378906.3);hsa:7082(ENSP00000484535.2);hsa:535(ENSP00000264649.5);hsa:10952(ENSP00000223641.4)	0.167049	0.320733	http://www.kegg.jp/kegg-bin/show_pathway?hsa05110+hsa:23480%09green+hsa:7082%09green+hsa:535%09green+hsa:10952%09green
hsa00630	Glyoxylate and dicarboxylate metabolism	Metabolism	15|1858	hsa:1431(ENSP00000342056.3);hsa:2653(ENSP00000319531.3);hsa:4594(ENSP00000274813.3);hsa:50(ENSP00000379769.3);hsa:39(ENSP00000356015.4);hsa:38(ENSP00000500490.1);hsa:48(ENSP00000438733.2);hsa:6470(ENSP00000492715.2);hsa:847(ENSP00000241052.4);hsa:6472(ENSP00000333667.3);hsa:4190(ENSP00000438144.2);hsa:4191(ENSP00000327070.5);hsa:9380(ENSP00000313432.6);hsa:1738(ENSP00000205402.3);hsa:283871(ENSP0…	2|385	hsa:1431(ENSP00000342056.3);hsa:6470(ENSP00000492715.2)	0.220534	0.30832	http://www.kegg.jp/kegg-bin/show_pathway?hsa00630+hsa:1431%09green+hsa:6470%09green
hsa04650	Natural killer cell mediated cytotoxicity	Organismal Systems	23|1858	hsa:637(ENSP00000318822.7);hsa:2885(ENSP00000376345.1);hsa:5595(ENSP00000263025.4);hsa:355(ENSP00000498466.1);hsa:7410(ENSP00000360916.3);hsa:5534(ENSP00000384974.3);hsa:5530(ENSP00000378323.3);hsa:5781(ENSP00000489597.1);hsa:3383(ENSP00000264832.2);hsa:5605(ENSP00000262948.3);hsa:5604(ENSP00000302486.4);hsa:3106(ENSP00000388208.2);hsa:3107(ENSP00000390282.2);hsa:6464(ENSP00000401303.2);hsa:3105(…	3|385	hsa:2885(ENSP00000376345.1);hsa:3383(ENSP00000264832.2);hsa:3107(ENSP00000390282.2)	0.151468	0.335561	http://www.kegg.jp/kegg-bin/show_pathway?hsa04650+hsa:2885%09green+hsa:3383%09green+hsa:3107%09green
hsa04130	SNARE interactions in vesicular transport	Genetic Information Processing	9|1858	hsa:9341(ENSP00000054666.6);hsa:8417(ENSP00000356918.1);hsa:10652(ENSP00000223369.2);hsa:53407(ENSP00000305810.2);hsa:6844(ENSP00000054666.6);hsa:9554(ENSP00000463393.1);hsa:8773(ENSP00000249647.3);hsa:9342(ENSP00000215730.6);hsa:6811(ENSP00000294179.3);hsa:6810(ENSP00000317714.3)	5|385	hsa:9554(ENSP00000463393.1);hsa:10652(ENSP00000223369.2);hsa:6811(ENSP00000294179.3);hsa:6810(ENSP00000317714.3);hsa:8417(ENSP00000356918.1)	0.0188108	0.4925	http://www.kegg.jp/kegg-bin/show_pathway?hsa04130+hsa:9554%09green+hsa:10652%09green+hsa:6811%09green+hsa:6810%09green+hsa:8417%09green
hsa04912	GnRH signaling pathway	Organismal Systems	21|1858	hsa:1432(ENSP00000229794.4);hsa:5594(ENSP00000381803.3);hsa:5332(ENSP00000367762.2);hsa:5331(ENSP00000279230.6);hsa:817(ENSP00000425824.1);hsa:808(ENSP00000387065.1);hsa:2778(ENSP00000360141.3);hsa:998(ENSP00000341072.3);hsa:5595(ENSP00000263025.4);hsa:810(ENSP00000315299.1);hsa:2767(ENSP00000078429.3);hsa:5566(ENSP00000309591.3);hsa:5606(ENSP00000345083.4);hsa:5605(ENSP00000262948.3);hsa:5604(EN…	4|385	hsa:5606(ENSP00000345083.4);hsa:1432(ENSP00000229794.4);hsa:5602(ENSP00000493048.1);hsa:2885(ENSP00000376345.1)	0.214104	0.309859	http://www.kegg.jp/kegg-bin/show_pathway?hsa04912+hsa:5606%09green+hsa:1432%09green+hsa:5602%09green+hsa:2885%09green
hsa03013	RNA transport	Genetic Information Processing	111|1858	hsa:1981(ENSP00000338020.4);hsa:1982(ENSP00000492820.1);hsa:1983(ENSP00000453743.1);hsa:11218(ENSP00000358716.4);hsa:57122(ENSP00000229179.4);hsa:9818(ENSP00000371155.3);hsa:2332(ENSP00000395923.2);hsa:1973(ENSP00000293831.8);hsa:1975(ENSP00000388806.3);hsa:1974(ENSP00000398370.2);hsa:1977(ENSP00000425561.1);hsa:8086(ENSP00000209873.4);hsa:8087(ENSP00000350170.3);hsa:22985(ENSP00000262710.1);hsa:…	24|385	hsa:8563(ENSP00000420306.1);hsa:79760(ENSP00000375813.1);hsa:57122(ENSP00000229179.4);hsa:57187(ENSP00000347959.4);hsa:9513(ENSP00000250113.7);hsa:60528(ENSP00000337445.4);hsa:10921(ENSP00000457723.1);hsa:9818(ENSP00000371155.3);hsa:2332(ENSP00000395923.2);hsa:1915(ENSP00000339053.4);hsa:1974(ENSP00000398370.2);hsa:8087(ENSP00000350170.3);hsa:8893(ENSP00000498164.1);hsa:8667(ENSP00000276682.4);hs…	0.0919167	0.456414	http://www.kegg.jp/kegg-bin/show_pathway?hsa03013+hsa:8563%09green+hsa:79760%09green+hsa:57122%09green+hsa:57187%09green+hsa:9513%09green+hsa:60528%09green+hsa:10921%09green+hsa:9818%09green+hsa:2332%09green+hsa:1915%09green+hsa:1974%09green+hsa:8087%09green+hsa:8893%09green+hsa:8667%09green+hsa:8665%09green+hsa:25929%09green+hsa:1207%09green+hsa:79902%09green+hsa:50628%09green+hsa:9984%09green+h…
hsa04210	Apoptosis	Cellular Processes	48|1858	hsa:8772(ENSP00000301838.4);hsa:7277(ENSP00000248437.4);hsa:598(ENSP00000302564.4);hsa:578(ENSP00000363591.3);hsa:841(ENSP00000351273.4);hsa:6709(ENSP00000350882.6);hsa:56616(ENSP00000442360.2);hsa:331(ENSP00000395230.3);hsa:1676(ENSP00000366237.3);hsa:824(ENSP00000295006.5);hsa:823(ENSP00000431984.1);hsa:4000(ENSP00000357284.2;ENSP00000357283.4);hsa:4001(ENSP00000261366.5);hsa:1508(ENSP000004099…	8|385	hsa:835(ENSP00000312664.5);hsa:8772(ENSP00000301838.4);hsa:598(ENSP00000302564.4);hsa:54205(ENSP00000387279.1);hsa:7277(ENSP00000248437.4);hsa:142(ENSP00000355759.5);hsa:5602(ENSP00000493048.1);hsa:331(ENSP00000395230.3)	0.119243	0.377386	http://www.kegg.jp/kegg-bin/show_pathway?hsa04210+hsa:835%09green+hsa:8772%09green+hsa:598%09green+hsa:54205%09green+hsa:7277%09green+hsa:142%09green+hsa:5602%09green+hsa:331%09green
hsa03018	RNA degradation	Genetic Information Processing	41|1858	hsa:56915(ENSP00000221233.3);hsa:87178(ENSP00000393953.1);hsa:51691(ENSP00000249299.2);hsa:23644(ENSP00000351811.5);hsa:80153(ENSP00000497737.1);hsa:25804(ENSP00000477443.1);hsa:55802(ENSP00000476386.1);hsa:2023(ENSP00000234590.4);hsa:1656(ENSP00000433704.1);hsa:23404(ENSP00000361433.5);hsa:5393(ENSP00000368984.3);hsa:5073(ENSP00000498741.1);hsa:3313(ENSP00000297185.3);hsa:5211(ENSP00000269848.6)…	10|385	hsa:5394(ENSP00000366135.4);hsa:5393(ENSP00000368984.3);hsa:54512(ENSP00000436539.1);hsa:219988(ENSP00000300146.9);hsa:22803(ENSP00000366396.3);hsa:9125(ENSP00000486540.1);hsa:51013(ENSP00000359939.3);hsa:28960(ENSP00000263579.4);hsa:57819(ENSP00000414006.2);hsa:55802(ENSP00000476386.1)	0.123453	0.355543	http://www.kegg.jp/kegg-bin/show_pathway?hsa03018+hsa:5394%09green+hsa:5393%09green+hsa:54512%09green+hsa:219988%09green+hsa:22803%09green+hsa:9125%09green+hsa:51013%09green+hsa:28960%09green+hsa:57819%09green+hsa:55802%09green
hsa05140	Leishmaniasis	Human Diseases	11|1858	hsa:3688(ENSP00000379350.2);hsa:1432(ENSP00000229794.4);hsa:5594(ENSP00000381803.3);hsa:6772(ENSP00000354394.3);hsa:5595(ENSP00000263025.4);hsa:4790(ENSP00000226574.4);hsa:718(ENSP00000245907.4);hsa:5970(ENSP00000384273.3);hsa:65108(ENSP00000362638.4);hsa:10454(ENSP00000216160.6);hsa:1535(ENSP00000261623.3)	1|385	hsa:1432(ENSP00000229794.4)	0.223338	0.303402	http://www.kegg.jp/kegg-bin/show_pathway?hsa05140+hsa:1432%09green
hsa04510	Focal adhesion	Cellular Processes	70|1858	hsa:5062(ENSP00000314067.3);hsa:3911(ENSP00000252999.3);hsa:87(ENSP00000366035.3;ENSP00000193403.6);hsa:3912(ENSP00000377191.1);hsa:3915(ENSP00000258341.3);hsa:54776(ENSP00000263433.1);hsa:9564(ENSP00000391669.3);hsa:55742(ENSP00000334008.9);hsa:1729(ENSP00000373706.4);hsa:7414(ENSP00000211998.4);hsa:1956(ENSP00000275493.2);hsa:331(ENSP00000395230.3);hsa:7410(ENSP00000360916.3);hsa:2317(ENSP00000…	16|385	hsa:7057(ENSP00000260356.5);hsa:5062(ENSP00000314067.3);hsa:4659(ENSP00000389168.2);hsa:6093(ENSP00000382697.1);hsa:2885(ENSP00000376345.1);hsa:5747(ENSP00000429082.1);hsa:3611(ENSP00000439606.2);hsa:2317(ENSP00000295956.4;ENSP00000420213.1);hsa:55742(ENSP00000334008.9);hsa:3693(ENSP00000296181.4);hsa:3690(ENSP00000452786.1);hsa:331(ENSP00000395230.3);hsa:387(ENSP00000400175.1);hsa:10398(ENSP0000…	0.104452	0.395819	http://www.kegg.jp/kegg-bin/show_pathway?hsa04510+hsa:7057%09green+hsa:5062%09green+hsa:4659%09green+hsa:6093%09green+hsa:2885%09green+hsa:5747%09green+hsa:3611%09green+hsa:2317%09green+hsa:2317%09green+hsa:55742%09green+hsa:3693%09green+hsa:3690%09green+hsa:331%09green+hsa:387%09green+hsa:10398%09green+hsa:5602%09green
hsa04217	Necroptosis	Cellular Processes	53|1858	hsa:94239(ENSP00000296417.5);hsa:8772(ENSP00000301838.4);hsa:8969(ENSP00000489536.1);hsa:353376(ENSP00000282382.4);hsa:3146(ENSP00000384678.1);hsa:7417(ENSP00000361635.1);hsa:54822(ENSP00000495860.1);hsa:841(ENSP00000351273.4);hsa:7419(ENSP00000428845.1);hsa:8330(ENSP00000489536.1);hsa:8331(ENSP00000489536.1);hsa:8332(ENSP00000489536.1);hsa:9525(ENSP00000238497.4);hsa:8335(ENSP00000489536.1);hsa:…	12|385	hsa:8772(ENSP00000301838.4);hsa:353376(ENSP00000282382.4);hsa:197259(ENSP00000308351.7);hsa:317772(ENSP00000332790.3);hsa:142(ENSP00000355759.5);hsa:292(ENSP00000360671.4);hsa:293(ENSP00000370808.5);hsa:5602(ENSP00000493048.1);hsa:5478(ENSP00000419425.1;ENSP00000430817.1);hsa:331(ENSP00000395230.3);hsa:100302736(ENSP00000282382.4);hsa:51014(ENSP00000282382.4);hsa:7419(ENSP00000428845.1)	0.124319	0.354493	http://www.kegg.jp/kegg-bin/show_pathway?hsa04217+hsa:8772%09green+hsa:353376%09green+hsa:197259%09green+hsa:317772%09green+hsa:142%09green+hsa:292%09green+hsa:293%09green+hsa:5602%09green+hsa:5478%09green+hsa:5478%09green+hsa:331%09green+hsa:100302736%09green+hsa:51014%09green+hsa:7419%09green
hsa00900	Terpenoid backbone biosynthesis	Metabolism	10|1858	hsa:10269(ENSP00000361845.3);hsa:4597(ENSP00000301012.3);hsa:39(ENSP00000356015.4);hsa:38(ENSP00000500490.1);hsa:3157(ENSP00000322706.6);hsa:3422(ENSP00000370748.3);hsa:10654(ENSP00000357452.3);hsa:51449(ENSP00000387654.2);hsa:2339(ENSP00000303423.3);hsa:2224(ENSP00000478235.1)	3|385	hsa:51449(ENSP00000387654.2);hsa:10269(ENSP00000361845.3);hsa:10654(ENSP00000357452.3)	0.210606	0.309461	http://www.kegg.jp/kegg-bin/show_pathway?hsa00900+hsa:51449%09green+hsa:10269%09green+hsa:10654%09green
hsa03060	Protein export	Genetic Information Processing	18|1858	hsa:9789(ENSP00000436759.1);hsa:6734(ENSP00000328023.5);hsa:29927(ENSP00000418493.1);hsa:23480(ENSP00000378906.3);hsa:6729(ENSP00000216774.6);hsa:11231(ENSP00000357998.4);hsa:5018(ENSP00000285848.5);hsa:23478(ENSP00000452697.1);hsa:58477(ENSP00000418401.1);hsa:6727(ENSP00000267884.6);hsa:6730(ENSP00000312066.1);hsa:6731(ENSP00000495128.1);hsa:28972(ENSP00000233025.7);hsa:10952(ENSP00000223641.4);…	7|385	hsa:9789(ENSP00000436759.1);hsa:10952(ENSP00000223641.4);hsa:23480(ENSP00000378906.3);hsa:11231(ENSP00000357998.4);hsa:23478(ENSP00000452697.1);hsa:60559(ENSP00000427463.1);hsa:28972(ENSP00000233025.7)	0.0401962	0.551262	http://www.kegg.jp/kegg-bin/show_pathway?hsa03060+hsa:9789%09green+hsa:10952%09green+hsa:23480%09green+hsa:11231%09green+hsa:23478%09green+hsa:60559%09green+hsa:28972%09green
hsa04211	Longevity regulating pathway	Organismal Systems	22|1858	hsa:79813(ENSP00000417980.1);hsa:51422(ENSP00000287878.3);hsa:847(ENSP00000241052.4);hsa:6648(ENSP00000356022.4);hsa:26060(ENSP00000288266.3);hsa:1977(ENSP00000425561.1);hsa:8660(ENSP00000365016.3);hsa:581(ENSP00000293288.8);hsa:5296(ENSP00000471914.1);hsa:9474(ENSP00000358072.3);hsa:208(ENSP00000375892.2);hsa:9470(ENSP00000258416.3);hsa:4790(ENSP00000226574.4);hsa:207(ENSP00000451828.1);hsa:814(…	3|385	hsa:9474(ENSP00000358072.3);hsa:23411(ENSP00000212015.6);hsa:8660(ENSP00000365016.3)	0.166315	0.323641	http://www.kegg.jp/kegg-bin/show_pathway?hsa04211+hsa:9474%09green+hsa:23411%09green+hsa:8660%09green
hsa05133	Pertussis	Human Diseases	18|1858	hsa:3688(ENSP00000379350.2);hsa:1432(ENSP00000229794.4);hsa:5594(ENSP00000381803.3);hsa:353376(ENSP00000282382.4);hsa:2773(ENSP00000358867.4);hsa:808(ENSP00000387065.1);hsa:1072(ENSP00000431696.1);hsa:1073(ENSP00000500532.1);hsa:3678(ENSP00000293379.4);hsa:5595(ENSP00000263025.4);hsa:4790(ENSP00000226574.4);hsa:718(ENSP00000245907.4);hsa:2771(ENSP00000312999.6);hsa:5602(ENSP00000493048.1);hsa:810…	6|385	hsa:1432(ENSP00000229794.4);hsa:2771(ENSP00000312999.6);hsa:353376(ENSP00000282382.4);hsa:1073(ENSP00000500532.1);hsa:100302736(ENSP00000282382.4);hsa:5602(ENSP00000493048.1);hsa:387(ENSP00000400175.1);hsa:51014(ENSP00000282382.4)	0.0904503	0.457012	http://www.kegg.jp/kegg-bin/show_pathway?hsa05133+hsa:1432%09green+hsa:2771%09green+hsa:353376%09green+hsa:1073%09green+hsa:100302736%09green+hsa:5602%09green+hsa:387%09green+hsa:51014%09green
hsa04114	Oocyte meiosis	Cellular Processes	42|1858	hsa:983(ENSP00000378699.3);hsa:7534(ENSP00000379281.3);hsa:5595(ENSP00000263025.4);hsa:9748(ENSP00000358770.3);hsa:5519(ENSP00000311344.5);hsa:8379(ENSP00000265854.7);hsa:7533(ENSP00000248975.5);hsa:5534(ENSP00000384974.3);hsa:7531(ENSP00000487356.1);hsa:5530(ENSP00000378323.3);hsa:64506(ENSP00000454786.2);hsa:5518(ENSP00000324804.6);hsa:808(ENSP00000387065.1);hsa:6500(ENSP00000429686.1);hsa:1017…	7|385	hsa:7532(ENSP00000306330.3);hsa:991(ENSP00000361540.1);hsa:5519(ENSP00000311344.5);hsa:5525(ENSP00000261461.2);hsa:5529(ENSP00000337641.3);hsa:1432(ENSP00000229794.4);hsa:8379(ENSP00000265854.7)	0.131386	0.353636	http://www.kegg.jp/kegg-bin/show_pathway?hsa04114+hsa:7532%09green+hsa:991%09green+hsa:5519%09green+hsa:5525%09green+hsa:5529%09green+hsa:1432%09green+hsa:8379%09green
hsa04730	Long-term depression	Organismal Systems	14|1858	hsa:2773(ENSP00000358867.4);hsa:5595(ENSP00000263025.4);hsa:5594(ENSP00000381803.3);hsa:5332(ENSP00000367762.2);hsa:5331(ENSP00000279230.6);hsa:5518(ENSP00000324804.6);hsa:5516(ENSP00000221138.4);hsa:2778(ENSP00000360141.3);hsa:2767(ENSP00000078429.3);hsa:5605(ENSP00000262948.3);hsa:5604(ENSP00000302486.4);hsa:3265(ENSP00000380723.2);hsa:5519(ENSP00000311344.5);hsa:2771(ENSP00000312999.6)	2|385	hsa:2771(ENSP00000312999.6);hsa:5519(ENSP00000311344.5)	0.241234	0.311549	http://www.kegg.jp/kegg-bin/show_pathway?hsa04730+hsa:2771%09green+hsa:5519%09green
hsa04721	Synaptic vesicle cycle	Organismal Systems	24|1858	hsa:4905(ENSP00000481714.1);hsa:8775(ENSP00000263354.2);hsa:9550(ENSP00000363162.3);hsa:1211(ENSP00000242284.6);hsa:1212(ENSP00000309415.4);hsa:1213(ENSP00000479606.1);hsa:535(ENSP00000264649.5);hsa:6812(ENSP00000362399.3);hsa:1173(ENSP00000403362.2);hsa:1175(ENSP00000470176.1);hsa:1785(ENSP00000347890.6);hsa:163(ENSP00000482835.1);hsa:160(ENSP00000351926.4);hsa:161(ENSP00000327694.5);hsa:9114(EN…	2|385	hsa:1175(ENSP00000470176.1);hsa:535(ENSP00000264649.5)	0.0708615	0.510203	http://www.kegg.jp/kegg-bin/show_pathway?hsa04721+hsa:1175%09green+hsa:535%09green
hsa04020	Calcium signaling pathway	Environmental Information Processing	24|1858	hsa:10105(ENSP00000225174.3);hsa:7419(ENSP00000428845.1);hsa:7416(ENSP00000265333.3);hsa:7417(ENSP00000361635.1);hsa:488(ENSP00000440045.2);hsa:2902(ENSP00000360601.4);hsa:5534(ENSP00000384974.3);hsa:2767(ENSP00000078429.3);hsa:5530(ENSP00000378323.3);hsa:808(ENSP00000387065.1);hsa:444(ENSP00000368767.4);hsa:6786(ENSP00000478059.1);hsa:1956(ENSP00000275493.2);hsa:5336(ENSP00000482457.1);hsa:5335(…	4|385	hsa:292(ENSP00000360671.4);hsa:293(ENSP00000370808.5);hsa:488(ENSP00000440045.2);hsa:7419(ENSP00000428845.1)	0.189191	0.322409	http://www.kegg.jp/kegg-bin/show_pathway?hsa04020+hsa:292%09green+hsa:293%09green+hsa:488%09green+hsa:7419%09green
hsa04978	Mineral absorption	Organismal Systems	11|1858	hsa:2495(ENSP00000273550.7);hsa:475(ENSP00000429366.1);hsa:483(ENSP00000286371.3);hsa:481(ENSP00000356790.1);hsa:4493(ENSP00000307706.5);hsa:3162(ENSP00000216117.8);hsa:3163(ENSP00000477572.1);hsa:4502(ENSP00000245185.5);hsa:4501(ENSP00000377995.4);hsa:476(ENSP00000295598.5);hsa:54822(ENSP00000495860.1)	1|385	hsa:3162(ENSP00000216117.8)	0.223338	0.303402	http://www.kegg.jp/kegg-bin/show_pathway?hsa04978+hsa:3162%09green
hsa04350	TGF-beta signaling pathway	Environmental Information Processing	13|1858	hsa:5595(ENSP00000263025.4);hsa:5594(ENSP00000381803.3);hsa:5519(ENSP00000311344.5);hsa:5518(ENSP00000324804.6);hsa:6093(ENSP00000382697.1);hsa:5516(ENSP00000221138.4);hsa:6500(ENSP00000429686.1);hsa:64750(ENSP00000262435.9);hsa:7057(ENSP00000260356.5);hsa:4089(ENSP00000381452.1);hsa:8454(ENSP00000499277.1);hsa:5933(ENSP00000362768.3);hsa:387(ENSP00000400175.1)	6|385	hsa:5519(ENSP00000311344.5);hsa:6093(ENSP00000382697.1);hsa:7057(ENSP00000260356.5);hsa:4089(ENSP00000381452.1);hsa:5933(ENSP00000362768.3);hsa:387(ENSP00000400175.1)	0.0264349	0.50755	http://www.kegg.jp/kegg-bin/show_pathway?hsa04350+hsa:5519%09green+hsa:6093%09green+hsa:7057%09green+hsa:4089%09green+hsa:5933%09green+hsa:387%09green
hsa05132	Salmonella infection	Human Diseases	40|1858	hsa:5585(ENSP00000343325.4);hsa:5586(ENSP00000359552.3);hsa:3831(ENSP00000452481.1);hsa:10109(ENSP00000295685.10);hsa:3606(ENSP00000280357.7);hsa:10552(ENSP00000262942.5);hsa:51143(ENSP00000273130.4);hsa:10163(ENSP00000483313.1);hsa:10095(ENSP00000398110.2);hsa:10094(ENSP00000228825.7);hsa:1781(ENSP00000386591.1);hsa:10093(ENSP00000388169.1);hsa:10092(ENSP00000352918.6);hsa:2316(ENSP00000358866.3…	9|385	hsa:7082(ENSP00000484535.2);hsa:1432(ENSP00000229794.4);hsa:6093(ENSP00000382697.1);hsa:10093(ENSP00000388169.1);hsa:10092(ENSP00000352918.6);hsa:2317(ENSP00000295956.4;ENSP00000420213.1);hsa:5602(ENSP00000493048.1);hsa:7879(ENSP00000265062.3);hsa:100526693(ENSP00000388169.1)	0.145587	0.335432	http://www.kegg.jp/kegg-bin/show_pathway?hsa05132+hsa:7082%09green+hsa:1432%09green+hsa:6093%09green+hsa:10093%09green+hsa:10092%09green+hsa:2317%09green+hsa:2317%09green+hsa:5602%09green+hsa:7879%09green+hsa:100526693%09green
hsa05414	Dilated cardiomyopathy (DCM)	Human Diseases	21|1858	hsa:3675(ENSP00000007722.7);hsa:4000(ENSP00000357284.2;ENSP00000357283.4);hsa:3688(ENSP00000379350.2);hsa:3685(ENSP00000261023.3);hsa:2778(ENSP00000360141.3);hsa:488(ENSP00000440045.2);hsa:3678(ENSP00000293379.4);hsa:1605(ENSP00000442600.1);hsa:2010(ENSP00000358857.4);hsa:5566(ENSP00000309591.3);hsa:7171(ENSP00000384315.4;ENSP00000495347.1;ENSP00000357521.3);hsa:3693(ENSP00000296181.4);hsa:3690(E…	4|385	hsa:2010(ENSP00000358857.4);hsa:488(ENSP00000440045.2);hsa:3690(ENSP00000452786.1);hsa:3693(ENSP00000296181.4)	0.214104	0.309859	http://www.kegg.jp/kegg-bin/show_pathway?hsa05414+hsa:2010%09green+hsa:488%09green+hsa:3690%09green+hsa:3693%09green
hsa05020	Prion diseases	Human Diseases	12|1858	hsa:5595(ENSP00000263025.4);hsa:5594(ENSP00000381803.3);hsa:3309(ENSP00000324173.6);hsa:3915(ENSP00000258341.3);hsa:5621(ENSP00000368752.4);hsa:581(ENSP00000293288.8);hsa:3303(ENSP00000387691.4);hsa:5566(ENSP00000309591.3);hsa:5605(ENSP00000262948.3);hsa:5604(ENSP00000302486.4);hsa:6647(ENSP00000270142.6);hsa:10963(ENSP00000305958.4)	1|385	hsa:5621(ENSP00000368752.4)	0.192987	0.317601	http://www.kegg.jp/kegg-bin/show_pathway?hsa05020+hsa:5621%09green
hsa04621	NOD-like receptor signaling pathway	Organismal Systems	44|1858	hsa:29110(ENSP00000498341.1);hsa:9140(ENSP00000425107.1);hsa:8772(ENSP00000301838.4);hsa:3606(ENSP00000280357.7);hsa:7295(ENSP00000363641.5);hsa:79184(ENSP00000358474.1);hsa:841(ENSP00000351273.4);hsa:7419(ENSP00000428845.1);hsa:25828(ENSP00000216185.2);hsa:331(ENSP00000395230.3);hsa:7417(ENSP00000361635.1);hsa:7416(ENSP00000265333.3);hsa:54822(ENSP00000495860.1);hsa:1508(ENSP00000409917.2);hsa:5…	11|385	hsa:8772(ENSP00000301838.4);hsa:598(ENSP00000302564.4);hsa:140609(ENSP00000444621.1);hsa:1432(ENSP00000229794.4);hsa:9474(ENSP00000358072.3);hsa:5602(ENSP00000493048.1);hsa:7419(ENSP00000428845.1);hsa:331(ENSP00000395230.3);hsa:11337(ENSP00000306866.5);hsa:387(ENSP00000400175.1);hsa:79792(ENSP00000433958.1)	0.109882	0.390692	http://www.kegg.jp/kegg-bin/show_pathway?hsa04621+hsa:8772%09green+hsa:598%09green+hsa:140609%09green+hsa:1432%09green+hsa:9474%09green+hsa:5602%09green+hsa:7419%09green+hsa:331%09green+hsa:11337%09green+hsa:387%09green+hsa:79792%09green
hsa00510	N-Glycan biosynthesis	Metabolism	10|1858	hsa:201595(ENSP00000295770.2);hsa:6185(ENSP00000237530.6);hsa:6184(ENSP00000296255.3);hsa:3703(ENSP00000376472.3);hsa:4124(ENSP00000261483.4);hsa:1650(ENSP00000364188.3);hsa:4245(ENSP00000402838.2);hsa:7841(ENSP00000410992.2);hsa:23193(ENSP00000340466.4;ENSP00000349053.3)	6|385	hsa:201595(ENSP00000295770.2);hsa:1650(ENSP00000364188.3);hsa:6184(ENSP00000296255.3);hsa:3703(ENSP00000376472.3);hsa:4124(ENSP00000261483.4);hsa:7841(ENSP00000410992.2)	0.0064432	0.463911	http://www.kegg.jp/kegg-bin/show_pathway?hsa00510+hsa:201595%09green+hsa:1650%09green+hsa:6184%09green+hsa:3703%09green+hsa:4124%09green+hsa:7841%09green
hsa05032	Morphine addiction	Human Diseases	9|1858	hsa:55970(ENSP00000360021.3);hsa:59345(ENSP00000232564.3);hsa:2773(ENSP00000358867.4);hsa:2783(ENSP00000305260.4);hsa:2782(ENSP00000367872.3);hsa:2778(ENSP00000360141.3);hsa:2787(ENSP00000359675.3);hsa:5566(ENSP00000309591.3);hsa:2771(ENSP00000312999.6)	2|385	hsa:2771(ENSP00000312999.6);hsa:2787(ENSP00000359675.3)	0.305021	0.337869	http://www.kegg.jp/kegg-bin/show_pathway?hsa05032+hsa:2771%09green+hsa:2787%09green
hsa04136	Autophagy - other	Cellular Processes	12|1858	hsa:9140(ENSP00000425107.1);hsa:79065(ENSP00000379983.2);hsa:23192(ENSP00000384259.3);hsa:26100(ENSP00000288828.4);hsa:5516(ENSP00000221138.4);hsa:64422(ENSP00000283290.5);hsa:11345(ENSP00000037243.2);hsa:9474(ENSP00000358072.3);hsa:10533(ENSP00000346437.3);hsa:30849(ENSP00000349205.3);hsa:3476(ENSP00000363661.5);hsa:11337(ENSP00000306866.5)	3|385	hsa:9474(ENSP00000358072.3);hsa:30849(ENSP00000349205.3);hsa:11337(ENSP00000306866.5)	0.242948	0.308234	http://www.kegg.jp/kegg-bin/show_pathway?hsa04136+hsa:9474%09green+hsa:30849%09green+hsa:11337%09green
hsa00450	Selenocompound metabolism	Metabolism	7|1858	hsa:9061(ENSP00000265174.4);hsa:9060(ENSP00000406157.1);hsa:7296(ENSP00000434516.1);hsa:22929(ENSP00000367893.3);hsa:4141(ENSP00000262027.5);hsa:10587(ENSP00000383365.1);hsa:51540(ENSP00000499199.1)	2|385	hsa:7296(ENSP00000434516.1);hsa:22929(ENSP00000367893.3)	0.282923	0.332579	http://www.kegg.jp/kegg-bin/show_pathway?hsa00450+hsa:7296%09green+hsa:22929%09green
hsa05160	Hepatitis C	Human Diseases	49|1858	hsa:29110(ENSP00000498341.1);hsa:8772(ENSP00000301838.4);hsa:2885(ENSP00000376345.1);hsa:578(ENSP00000363591.3);hsa:836(ENSP00000428929.1);hsa:1019(ENSP00000257904.5);hsa:841(ENSP00000351273.4);hsa:23586(ENSP00000369213.2);hsa:1017(ENSP00000452514.1);hsa:7533(ENSP00000248975.5);hsa:7532(ENSP00000306330.3);hsa:7531(ENSP00000487356.1);hsa:5925(ENSP00000267163.4);hsa:5296(ENSP00000471914.1);hsa:5519…	7|385	hsa:7532(ENSP00000306330.3);hsa:8772(ENSP00000301838.4);hsa:1021(ENSP00000265734.4);hsa:5519(ENSP00000311344.5);hsa:2885(ENSP00000376345.1);hsa:3949(ENSP00000453557.1);hsa:54205(ENSP00000387279.1)	0.0814153	0.478523	http://www.kegg.jp/kegg-bin/show_pathway?hsa05160+hsa:7532%09green+hsa:8772%09green+hsa:1021%09green+hsa:5519%09green+hsa:2885%09green+hsa:3949%09green+hsa:54205%09green
hsa05223	Non-small cell lung cancer	Human Diseases	20|1858	hsa:5335(ENSP00000244007.3);hsa:5336(ENSP00000482457.1);hsa:5595(ENSP00000263025.4);hsa:5594(ENSP00000381803.3);hsa:1021(ENSP00000265734.4);hsa:208(ENSP00000375892.2);hsa:5604(ENSP00000302486.4);hsa:6774(ENSP00000467985.1);hsa:5296(ENSP00000471914.1);hsa:578(ENSP00000363591.3);hsa:5605(ENSP00000262948.3);hsa:27436(ENSP00000320663.5);hsa:1019(ENSP00000257904.5);hsa:1956(ENSP00000275493.2);hsa:3265…	3|385	hsa:2885(ENSP00000376345.1);hsa:6789(ENSP00000361892.3);hsa:1021(ENSP00000265734.4)	0.196222	0.319276	http://www.kegg.jp/kegg-bin/show_pathway?hsa05223+hsa:2885%09green+hsa:6789%09green+hsa:1021%09green
hsa00620	Pyruvate metabolism	Metabolism	25|1858	hsa:219(ENSP00000366927.3);hsa:3939(ENSP00000500603.1);hsa:3029(ENSP00000380514.3);hsa:4200(ENSP00000321070.5);hsa:2271(ENSP00000355518.3);hsa:5091(ENSP00000498406.1);hsa:5315(ENSP00000334983.5);hsa:97(ENSP00000450873.1);hsa:5313(ENSP00000339933.4);hsa:224(ENSP00000500516.1);hsa:9380(ENSP00000313432.6);hsa:223(ENSP00000346827.4);hsa:3945(ENSP00000500484.1);hsa:501(ENSP00000490811.1);hsa:1738(ENSP…	1|385	hsa:219(ENSP00000366927.3)	0.0191755	0.460211	http://www.kegg.jp/kegg-bin/show_pathway?hsa00620+hsa:219%09green
hsa04622	RIG-I-like receptor signaling pathway	Organismal Systems	18|1858	hsa:9636(ENSP00000496832.1);hsa:1654(ENSP00000486306.1);hsa:1432(ENSP00000229794.4);hsa:29110(ENSP00000498341.1);hsa:26007(ENSP00000378360.3);hsa:57506(ENSP00000401980.2);hsa:4790(ENSP00000226574.4);hsa:9474(ENSP00000358072.3);hsa:7706(ENSP00000323889.4);hsa:841(ENSP00000351273.4);hsa:5602(ENSP00000493048.1);hsa:8772(ENSP00000301838.4);hsa:23586(ENSP00000369213.2);hsa:9140(ENSP00000425107.1);hsa:…	4|385	hsa:9474(ENSP00000358072.3);hsa:1432(ENSP00000229794.4);hsa:8772(ENSP00000301838.4);hsa:5602(ENSP00000493048.1)	0.219662	0.310111	http://www.kegg.jp/kegg-bin/show_pathway?hsa04622+hsa:9474%09green+hsa:1432%09green+hsa:8772%09green+hsa:5602%09green
hsa03320	PPAR signaling pathway	Organismal Systems	14|1858	hsa:30(ENSP00000333664.8);hsa:33(ENSP00000233710.3);hsa:1622(ENSP00000486361.1);hsa:34(ENSP00000359871.5);hsa:3157(ENSP00000322706.6);hsa:1374(ENSP00000265641.4);hsa:3611(ENSP00000439606.2);hsa:2171(ENSP00000297258.6);hsa:6342(ENSP00000360569.3);hsa:4199(ENSP00000358719.3);hsa:2181(ENSP00000375918.3);hsa:2180(ENSP00000422607.1);hsa:7316(ENSP00000272317.6);hsa:2182(ENSP00000419171.2)	3|385	hsa:33(ENSP00000233710.3);hsa:2180(ENSP00000422607.1);hsa:3611(ENSP00000439606.2)	0.252784	0.313801	http://www.kegg.jp/kegg-bin/show_pathway?hsa03320+hsa:33%09green+hsa:2180%09green+hsa:3611%09green
hsa04934	Cushing syndrome	Human Diseases	29|1858	hsa:1019(ENSP00000257904.5);hsa:57552(ENSP00000442464.1);hsa:1017(ENSP00000452514.1);hsa:9049(ENSP00000279146.3);hsa:2767(ENSP00000078429.3);hsa:5925(ENSP00000267163.4);hsa:5906(ENSP00000358723.3);hsa:5908(ENSP00000441275.1);hsa:4221(ENSP00000500585.1);hsa:5929(ENSP00000264515.6);hsa:5605(ENSP00000262948.3);hsa:5604(ENSP00000302486.4);hsa:1956(ENSP00000275493.2);hsa:2271(ENSP00000355518.3);hsa:55…	4|385	hsa:57552(ENSP00000442464.1);hsa:3949(ENSP00000453557.1);hsa:2771(ENSP00000312999.6);hsa:1021(ENSP00000265734.4)	0.131802	0.348248	http://www.kegg.jp/kegg-bin/show_pathway?hsa04934+hsa:57552%09green+hsa:3949%09green+hsa:2771%09green+hsa:1021%09green
hsa04932	Non-alcoholic fatty liver disease (NAFLD)	Human Diseases	66|1858	hsa:9377(ENSP00000317780.6);hsa:637(ENSP00000318822.7);hsa:4695(ENSP00000252102.4);hsa:374291(ENSP00000406630.2);hsa:51422(ENSP00000287878.3);hsa:841(ENSP00000351273.4);hsa:1965(ENSP00000425299.1);hsa:83737(ENSP00000499786.1);hsa:5296(ENSP00000471914.1);hsa:55967(ENSP00000330737.2);hsa:6389(ENSP00000264932.6);hsa:54539(ENSP00000276062.8);hsa:4716(ENSP00000268668.6);hsa:4731(ENSP00000346196.2);hsa…	13|385	hsa:374291(ENSP00000406630.2);hsa:51079(ENSP00000423673.1);hsa:8660(ENSP00000365016.3);hsa:54539(ENSP00000276062.8);hsa:54205(ENSP00000387279.1);hsa:4696(ENSP00000482015.1);hsa:4695(ENSP00000252102.4);hsa:7385(ENSP00000268379.4);hsa:4722(ENSP00000496383.1);hsa:5602(ENSP00000493048.1);hsa:4725(ENSP00000362060.3);hsa:4729(ENSP00000382908.1);hsa:4513(ENSP00000354876.1)	0.12207	0.358737	http://www.kegg.jp/kegg-bin/show_pathway?hsa04932+hsa:374291%09green+hsa:51079%09green+hsa:8660%09green+hsa:54539%09green+hsa:54205%09green+hsa:4696%09green+hsa:4695%09green+hsa:7385%09green+hsa:4722%09green+hsa:5602%09green+hsa:4725%09green+hsa:4729%09green+hsa:4513%09green
hsa05225	Hepatocellular carcinoma	Human Diseases	43|1858	hsa:598(ENSP00000302564.4);hsa:7296(ENSP00000434516.1);hsa:2885(ENSP00000376345.1);hsa:9446(ENSP00000358727.5);hsa:578(ENSP00000363591.3);hsa:1019(ENSP00000257904.5);hsa:1728(ENSP00000319788.5);hsa:6605(ENSP00000323967.6);hsa:6602(ENSP00000378414.4);hsa:6603(ENSP00000392617.2);hsa:2947(ENSP00000256594.3);hsa:6601(ENSP00000449396.1);hsa:5605(ENSP00000262948.3);hsa:86(ENSP00000397552.2);hsa:5604(EN…	10|385	hsa:6603(ENSP00000392617.2);hsa:1021(ENSP00000265734.4);hsa:6601(ENSP00000449396.1);hsa:7296(ENSP00000434516.1);hsa:2885(ENSP00000376345.1);hsa:598(ENSP00000302564.4);hsa:1452(ENSP00000499284.1);hsa:4259(ENSP00000356860.1);hsa:3162(ENSP00000216117.8);hsa:4089(ENSP00000381452.1)	0.132957	0.34497	http://www.kegg.jp/kegg-bin/show_pathway?hsa05225+hsa:6603%09green+hsa:1021%09green+hsa:6601%09green+hsa:7296%09green+hsa:2885%09green+hsa:598%09green+hsa:1452%09green+hsa:4259%09green+hsa:3162%09green+hsa:4089%09green
hsa00260	Glycine, serine and threonine metabolism	Metabolism	11|1858	hsa:2653(ENSP00000319531.3);hsa:5223(ENSP00000359991.4);hsa:6470(ENSP00000492715.2);hsa:6472(ENSP00000333667.3);hsa:26227(ENSP00000493382.1);hsa:29968(ENSP00000365773.3);hsa:9380(ENSP00000313432.6);hsa:1738(ENSP00000205402.3);hsa:102724560(ENSP00000485527.1);hsa:5723(ENSP00000401639.2);hsa:501(ENSP00000490811.1)	1|385	hsa:6470(ENSP00000492715.2)	0.223338	0.303402	http://www.kegg.jp/kegg-bin/show_pathway?hsa00260+hsa:6470%09green
hsa04926	Relaxin signaling pathway	Organismal Systems	30|1858	hsa:59345(ENSP00000232564.3);hsa:2885(ENSP00000376345.1);hsa:5296(ENSP00000471914.1);hsa:5605(ENSP00000262948.3);hsa:5604(ENSP00000302486.4);hsa:5602(ENSP00000493048.1);hsa:6464(ENSP00000401303.2);hsa:2771(ENSP00000312999.6);hsa:1956(ENSP00000275493.2);hsa:5595(ENSP00000263025.4);hsa:5594(ENSP00000381803.3);hsa:5332(ENSP00000367762.2);hsa:5331(ENSP00000279230.6);hsa:2773(ENSP00000358867.4);hsa:27…	5|385	hsa:2885(ENSP00000376345.1);hsa:1432(ENSP00000229794.4);hsa:2771(ENSP00000312999.6);hsa:2787(ENSP00000359675.3);hsa:5602(ENSP00000493048.1)	0.164735	0.324956	http://www.kegg.jp/kegg-bin/show_pathway?hsa04926+hsa:2885%09green+hsa:1432%09green+hsa:2771%09green+hsa:2787%09green+hsa:5602%09green
hsa04151	PI3K-Akt signaling pathway	Environmental Information Processing	67|1858	hsa:5585(ENSP00000343325.4);hsa:5586(ENSP00000359552.3);hsa:59345(ENSP00000232564.3);hsa:598(ENSP00000302564.4);hsa:3911(ENSP00000252999.3);hsa:2885(ENSP00000376345.1);hsa:3912(ENSP00000377191.1);hsa:3915(ENSP00000258341.3);hsa:1019(ENSP00000257904.5);hsa:1956(ENSP00000275493.2);hsa:2787(ENSP00000359675.3);hsa:1017(ENSP00000452514.1);hsa:7533(ENSP00000248975.5);hsa:7532(ENSP00000306330.3);hsa:753…	14|385	hsa:7532(ENSP00000306330.3);hsa:5519(ENSP00000311344.5);hsa:1021(ENSP00000265734.4);hsa:5525(ENSP00000261461.2);hsa:2885(ENSP00000376345.1);hsa:5529(ENSP00000337641.3);hsa:2787(ENSP00000359675.3);hsa:5747(ENSP00000429082.1);hsa:598(ENSP00000302564.4);hsa:7057(ENSP00000260356.5);hsa:3693(ENSP00000296181.4);hsa:3690(ENSP00000452786.1);hsa:11140(ENSP00000222005.1);hsa:2997(ENSP00000317904.3)	0.121272	0.360066	http://www.kegg.jp/kegg-bin/show_pathway?hsa04151+hsa:7532%09green+hsa:5519%09green+hsa:1021%09green+hsa:5525%09green+hsa:2885%09green+hsa:5529%09green+hsa:2787%09green+hsa:5747%09green+hsa:598%09green+hsa:7057%09green+hsa:3693%09green+hsa:3690%09green+hsa:11140%09green+hsa:2997%09green
hsa00730	Thiamine metabolism	Metabolism	6|1858	hsa:84284(ENSP00000355586.4);hsa:52(ENSP00000272065.5);hsa:27010(ENSP00000438813.2);hsa:203(ENSP00000223836.10);hsa:205(ENSP00000378743.2);hsa:204(ENSP00000499935.1)	1|385	hsa:205(ENSP00000378743.2)	0.389861	0.412794	http://www.kegg.jp/kegg-bin/show_pathway?hsa00730+hsa:205%09green
hsa00471	D-Glutamine and D-glutamate metabolism	Metabolism	2|1858	hsa:2746(ENSP00000277865.4);hsa:2744(ENSP00000340689.4)	1|385	hsa:2744(ENSP00000340689.4)	0.328727	0.357258	http://www.kegg.jp/kegg-bin/show_pathway?hsa00471+hsa:2744%09green
hsa05134	Legionellosis	Human Diseases	25|1858	hsa:3329(ENSP00000340019.2);hsa:23786(ENSP00000480836.1);hsa:3606(ENSP00000280357.7);hsa:841(ENSP00000351273.4);hsa:7415(ENSP00000351777.6);hsa:5861(ENSP00000497078.1);hsa:1937(ENSP00000331901.4);hsa:1917(ENSP00000298049.8);hsa:1915(ENSP00000339053.4);hsa:3312(ENSP00000432083.1;ENSP00000432884.1);hsa:51128(ENSP00000404997.1);hsa:81876(ENSP00000310226.6);hsa:54205(ENSP00000387279.1);hsa:10767(ENSP…	4|385	hsa:1917(ENSP00000298049.8);hsa:54205(ENSP00000387279.1);hsa:1915(ENSP00000339053.4);hsa:9554(ENSP00000463393.1)	0.178438	0.325254	http://www.kegg.jp/kegg-bin/show_pathway?hsa05134+hsa:1917%09green+hsa:54205%09green+hsa:1915%09green+hsa:9554%09green
hsa00061	Fatty acid biosynthesis	Metabolism	5|1858	hsa:31(ENSP00000483300.1);hsa:2181(ENSP00000375918.3);hsa:2180(ENSP00000422607.1);hsa:2194(ENSP00000304592.2);hsa:2182(ENSP00000419171.2)	1|385	hsa:2180(ENSP00000422607.1)	0.40981	0.415582	http://www.kegg.jp/kegg-bin/show_pathway?hsa00061+hsa:2180%09green
hsa05412	Arrhythmogenic right ventricular cardiomyopathy (ARVC)	Human Diseases	20|1858	hsa:1829(ENSP00000261590.8);hsa:3675(ENSP00000007722.7);hsa:3728(ENSP00000377507.1);hsa:4000(ENSP00000357284.2;ENSP00000357283.4);hsa:3688(ENSP00000379350.2);hsa:3685(ENSP00000261023.3);hsa:488(ENSP00000440045.2);hsa:3678(ENSP00000293379.4);hsa:1605(ENSP00000442600.1);hsa:2010(ENSP00000358857.4);hsa:1832(ENSP00000369129.3);hsa:3693(ENSP00000296181.4);hsa:3690(ENSP00000452786.1);hsa:1499(ENSP00000…	5|385	hsa:1000(ENSP00000269141.3);hsa:2010(ENSP00000358857.4);hsa:488(ENSP00000440045.2);hsa:3690(ENSP00000452786.1);hsa:3693(ENSP00000296181.4)	0.182834	0.317206	http://www.kegg.jp/kegg-bin/show_pathway?hsa05412+hsa:1000%09green+hsa:2010%09green+hsa:488%09green+hsa:3690%09green+hsa:3693%09green
hsa00740	Riboflavin metabolism	Metabolism	3|1858	hsa:52(ENSP00000272065.5);hsa:645(ENSP00000263368.3);hsa:55312(ENSP00000365926.1)	1|385	hsa:55312(ENSP00000365926.1)	0.391072	0.402246	http://www.kegg.jp/kegg-bin/show_pathway?hsa00740+hsa:55312%09green
hsa04728	Dopaminergic synapse	Organismal Systems	34|1858	hsa:59345(ENSP00000232564.3);hsa:1312(ENSP00000385917.1);hsa:5530(ENSP00000378323.3);hsa:5519(ENSP00000311344.5);hsa:5518(ENSP00000324804.6);hsa:808(ENSP00000387065.1);hsa:5499(ENSP00000365936.4);hsa:5602(ENSP00000493048.1);hsa:3799(ENSP00000307078.4);hsa:5332(ENSP00000367762.2);hsa:5331(ENSP00000279230.6);hsa:2773(ENSP00000358867.4);hsa:2783(ENSP00000305260.4);hsa:2782(ENSP00000367872.3);hsa:278…	8|385	hsa:1432(ENSP00000229794.4);hsa:1312(ENSP00000385917.1);hsa:5519(ENSP00000311344.5);hsa:5525(ENSP00000261461.2);hsa:5529(ENSP00000337641.3);hsa:2787(ENSP00000359675.3);hsa:2771(ENSP00000312999.6);hsa:5602(ENSP00000493048.1)	0.148656	0.334475	http://www.kegg.jp/kegg-bin/show_pathway?hsa04728+hsa:1432%09green+hsa:1312%09green+hsa:5519%09green+hsa:5525%09green+hsa:5529%09green+hsa:2787%09green+hsa:2771%09green+hsa:5602%09green
hsa04390	Hippo signaling pathway	Environmental Information Processing	31|1858	hsa:5584(ENSP00000295797.4);hsa:10413(ENSP00000478927.1);hsa:1739(ENSP00000345731.2);hsa:7534(ENSP00000379281.3);hsa:84962(ENSP00000354491.4);hsa:7533(ENSP00000248975.5);hsa:7532(ENSP00000306330.3);hsa:7531(ENSP00000487356.1);hsa:5519(ENSP00000311344.5);hsa:5518(ENSP00000324804.6);hsa:5516(ENSP00000221138.4);hsa:4771(ENSP00000344666.4);hsa:5499(ENSP00000365936.4);hsa:4089(ENSP00000381452.1);hsa:6…	5|385	hsa:5584(ENSP00000295797.4);hsa:7532(ENSP00000306330.3);hsa:5519(ENSP00000311344.5);hsa:102800317(ENSP00000384074.1);hsa:1454(ENSP00000384074.1);hsa:4089(ENSP00000381452.1)	0.155584	0.33439	http://www.kegg.jp/kegg-bin/show_pathway?hsa04390+hsa:5584%09green+hsa:7532%09green+hsa:5519%09green+hsa:102800317%09green+hsa:1454%09green+hsa:4089%09green
hsa04919	Thyroid hormone signaling pathway	Organismal Systems	36|1858	hsa:29079(ENSP00000258648.2);hsa:5336(ENSP00000482457.1);hsa:5335(ENSP00000244007.3);hsa:481(ENSP00000356790.1);hsa:483(ENSP00000286371.3);hsa:488(ENSP00000440045.2);hsa:5296(ENSP00000471914.1);hsa:5605(ENSP00000262948.3);hsa:5604(ENSP00000302486.4);hsa:5214(ENSP00000370517.4);hsa:3690(ENSP00000452786.1);hsa:3066(ENSP00000430432.1);hsa:9968(ENSP00000363193.3);hsa:3065(ENSP00000362649.3);hsa:60(EN…	4|385	hsa:9611(ENSP00000268712.2);hsa:3065(ENSP00000362649.3);hsa:488(ENSP00000440045.2);hsa:3690(ENSP00000452786.1)	0.0635274	0.494483	http://www.kegg.jp/kegg-bin/show_pathway?hsa04919+hsa:9611%09green+hsa:3065%09green+hsa:488%09green+hsa:3690%09green
hsa05224	Breast cancer	Human Diseases	21|1858	hsa:5595(ENSP00000263025.4);hsa:5594(ENSP00000381803.3);hsa:1021(ENSP00000265734.4);hsa:208(ENSP00000375892.2);hsa:2324(ENSP00000261937.6);hsa:2885(ENSP00000376345.1);hsa:578(ENSP00000363591.3);hsa:5296(ENSP00000471914.1);hsa:581(ENSP00000293288.8);hsa:1452(ENSP00000499284.1);hsa:5605(ENSP00000262948.3);hsa:5604(ENSP00000302486.4);hsa:1019(ENSP00000257904.5);hsa:1956(ENSP00000275493.2);hsa:3265(E…	3|385	hsa:1452(ENSP00000499284.1);hsa:2885(ENSP00000376345.1);hsa:1021(ENSP00000265734.4)	0.181347	0.322394	http://www.kegg.jp/kegg-bin/show_pathway?hsa05224+hsa:1452%09green+hsa:2885%09green+hsa:1021%09green
hsa00514	Other types of O-glycan biosynthesis	Metabolism	5|1858	hsa:285203(ENSP00000373206.3);hsa:79709(ENSP00000252599.3);hsa:8473(ENSP00000362824.3);hsa:8985(ENSP00000223127.3);hsa:23509(ENSP00000364902.3)	1|385	hsa:8473(ENSP00000362824.3)	0.40981	0.415582	http://www.kegg.jp/kegg-bin/show_pathway?hsa00514+hsa:8473%09green
hsa04916	Melanogenesis	Organismal Systems	16|1858	hsa:2773(ENSP00000358867.4);hsa:5595(ENSP00000263025.4);hsa:5594(ENSP00000381803.3);hsa:5332(ENSP00000367762.2);hsa:5331(ENSP00000279230.6);hsa:808(ENSP00000387065.1);hsa:2778(ENSP00000360141.3);hsa:1499(ENSP00000494654.1);hsa:810(ENSP00000315299.1);hsa:5566(ENSP00000309591.3);hsa:5605(ENSP00000262948.3);hsa:5604(ENSP00000302486.4);hsa:3265(ENSP00000380723.2);hsa:817(ENSP00000425824.1);hsa:2932(E…	1|385	hsa:2771(ENSP00000312999.6)	0.101148	0.428392	http://www.kegg.jp/kegg-bin/show_pathway?hsa04916+hsa:2771%09green
hsa00511	Other glycan degradation	Metabolism	7|1858	hsa:2519(ENSP00000002165.5);hsa:2517(ENSP00000363603.3);hsa:4758(ENSP00000229725.4);hsa:2629(ENSP00000357357.3);hsa:2720(ENSP00000306920.4);hsa:3074(ENSP00000261416.7);hsa:3073(ENSP00000455114.1)	2|385	hsa:2629(ENSP00000357357.3);hsa:2519(ENSP00000002165.5)	0.282923	0.332579	http://www.kegg.jp/kegg-bin/show_pathway?hsa00511+hsa:2629%09green+hsa:2519%09green
hsa04014	Ras signaling pathway	Environmental Information Processing	47|1858	hsa:29110(ENSP00000498341.1);hsa:59345(ENSP00000232564.3);hsa:5062(ENSP00000314067.3);hsa:598(ENSP00000302564.4);hsa:2885(ENSP00000376345.1);hsa:5335(ENSP00000244007.3);hsa:5594(ENSP00000381803.3);hsa:5869(ENSP00000450168.1);hsa:5868(ENSP00000273047.4);hsa:2902(ENSP00000360601.4);hsa:5296(ENSP00000471914.1);hsa:27(ENSP00000427562.1);hsa:5906(ENSP00000358723.3);hsa:5781(ENSP00000489597.1);hsa:6237…	9|385	hsa:5062(ENSP00000314067.3);hsa:598(ENSP00000302564.4);hsa:6237(ENSP00000246792.2);hsa:2885(ENSP00000376345.1);hsa:2787(ENSP00000359675.3);hsa:5602(ENSP00000493048.1);hsa:5899(ENSP00000414224.1);hsa:387(ENSP00000400175.1);hsa:6789(ENSP00000361892.3)	0.142868	0.342883	http://www.kegg.jp/kegg-bin/show_pathway?hsa04014+hsa:5062%09green+hsa:598%09green+hsa:6237%09green+hsa:2885%09green+hsa:2787%09green+hsa:5602%09green+hsa:5899%09green+hsa:387%09green+hsa:6789%09green
hsa04015	Rap1 signaling pathway	Environmental Information Processing	52|1858	hsa:5584(ENSP00000295797.4);hsa:5335(ENSP00000244007.3);hsa:9564(ENSP00000391669.3);hsa:55740(ENSP00000489607.1);hsa:56288(ENSP00000363921.3);hsa:1499(ENSP00000494654.1);hsa:2902(ENSP00000360601.4);hsa:1500(ENSP00000382004.4);hsa:7094(ENSP00000316029.9);hsa:5906(ENSP00000358723.3);hsa:1399(ENSP00000396646.1);hsa:1398(ENSP00000300574.2);hsa:7410(ENSP00000360916.3);hsa:4301(ENSP00000375960.2);hsa:5…	9|385	hsa:5584(ENSP00000295797.4);hsa:1432(ENSP00000229794.4);hsa:2771(ENSP00000312999.6);hsa:6237(ENSP00000246792.2);hsa:5606(ENSP00000345083.4);hsa:7057(ENSP00000260356.5);hsa:3690(ENSP00000452786.1);hsa:5899(ENSP00000414224.1);hsa:387(ENSP00000400175.1)	0.120317	0.372594	http://www.kegg.jp/kegg-bin/show_pathway?hsa04015+hsa:5584%09green+hsa:1432%09green+hsa:2771%09green+hsa:6237%09green+hsa:5606%09green+hsa:7057%09green+hsa:3690%09green+hsa:5899%09green+hsa:387%09green
hsa00030	Pentose phosphate pathway	Metabolism	17|1858	hsa:2539(ENSP00000358633.2);hsa:230(ENSP00000378731.2);hsa:226(ENSP00000496166.1);hsa:7086(ENSP00000391481.1);hsa:6888(ENSP00000321259.3);hsa:5631(ENSP00000361512.4);hsa:51071(ENSP00000416583.2);hsa:5634(ENSP00000381504.2);hsa:5226(ENSP00000270776.8);hsa:25796(ENSP00000252603.1);hsa:5211(ENSP00000269848.6);hsa:5213(ENSP00000496597.1);hsa:5214(ENSP00000370517.4);hsa:5236(ENSP00000360125.3);hsa:552…	1|385	hsa:6120(ENSP00000352401.6)	0.0850658	0.489979	http://www.kegg.jp/kegg-bin/show_pathway?hsa00030+hsa:6120%09green
hsa04974	Protein digestion and absorption	Organismal Systems	10|1858	hsa:1284(ENSP00000353654.5);hsa:1282(ENSP00000364979.4);hsa:80781(ENSP00000352798.4);hsa:6510(ENSP00000444408.1);hsa:5547(ENSP00000377055.2);hsa:481(ENSP00000356790.1);hsa:483(ENSP00000286371.3);hsa:6520(ENSP00000367123.2);hsa:476(ENSP00000295598.5);hsa:54407(ENSP00000256689.5)	3|385	hsa:6510(ENSP00000444408.1);hsa:54407(ENSP00000256689.5);hsa:5547(ENSP00000377055.2)	0.210606	0.309461	http://www.kegg.jp/kegg-bin/show_pathway?hsa04974+hsa:6510%09green+hsa:54407%09green+hsa:5547%09green
hsa04215	Apoptosis - multiple species	Cellular Processes	11|1858	hsa:637(ENSP00000318822.7);hsa:836(ENSP00000428929.1);hsa:598(ENSP00000302564.4);hsa:54205(ENSP00000387279.1);hsa:581(ENSP00000293288.8);hsa:578(ENSP00000363591.3);hsa:841(ENSP00000351273.4);hsa:5602(ENSP00000493048.1);hsa:8772(ENSP00000301838.4);hsa:56616(ENSP00000442360.2);hsa:331(ENSP00000395230.3)	5|385	hsa:54205(ENSP00000387279.1);hsa:8772(ENSP00000301838.4);hsa:5602(ENSP00000493048.1);hsa:331(ENSP00000395230.3);hsa:598(ENSP00000302564.4)	0.0435298	0.501463	http://www.kegg.jp/kegg-bin/show_pathway?hsa04215+hsa:54205%09green+hsa:8772%09green+hsa:5602%09green+hsa:331%09green+hsa:598%09green
hsa00770	Pantothenate and CoA biosynthesis	Metabolism	6|1858	hsa:79717(ENSP00000361642.3);hsa:586(ENSP00000443459.1);hsa:587(ENSP00000469139.1);hsa:80347(ENSP00000464814.1);hsa:55229(ENSP00000498888.1);hsa:60496(ENSP00000278618.4)	2|385	hsa:60496(ENSP00000278618.4);hsa:55229(ENSP00000498888.1)	0.254776	0.313571	http://www.kegg.jp/kegg-bin/show_pathway?hsa00770+hsa:60496%09green+hsa:55229%09green
hsa04216	Ferroptosis	Cellular Processes	19|1858	hsa:5093(ENSP00000305556.5);hsa:81631(ENSP00000450524.1);hsa:7417(ENSP00000361635.1);hsa:2495(ENSP00000273550.7);hsa:2879(ENSP00000477503.1);hsa:5621(ENSP00000368752.4);hsa:2730(ENSP00000359258.3);hsa:9474(ENSP00000358072.3);hsa:5094(ENSP00000408949.2;ENSP00000448762.1);hsa:2937(ENSP00000495750.1);hsa:7419(ENSP00000428845.1);hsa:3162(ENSP00000216117.8);hsa:6520(ENSP00000367123.2);hsa:7037(ENSP000…	7|385	hsa:5621(ENSP00000368752.4);hsa:9474(ENSP00000358072.3);hsa:5094(ENSP00000408949.2);hsa:7419(ENSP00000428845.1);hsa:3162(ENSP00000216117.8);hsa:7037(ENSP00000376197.3);hsa:2180(ENSP00000422607.1)	0.0505693	0.502205	http://www.kegg.jp/kegg-bin/show_pathway?hsa04216+hsa:5621%09green+hsa:9474%09green+hsa:5094%09green+hsa:7419%09green+hsa:3162%09green+hsa:7037%09green+hsa:2180%09green
hsa03460	Fanconi anemia pathway	Genetic Information Processing	9|1858	hsa:5395(ENSP00000265849.7);hsa:29089(ENSP00000494957.1);hsa:57599(ENSP00000307491.5);hsa:6117(ENSP00000254719.4);hsa:2189(ENSP00000367910.3);hsa:5888(ENSP00000372088.3);hsa:55215(ENSP00000310842.7);hsa:6118(ENSP00000363015.3);hsa:6119(ENSP00000379914.2)	3|385	hsa:6117(ENSP00000254719.4);hsa:6119(ENSP00000379914.2);hsa:29089(ENSP00000494957.1)	0.185812	0.320443	http://www.kegg.jp/kegg-bin/show_pathway?hsa03460+hsa:6117%09green+hsa:6119%09green+hsa:29089%09green
hsa01200	Carbon metabolism	Metabolism	69|1858	hsa:2539(ENSP00000358633.2);hsa:230(ENSP00000378731.2);hsa:3419(ENSP00000299518.2);hsa:4967(ENSP00000414662.1);hsa:2653(ENSP00000319531.3);hsa:2098(ENSP00000367992.3);hsa:847(ENSP00000241052.4);hsa:8803(ENSP00000495664.1);hsa:2821(ENSP00000405573.3);hsa:26275(ENSP00000352706.5);hsa:6120(ENSP00000352401.6);hsa:2805(ENSP00000359539.5);hsa:2806(ENSP00000245206.5);hsa:283871(ENSP00000330918.7);hsa:20…	6|385	hsa:1431(ENSP00000342056.3);hsa:4967(ENSP00000414662.1);hsa:3420(ENSP00000482773.1);hsa:6470(ENSP00000492715.2);hsa:6120(ENSP00000352401.6);hsa:1892(ENSP00000357535.3)	0.00378625	1	http://www.kegg.jp/kegg-bin/show_pathway?hsa01200+hsa:1431%09green+hsa:4967%09green+hsa:3420%09green+hsa:6470%09green+hsa:6120%09green+hsa:1892%09green
hsa00430	Taurine and hypotaurine metabolism	Metabolism	1|1858	hsa:84890(ENSP00000362888.1)	1|385	hsa:84890(ENSP00000362888.1)	0.207212	0.315752	http://www.kegg.jp/kegg-bin/show_pathway?hsa00430+hsa:84890%09green
hsa04918	Thyroid hormone synthesis	Organismal Systems	17|1858	hsa:9601(ENSP00000286091.5;ENSP00000499129.1);hsa:3309(ENSP00000324173.6);hsa:821(ENSP00000424063.1;ENSP00000424341.1);hsa:2876(ENSP00000407375.1);hsa:2778(ENSP00000360141.3);hsa:2936(ENSP00000221130.5);hsa:5566(ENSP00000309591.3);hsa:481(ENSP00000356790.1);hsa:7849(ENSP00000395498.3);hsa:5331(ENSP00000279230.6);hsa:483(ENSP00000286371.3);hsa:213(ENSP00000295897.4);hsa:476(ENSP00000295598.5);hsa:…	3|385	hsa:821(ENSP00000424063.1;ENSP00000424341.1);hsa:7849(ENSP00000395498.3)	0.235251	0.309372	http://www.kegg.jp/kegg-bin/show_pathway?hsa04918+hsa:821%09green+hsa:821%09green+hsa:7849%09green
hsa04066	HIF-1 signaling pathway	Environmental Information Processing	41|1858	hsa:230(ENSP00000378731.2);hsa:5213(ENSP00000496597.1);hsa:5594(ENSP00000381803.3);hsa:5296(ENSP00000471914.1);hsa:54583(ENSP00000355601.3);hsa:3939(ENSP00000500603.1);hsa:2023(ENSP00000234590.4);hsa:2026(ENSP00000438873.1);hsa:2597(ENSP00000229239.5);hsa:1977(ENSP00000425561.1);hsa:5211(ENSP00000269848.6);hsa:5605(ENSP00000262948.3);hsa:5604(ENSP00000302486.4);hsa:5214(ENSP00000370517.4);hsa:195…	2|385	hsa:7037(ENSP00000376197.3);hsa:3162(ENSP00000216117.8)	0.00384869	0.369475	http://www.kegg.jp/kegg-bin/show_pathway?hsa04066+hsa:7037%09green+hsa:3162%09green
hsa00650	Butanoate metabolism	Metabolism	9|1858	hsa:54511(ENSP00000381654.2);hsa:5019(ENSP00000196371.5);hsa:39(ENSP00000356015.4);hsa:3033(ENSP00000425952.2);hsa:3030(ENSP00000438039.2);hsa:56898(ENSP00000296424.4);hsa:38(ENSP00000500490.1);hsa:1892(ENSP00000357535.3);hsa:3157(ENSP00000322706.6)	2|385	hsa:1892(ENSP00000357535.3);hsa:3033(ENSP00000425952.2)	0.305021	0.337869	http://www.kegg.jp/kegg-bin/show_pathway?hsa00650+hsa:1892%09green+hsa:3033%09green
hsa05010	Alzheimer disease	Human Diseases	81|1858	hsa:9377(ENSP00000317780.6);hsa:8772(ENSP00000301838.4);hsa:637(ENSP00000318822.7);hsa:54539(ENSP00000276062.8);hsa:57142(ENSP00000322147.7);hsa:5595(ENSP00000263025.4);hsa:351(ENSP00000284981.4);hsa:515(ENSP00000358737.3);hsa:4698(ENSP00000347988.2);hsa:841(ENSP00000351273.4);hsa:539(ENSP00000290299.2);hsa:488(ENSP00000440045.2);hsa:2902(ENSP00000360601.4);hsa:5534(ENSP00000384974.3);hsa:513(ENS…	16|385	hsa:7385(ENSP00000268379.4);hsa:374291(ENSP00000406630.2);hsa:51079(ENSP00000423673.1);hsa:509(ENSP00000349142.7);hsa:54539(ENSP00000276062.8);hsa:54205(ENSP00000387279.1);hsa:10313(ENSP00000440874.1);hsa:8772(ENSP00000301838.4);hsa:4695(ENSP00000252102.4);hsa:4696(ENSP00000482015.1);hsa:4722(ENSP00000496383.1);hsa:4508(ENSP00000354632.2);hsa:4725(ENSP00000362060.3);hsa:4729(ENSP00000382908.1);hs…	0.110405	0.387763	http://www.kegg.jp/kegg-bin/show_pathway?hsa05010+hsa:7385%09green+hsa:374291%09green+hsa:51079%09green+hsa:509%09green+hsa:54539%09green+hsa:54205%09green+hsa:10313%09green+hsa:8772%09green+hsa:4695%09green+hsa:4696%09green+hsa:4722%09green+hsa:4508%09green+hsa:4725%09green+hsa:4729%09green+hsa:4513%09green+hsa:488%09green
hsa04976	Bile secretion	Organismal Systems	8|1858	hsa:6513(ENSP00000416293.2);hsa:2778(ENSP00000360141.3);hsa:3949(ENSP00000453557.1);hsa:5566(ENSP00000309591.3);hsa:481(ENSP00000356790.1);hsa:483(ENSP00000286371.3);hsa:476(ENSP00000295598.5);hsa:57552(ENSP00000442464.1)	2|385	hsa:57552(ENSP00000442464.1);hsa:3949(ENSP00000453557.1)	0.299176	0.339223	http://www.kegg.jp/kegg-bin/show_pathway?hsa04976+hsa:57552%09green+hsa:3949%09green
hsa05410	Hypertrophic cardiomyopathy (HCM)	Human Diseases	22|1858	hsa:3675(ENSP00000007722.7);hsa:4000(ENSP00000357284.2;ENSP00000357283.4);hsa:3688(ENSP00000379350.2);hsa:3685(ENSP00000261023.3);hsa:488(ENSP00000440045.2);hsa:3678(ENSP00000293379.4);hsa:5564(ENSP00000229328.5);hsa:1605(ENSP00000442600.1);hsa:2010(ENSP00000358857.4);hsa:51422(ENSP00000287878.3);hsa:7171(ENSP00000384315.4;ENSP00000495347.1;ENSP00000357521.3);hsa:5562(ENSP00000346148.3);hsa:3693(…	4|385	hsa:2010(ENSP00000358857.4);hsa:488(ENSP00000440045.2);hsa:3690(ENSP00000452786.1);hsa:3693(ENSP00000296181.4)	0.207409	0.312742	http://www.kegg.jp/kegg-bin/show_pathway?hsa05410+hsa:2010%09green+hsa:488%09green+hsa:3690%09green+hsa:3693%09green
hsa00380	Tryptophan metabolism	Metabolism	12|1858	hsa:224(ENSP00000500516.1);hsa:1743(ENSP00000335304.4);hsa:223(ENSP00000346827.4);hsa:39(ENSP00000356015.4);hsa:3033(ENSP00000425952.2);hsa:3030(ENSP00000438039.2);hsa:219(ENSP00000366927.3);hsa:847(ENSP00000241052.4);hsa:501(ENSP00000490811.1);hsa:1738(ENSP00000205402.3);hsa:1892(ENSP00000357535.3);hsa:38(ENSP00000500490.1)	3|385	hsa:1892(ENSP00000357535.3);hsa:3033(ENSP00000425952.2);hsa:219(ENSP00000366927.3)	0.242948	0.308234	http://www.kegg.jp/kegg-bin/show_pathway?hsa00380+hsa:1892%09green+hsa:3033%09green+hsa:219%09green
hsa04022	cGMP-PKG signaling pathway	Environmental Information Processing	36|1858	hsa:10105(ENSP00000225174.3);hsa:481(ENSP00000356790.1);hsa:7419(ENSP00000428845.1);hsa:483(ENSP00000286371.3);hsa:7416(ENSP00000265333.3);hsa:7417(ENSP00000361635.1);hsa:488(ENSP00000440045.2);hsa:10398(ENSP00000279022.2);hsa:5534(ENSP00000384974.3);hsa:2767(ENSP00000078429.3);hsa:5331(ENSP00000279230.6);hsa:4659(ENSP00000389168.2);hsa:808(ENSP00000387065.1);hsa:5605(ENSP00000262948.3);hsa:5604(…	10|385	hsa:2771(ENSP00000312999.6);hsa:4659(ENSP00000389168.2);hsa:8660(ENSP00000365016.3);hsa:6093(ENSP00000382697.1);hsa:387(ENSP00000400175.1);hsa:292(ENSP00000360671.4);hsa:293(ENSP00000370808.5);hsa:7419(ENSP00000428845.1);hsa:488(ENSP00000440045.2);hsa:10398(ENSP00000279022.2)	0.0887211	0.482107	http://www.kegg.jp/kegg-bin/show_pathway?hsa04022+hsa:2771%09green+hsa:4659%09green+hsa:8660%09green+hsa:6093%09green+hsa:387%09green+hsa:292%09green+hsa:293%09green+hsa:7419%09green+hsa:488%09green+hsa:10398%09green
hsa00140	Steroid hormone biosynthesis	Metabolism	3|1858	hsa:51144(ENSP00000278353.4);hsa:1588(ENSP00000379685.4);hsa:1312(ENSP00000385917.1)	3|385	hsa:1588(ENSP00000379685.4);hsa:51144(ENSP00000278353.4);hsa:1312(ENSP00000385917.1)	0.00884209	0.363789	http://www.kegg.jp/kegg-bin/show_pathway?hsa00140+hsa:1588%09green+hsa:51144%09green+hsa:1312%09green
hsa00670	One carbon pool by folate	Metabolism	9|1858	hsa:25902(ENSP00000478253.1);hsa:10797(ENSP00000377617.2);hsa:7298(ENSP00000315644.10);hsa:6470(ENSP00000492715.2);hsa:4522(ENSP00000438588.2);hsa:2618(ENSP00000371236.4);hsa:6472(ENSP00000333667.3);hsa:1719(ENSP00000426474.1);hsa:471(ENSP00000236959.9)	2|385	hsa:6470(ENSP00000492715.2);hsa:7298(ENSP00000315644.10)	0.305021	0.337869	http://www.kegg.jp/kegg-bin/show_pathway?hsa00670+hsa:6470%09green+hsa:7298%09green
hsa05168	Herpes simplex virus 1 infection	Human Diseases	59|1858	hsa:29110(ENSP00000498341.1);hsa:8772(ENSP00000301838.4);hsa:598(ENSP00000302564.4);hsa:6431(ENSP00000499734.1);hsa:578(ENSP00000363591.3);hsa:6430(ENSP00000377892.2);hsa:10482(ENSP00000294172.2);hsa:841(ENSP00000351273.4);hsa:23586(ENSP00000369213.2);hsa:6432(ENSP00000325905.6);hsa:6428(ENSP00000482833.1);hsa:6429(ENSP00000362900.4);hsa:2923(ENSP00000300289.5;ENSP00000389906.1);hsa:5781(ENSP0000…	10|385	hsa:8772(ENSP00000301838.4);hsa:6429(ENSP00000362900.4);hsa:598(ENSP00000302564.4);hsa:54205(ENSP00000387279.1);hsa:1967(ENSP00000416250.2);hsa:3690(ENSP00000452786.1);hsa:5451(ENSP00000356840.2);hsa:3107(ENSP00000390282.2);hsa:6672(ENSP00000264052.5);hsa:8893(ENSP00000498164.1)	0.10554	0.394748	http://www.kegg.jp/kegg-bin/show_pathway?hsa05168+hsa:8772%09green+hsa:6429%09green+hsa:598%09green+hsa:54205%09green+hsa:1967%09green+hsa:3690%09green+hsa:5451%09green+hsa:3107%09green+hsa:6672%09green+hsa:8893%09green
hsa00100	Steroid biosynthesis	Metabolism	6|1858	hsa:3988(ENSP00000337354.5);hsa:50814(ENSP00000391854.1);hsa:1717(ENSP00000384739.2);hsa:6646(ENSP00000356591.3);hsa:4047(ENSP00000348762.3);hsa:1718(ENSP00000440191.3)	4|385	hsa:1717(ENSP00000384739.2);hsa:6646(ENSP00000356591.3);hsa:50814(ENSP00000391854.1);hsa:1718(ENSP00000440191.3)	0.0172382	0.496459	http://www.kegg.jp/kegg-bin/show_pathway?hsa00100+hsa:1717%09green+hsa:6646%09green+hsa:50814%09green+hsa:1718%09green
hsa03022	Basal transcription factors	Genetic Information Processing	12|1858	hsa:2969(ENSP00000499094.1);hsa:728340(ENSP00000328901.6);hsa:6878(ENSP00000419760.1);hsa:730394(ENSP00000328901.6);hsa:2959(ENSP00000359531.5);hsa:2963(ENSP00000340823.6);hsa:2962(ENSP00000377969.3);hsa:902(ENSP00000498750.1);hsa:2960(ENSP00000283875.5);hsa:2966(ENSP00000328901.6);hsa:4331(ENSP00000261245.4);hsa:2957(ENSP00000452454.1);hsa:8148(ENSP00000480040.1);hsa:1022(ENSP00000256443.3)	2|385	hsa:902(ENSP00000498750.1);hsa:2959(ENSP00000359531.5)	0.278598	0.334317	http://www.kegg.jp/kegg-bin/show_pathway?hsa03022+hsa:902%09green+hsa:2959%09green
hsa00440	Phosphonate and phosphinate metabolism	Metabolism	1|1858	hsa:5130(ENSP00000390968.1)	1|385	hsa:5130(ENSP00000390968.1)	0.207212	0.315752	http://www.kegg.jp/kegg-bin/show_pathway?hsa00440+hsa:5130%09green
hsa04972	Pancreatic secretion	Organismal Systems	13|1858	hsa:5332(ENSP00000367762.2);hsa:5331(ENSP00000279230.6);hsa:476(ENSP00000295598.5);hsa:2778(ENSP00000360141.3);hsa:488(ENSP00000440045.2);hsa:5908(ENSP00000441275.1);hsa:5906(ENSP00000358723.3);hsa:481(ENSP00000356790.1);hsa:5879(ENSP00000348461.4);hsa:6558(ENSP00000262461.2);hsa:483(ENSP00000286371.3);hsa:387(ENSP00000400175.1);hsa:4218(ENSP00000300935.2)	2|385	hsa:488(ENSP00000440045.2);hsa:387(ENSP00000400175.1)	0.26094	0.315759	http://www.kegg.jp/kegg-bin/show_pathway?hsa04972+hsa:488%09green+hsa:387%09green
hsa04012	ErbB signaling pathway	Environmental Information Processing	24|1858	hsa:5062(ENSP00000314067.3);hsa:2885(ENSP00000376345.1);hsa:5595(ENSP00000263025.4);hsa:868(ENSP00000499037.1);hsa:27(ENSP00000427562.1);hsa:1399(ENSP00000396646.1);hsa:1398(ENSP00000300574.2);hsa:5747(ENSP00000429082.1);hsa:5605(ENSP00000262948.3);hsa:5604(ENSP00000302486.4);hsa:5602(ENSP00000493048.1);hsa:6464(ENSP00000401303.2);hsa:1956(ENSP00000275493.2);hsa:5336(ENSP00000482457.1);hsa:5335(E…	4|385	hsa:5747(ENSP00000429082.1);hsa:2885(ENSP00000376345.1);hsa:5602(ENSP00000493048.1);hsa:5062(ENSP00000314067.3)	0.189191	0.322409	http://www.kegg.jp/kegg-bin/show_pathway?hsa04012+hsa:5747%09green+hsa:2885%09green+hsa:5602%09green+hsa:5062%09green
hsa00983	Drug metabolism - other enzymes	Metabolism	23|1858	hsa:9446(ENSP00000358727.5);hsa:3704(ENSP00000369456.3);hsa:2947(ENSP00000256594.3);hsa:8833(ENSP00000419851.1);hsa:1854(ENSP00000370376.2);hsa:3251(ENSP00000298556.7);hsa:1890(ENSP00000379038.1);hsa:2990(ENSP00000302728.4);hsa:3615(ENSP00000321584.4);hsa:654364(ENSP00000451932.1);hsa:4832(ENSP00000219302.3);hsa:4831(ENSP00000451932.1);hsa:4830(ENSP00000013034.3);hsa:51727(ENSP00000360939.5);hsa:…	7|385	hsa:7083(ENSP00000468425.1);hsa:2990(ENSP00000302728.4);hsa:7372(ENSP00000232607.2);hsa:3615(ENSP00000321584.4);hsa:8833(ENSP00000419851.1);hsa:7378(ENSP00000330032.4);hsa:4259(ENSP00000356860.1)	0.0979289	0.4339	http://www.kegg.jp/kegg-bin/show_pathway?hsa00983+hsa:7083%09green+hsa:2990%09green+hsa:7372%09green+hsa:3615%09green+hsa:8833%09green+hsa:7378%09green+hsa:4259%09green
hsa04610	Complement and coagulation cascades	Organismal Systems	7|1858	hsa:10544(ENSP00000216968.3);hsa:966(ENSP00000432362.1);hsa:5329(ENSP00000339328.3);hsa:4179(ENSP00000313875.4);hsa:718(ENSP00000245907.4);hsa:7056(ENSP00000366307.2);hsa:7035(ENSP00000233156.3)	2|385	hsa:7035(ENSP00000233156.3);hsa:4179(ENSP00000313875.4)	0.282923	0.332579	http://www.kegg.jp/kegg-bin/show_pathway?hsa04610+hsa:7035%09green+hsa:4179%09green
hsa04371	Apelin signaling pathway	Environmental Information Processing	32|1858	hsa:59345(ENSP00000232564.3);hsa:30849(ENSP00000349205.3);hsa:51422(ENSP00000287878.3);hsa:810(ENSP00000315299.1);hsa:6237(ENSP00000246792.2);hsa:808(ENSP00000387065.1);hsa:7019(ENSP00000420588.1);hsa:5605(ENSP00000262948.3);hsa:5604(ENSP00000302486.4);hsa:4089(ENSP00000381452.1);hsa:5595(ENSP00000263025.4);hsa:5594(ENSP00000381803.3);hsa:5332(ENSP00000367762.2);hsa:5331(ENSP00000279230.6);hsa:27…	6|385	hsa:2771(ENSP00000312999.6);hsa:6237(ENSP00000246792.2);hsa:30849(ENSP00000349205.3);hsa:2787(ENSP00000359675.3);hsa:4089(ENSP00000381452.1);hsa:11337(ENSP00000306866.5)	0.172587	0.322761	http://www.kegg.jp/kegg-bin/show_pathway?hsa04371+hsa:2771%09green+hsa:6237%09green+hsa:30849%09green+hsa:2787%09green+hsa:4089%09green+hsa:11337%09green
hsa00280	Valine, leucine and isoleucine degradation	Metabolism	27|1858	hsa:594(ENSP00000348880.5);hsa:219(ENSP00000366927.3);hsa:26275(ENSP00000352706.5);hsa:3028(ENSP00000168216.6);hsa:11112(ENSP00000265395.2);hsa:10449(ENSP00000285093.8);hsa:1892(ENSP00000357535.3);hsa:39(ENSP00000356015.4);hsa:224(ENSP00000500516.1);hsa:54511(ENSP00000381654.2);hsa:223(ENSP00000346827.4);hsa:5019(ENSP00000196371.5);hsa:3712(ENSP00000499074.1);hsa:586(ENSP00000443459.1);hsa:587(EN…	4|385	hsa:1892(ENSP00000357535.3);hsa:3033(ENSP00000425952.2);hsa:219(ENSP00000366927.3);hsa:1629(ENSP00000359151.3)	0.155318	0.338875	http://www.kegg.jp/kegg-bin/show_pathway?hsa00280+hsa:1892%09green+hsa:3033%09green+hsa:219%09green+hsa:1629%09green
hsa00563	Glycosylphosphatidylinositol (GPI)-anchor biosynthesis	Metabolism	2|1858	hsa:10026(ENSP00000359848.3);hsa:51604(ENSP00000491074.1)	2|385	hsa:10026(ENSP00000359848.3);hsa:51604(ENSP00000491074.1)	0.0428484	0.51418	http://www.kegg.jp/kegg-bin/show_pathway?hsa00563+hsa:10026%09green+hsa:51604%09green
hsa04260	Cardiac muscle contraction	Organismal Systems	25|1858	hsa:9377(ENSP00000317780.6);hsa:481(ENSP00000356790.1);hsa:483(ENSP00000286371.3);hsa:488(ENSP00000440045.2);hsa:444(ENSP00000368767.4);hsa:7388(ENSP00000309565.5);hsa:1340(ENSP00000466818.2);hsa:29796(ENSP00000332887.6);hsa:1347(ENSP00000359098.2);hsa:1345(ENSP00000428895.1);hsa:7381(ENSP00000287022.5);hsa:7384(ENSP00000203407.5);hsa:7385(ENSP00000268379.4);hsa:7386(ENSP00000306397.3);hsa:1327(E…	3|385	hsa:4513(ENSP00000354876.1);hsa:488(ENSP00000440045.2);hsa:7385(ENSP00000268379.4)	0.123319	0.358745	http://www.kegg.jp/kegg-bin/show_pathway?hsa04260+hsa:4513%09green+hsa:488%09green+hsa:7385%09green
hsa04714	Thermogenesis	Organismal Systems	91|1858	hsa:51287(ENSP00000440756.1);hsa:10632(ENSP00000300688.3);hsa:6598(ENSP00000340883.6);hsa:6605(ENSP00000323967.6);hsa:6602(ENSP00000378414.4);hsa:55967(ENSP00000330737.2);hsa:6601(ENSP00000449396.1);hsa:4508(ENSP00000354632.2);hsa:6390(ENSP00000364649.3);hsa:54539(ENSP00000276062.8);hsa:6197(ENSP00000368884.3);hsa:6194(ENSP00000369757.4);hsa:6195(ENSP00000487349.1);hsa:9551(ENSP00000400168.1);hsa…	21|385	hsa:29078(ENSP00000358272.4);hsa:2885(ENSP00000376345.1);hsa:6603(ENSP00000392617.2);hsa:6601(ENSP00000449396.1);hsa:26024(ENSP00000400168.1);hsa:5606(ENSP00000345083.4);hsa:4508(ENSP00000354632.2);hsa:2180(ENSP00000422607.1);hsa:100526740(ENSP00000400168.1);hsa:374291(ENSP00000406630.2);hsa:54539(ENSP00000276062.8);hsa:7385(ENSP00000268379.4);hsa:4695(ENSP00000252102.4);hsa:4696(ENSP00000482015.…	0.0867632	0.480535	http://www.kegg.jp/kegg-bin/show_pathway?hsa04714+hsa:29078%09green+hsa:2885%09green+hsa:6603%09green+hsa:6601%09green+hsa:26024%09green+hsa:5606%09green+hsa:4508%09green+hsa:2180%09green+hsa:100526740%09green+hsa:374291%09green+hsa:54539%09green+hsa:7385%09green+hsa:4695%09green+hsa:4696%09green+hsa:9551%09green+hsa:509%09green+hsa:521%09green+hsa:1432%09green+hsa:51079%09green+hsa:4722%09green+…
hsa05216	Thyroid cancer	Human Diseases	12|1858	hsa:5595(ENSP00000263025.4);hsa:5594(ENSP00000381803.3);hsa:7175(ENSP00000356448.3);hsa:1499(ENSP00000494654.1);hsa:578(ENSP00000363591.3);hsa:10342(ENSP00000419960.1);hsa:581(ENSP00000293288.8);hsa:5605(ENSP00000262948.3);hsa:5604(ENSP00000302486.4);hsa:3265(ENSP00000380723.2);hsa:8030(ENSP00000263102.6);hsa:7849(ENSP00000395498.3)	1|385	hsa:7849(ENSP00000395498.3)	0.192987	0.317601	http://www.kegg.jp/kegg-bin/show_pathway?hsa05216+hsa:7849%09green
hsa04115	p53 signaling pathway	Cellular Processes	18|1858	hsa:637(ENSP00000318822.7);hsa:836(ENSP00000428929.1);hsa:983(ENSP00000378699.3);hsa:1021(ENSP00000265734.4);hsa:1111(ENSP00000388648.1);hsa:2810(ENSP00000340989.4);hsa:54205(ENSP00000387279.1);hsa:598(ENSP00000302564.4);hsa:581(ENSP00000293288.8);hsa:1019(ENSP00000257904.5);hsa:11200(ENSP00000372023.2);hsa:51512(ENSP00000415430.1);hsa:3732(ENSP00000227155.4);hsa:841(ENSP00000351273.4);hsa:7057(E…	4|385	hsa:54205(ENSP00000387279.1);hsa:7057(ENSP00000260356.5);hsa:1021(ENSP00000265734.4);hsa:598(ENSP00000302564.4)	0.219662	0.310111	http://www.kegg.jp/kegg-bin/show_pathway?hsa04115+hsa:54205%09green+hsa:7057%09green+hsa:1021%09green+hsa:598%09green
hsa04120	Ubiquitin mediated proteolysis	Genetic Information Processing	49|1858	hsa:11065(ENSP00000348838.4);hsa:65264(ENSP00000354201.5);hsa:10277(ENSP00000500453.1);hsa:27339(ENSP00000227524.4);hsa:7329(ENSP00000385009.2);hsa:10273(ENSP00000219548.4);hsa:9690(ENSP00000309198.8);hsa:51366(ENSP00000429084.1);hsa:55236(ENSP00000313454.4);hsa:331(ENSP00000395230.3);hsa:7323(ENSP00000349722.6);hsa:83737(ENSP00000499786.1);hsa:27338(ENSP00000264552.8);hsa:6500(ENSP00000429686.1)…	8|385	hsa:991(ENSP00000361540.1);hsa:8451(ENSP00000364589.4);hsa:7327(ENSP00000338348.3);hsa:51366(ENSP00000429084.1);hsa:4734(ENSP00000410613.3);hsa:7319(ENSP00000360613.2);hsa:63893(ENSP00000323687.6);hsa:331(ENSP00000395230.3)	0.112827	0.37784	http://www.kegg.jp/kegg-bin/show_pathway?hsa04120+hsa:991%09green+hsa:8451%09green+hsa:7327%09green+hsa:51366%09green+hsa:4734%09green+hsa:7319%09green+hsa:63893%09green+hsa:331%09green
hsa04922	Glucagon signaling pathway	Organismal Systems	33|1858	hsa:1374(ENSP00000265641.4);hsa:51422(ENSP00000287878.3);hsa:55671(ENSP00000450883.1);hsa:810(ENSP00000315299.1);hsa:3939(ENSP00000500603.1);hsa:5332(ENSP00000367762.2);hsa:5534(ENSP00000384974.3);hsa:5531(ENSP00000279387.7);hsa:5530(ENSP00000378323.3);hsa:808(ENSP00000387065.1);hsa:5211(ENSP00000269848.6);hsa:5213(ENSP00000496597.1);hsa:5214(ENSP00000370517.4);hsa:3276(ENSP00000406162.2);hsa:531…	4|385	hsa:55671(ENSP00000450883.1);hsa:5531(ENSP00000279387.7);hsa:2997(ENSP00000317904.3);hsa:23411(ENSP00000212015.6)	0.0891292	0.475356	http://www.kegg.jp/kegg-bin/show_pathway?hsa04922+hsa:55671%09green+hsa:5531%09green+hsa:2997%09green+hsa:23411%09green
hsa04724	Glutamatergic synapse	Organismal Systems	19|1858	hsa:5530(ENSP00000378323.3);hsa:55970(ENSP00000360021.3);hsa:5595(ENSP00000263025.4);hsa:5594(ENSP00000381803.3);hsa:5332(ENSP00000367762.2);hsa:5331(ENSP00000279230.6);hsa:2773(ENSP00000358867.4);hsa:2783(ENSP00000305260.4);hsa:2782(ENSP00000367872.3);hsa:2778(ENSP00000360141.3);hsa:2744(ENSP00000340689.4);hsa:2787(ENSP00000359675.3);hsa:9454(ENSP00000376162.2);hsa:5534(ENSP00000384974.3);hsa:55…	5|385	hsa:2787(ENSP00000359675.3);hsa:2744(ENSP00000340689.4);hsa:2771(ENSP00000312999.6);hsa:54407(ENSP00000256689.5);hsa:9454(ENSP00000376162.2)	0.17284	0.31909	http://www.kegg.jp/kegg-bin/show_pathway?hsa04724+hsa:2787%09green+hsa:2744%09green+hsa:2771%09green+hsa:54407%09green+hsa:9454%09green
hsa05162	Measles	Human Diseases	40|1858	hsa:29110(ENSP00000498341.1);hsa:8772(ENSP00000301838.4);hsa:598(ENSP00000302564.4);hsa:578(ENSP00000363591.3);hsa:1019(ENSP00000257904.5);hsa:841(ENSP00000351273.4);hsa:23586(ENSP00000369213.2);hsa:3303(ENSP00000387691.4);hsa:1017(ENSP00000452514.1);hsa:1460(ENSP00000395546.2);hsa:868(ENSP00000499037.1);hsa:5296(ENSP00000471914.1);hsa:3312(ENSP00000432083.1;ENSP00000432884.1);hsa:103(ENSP0000035…	7|385	hsa:8667(ENSP00000276682.4);hsa:8772(ENSP00000301838.4);hsa:1021(ENSP00000265734.4);hsa:598(ENSP00000302564.4);hsa:54205(ENSP00000387279.1);hsa:4179(ENSP00000313875.4);hsa:5602(ENSP00000493048.1)	0.144739	0.336169	http://www.kegg.jp/kegg-bin/show_pathway?hsa05162+hsa:8667%09green+hsa:8772%09green+hsa:1021%09green+hsa:598%09green+hsa:54205%09green+hsa:4179%09green+hsa:5602%09green
hsa03010	Ribosome	Genetic Information Processing	103|1858	hsa:64968(ENSP00000382250.2);hsa:64969(ENSP00000272418.2);hsa:64960(ENSP00000362208.5);hsa:64965(ENSP00000258455.3);hsa:51065(ENSP00000453764.1);hsa:100526842(ENSP00000463379.1);hsa:6235(ENSP00000496485.1);hsa:6234(ENSP00000472469.1);hsa:6233(ENSP00000272317.6);hsa:6232(ENSP00000499044.1);hsa:6231(ENSP00000348849.5);hsa:6230(ENSP00000486392.1);hsa:6130(ENSP00000361076.3);hsa:6132(ENSP00000378378.…	20|385	hsa:6189(ENSP00000346050.3);hsa:64960(ENSP00000362208.5);hsa:64965(ENSP00000258455.3);hsa:100529097(ENSP00000483017.1);hsa:6154(ENSP00000463784.1);hsa:6155(ENSP00000467587.1);hsa:6158(ENSP00000452763.1);hsa:6173(ENSP00000483017.1);hsa:6135(ENSP00000496250.1);hsa:63875(ENSP00000288937.6);hsa:51121(ENSP00000463784.1);hsa:6152(ENSP00000377640.3);hsa:11224(ENSP00000259469.4);hsa:6201(ENSP00000385018.…	0.0960061	0.438885	http://www.kegg.jp/kegg-bin/show_pathway?hsa03010+hsa:6189%09green+hsa:64960%09green+hsa:64965%09green+hsa:100529097%09green+hsa:6154%09green+hsa:6155%09green+hsa:6158%09green+hsa:6173%09green+hsa:6135%09green+hsa:63875%09green+hsa:51121%09green+hsa:6152%09green+hsa:11224%09green+hsa:6201%09green+hsa:6201%09green+hsa:6228%09green+hsa:6143%09green+hsa:6169%09green+hsa:6168%09green+hsa:6166%09green…
hsa04670	Leukocyte transendothelial migration	Organismal Systems	39|1858	hsa:3383(ENSP00000264832.2);hsa:9564(ENSP00000391669.3);hsa:7430(ENSP00000356042.3);hsa:7414(ENSP00000211998.4);hsa:7410(ENSP00000360916.3);hsa:10398(ENSP00000279022.2);hsa:1500(ENSP00000382004.4);hsa:5906(ENSP00000358723.3);hsa:5781(ENSP00000489597.1);hsa:5908(ENSP00000441275.1);hsa:5829(ENSP00000489840.1);hsa:4301(ENSP00000375960.2);hsa:5747(ENSP00000429082.1);hsa:87(ENSP00000366035.3;ENSP00000…	8|385	hsa:1432(ENSP00000229794.4);hsa:2771(ENSP00000312999.6);hsa:3383(ENSP00000264832.2);hsa:6093(ENSP00000382697.1);hsa:5747(ENSP00000429082.1);hsa:4267(ENSP00000370588.3);hsa:387(ENSP00000400175.1);hsa:10398(ENSP00000279022.2)	0.158051	0.329845	http://www.kegg.jp/kegg-bin/show_pathway?hsa04670+hsa:1432%09green+hsa:2771%09green+hsa:3383%09green+hsa:6093%09green+hsa:5747%09green+hsa:4267%09green+hsa:387%09green+hsa:10398%09green
hsa01040	Biosynthesis of unsaturated fatty acids	Metabolism	8|1858	hsa:30(ENSP00000333664.8);hsa:51144(ENSP00000278353.4);hsa:641371(ENSP00000238651.5);hsa:51495(ENSP00000261875.5);hsa:6342(ENSP00000360569.3);hsa:10965(ENSP00000238651.5);hsa:11332(ENSP00000367086.2);hsa:9524(ENSP00000215567.4);hsa:3295(ENSP00000424940.2)	3|385	hsa:51144(ENSP00000278353.4);hsa:9524(ENSP00000215567.4);hsa:51495(ENSP00000261875.5)	0.156109	0.330585	http://www.kegg.jp/kegg-bin/show_pathway?hsa01040+hsa:51144%09green+hsa:9524%09green+hsa:51495%09green
hsa05215	Prostate cancer	Human Diseases	20|1858	hsa:5595(ENSP00000263025.4);hsa:5594(ENSP00000381803.3);hsa:3326(ENSP00000360609.1);hsa:2932(ENSP00000497956.1);hsa:208(ENSP00000375892.2);hsa:2885(ENSP00000376345.1);hsa:3320(ENSP00000335153.7);hsa:4790(ENSP00000226574.4);hsa:2950(ENSP00000381607.3);hsa:5605(ENSP00000262948.3);hsa:5604(ENSP00000302486.4);hsa:5296(ENSP00000471914.1);hsa:5970(ENSP00000384273.3);hsa:3265(ENSP00000380723.2);hsa:1499…	1|385	hsa:2885(ENSP00000376345.1)	0.0495869	0.528926	http://www.kegg.jp/kegg-bin/show_pathway?hsa05215+hsa:2885%09green
hsa00500	Starch and sucrose metabolism	Metabolism	12|1858	hsa:2992(ENSP00000340736.4);hsa:178(ENSP00000359182.3);hsa:7360(ENSP00000411803.2);hsa:5834(ENSP00000216962.3);hsa:2632(ENSP00000410833.2);hsa:5836(ENSP00000216392.7);hsa:5236(ENSP00000360125.3);hsa:3098(ENSP00000494664.1);hsa:3099(ENSP00000290573.2);hsa:55276(ENSP00000371393.4);hsa:2821(ENSP00000405573.3);hsa:2997(ENSP00000317904.3)	1|385	hsa:2997(ENSP00000317904.3)	0.192987	0.317601	http://www.kegg.jp/kegg-bin/show_pathway?hsa00500+hsa:2997%09green
hsa05330	Allograft rejection	Human Diseases	6|1858	hsa:3106(ENSP00000388208.2);hsa:3107(ENSP00000390282.2);hsa:3105(ENSP00000484208.1;ENSP00000448516.2);hsa:355(ENSP00000498466.1);hsa:958(ENSP00000361359.3)	1|385	hsa:3107(ENSP00000390282.2)	0.389861	0.412794	http://www.kegg.jp/kegg-bin/show_pathway?hsa05330+hsa:3107%09green
hsa05145	Toxoplasmosis	Human Diseases	31|1858	hsa:598(ENSP00000302564.4);hsa:3911(ENSP00000252999.3);hsa:10105(ENSP00000225174.3);hsa:3912(ENSP00000377191.1);hsa:3915(ENSP00000258341.3);hsa:836(ENSP00000428929.1);hsa:841(ENSP00000351273.4);hsa:331(ENSP00000395230.3);hsa:3303(ENSP00000387691.4);hsa:3312(ENSP00000432083.1;ENSP00000432884.1);hsa:5606(ENSP00000345083.4);hsa:5602(ENSP00000493048.1);hsa:3655(ENSP00000406694.1);hsa:5595(ENSP0000026…	8|385	hsa:1432(ENSP00000229794.4);hsa:2771(ENSP00000312999.6);hsa:598(ENSP00000302564.4);hsa:54205(ENSP00000387279.1);hsa:3949(ENSP00000453557.1);hsa:5606(ENSP00000345083.4);hsa:5602(ENSP00000493048.1);hsa:331(ENSP00000395230.3)	0.129259	0.351194	http://www.kegg.jp/kegg-bin/show_pathway?hsa05145+hsa:1432%09green+hsa:2771%09green+hsa:598%09green+hsa:54205%09green+hsa:3949%09green+hsa:5606%09green+hsa:5602%09green+hsa:331%09green
hsa05120	Epithelial cell signaling in Helicobacter pylori infection	Human Diseases	28|1858	hsa:9550(ENSP00000363162.3);hsa:1445(ENSP00000414764.2);hsa:526(ENSP00000276390.2);hsa:535(ENSP00000264649.5);hsa:5781(ENSP00000489597.1);hsa:102(ENSP00000260408.3);hsa:5602(ENSP00000493048.1);hsa:9114(ENSP00000441282.1);hsa:28964(ENSP00000378338.3);hsa:1956(ENSP00000275493.2);hsa:5336(ENSP00000482457.1);hsa:5335(ENSP00000244007.3);hsa:998(ENSP00000341072.3);hsa:836(ENSP00000428929.1);hsa:4790(EN…	4|385	hsa:7082(ENSP00000484535.2);hsa:1432(ENSP00000229794.4);hsa:535(ENSP00000264649.5);hsa:5602(ENSP00000493048.1)	0.143498	0.33875	http://www.kegg.jp/kegg-bin/show_pathway?hsa05120+hsa:7082%09green+hsa:1432%09green+hsa:535%09green+hsa:5602%09green
hsa04640	Hematopoietic cell lineage	Organismal Systems	8|1858	hsa:3675(ENSP00000007722.7);hsa:966(ENSP00000432362.1);hsa:3678(ENSP00000293379.4);hsa:960(ENSP00000398632.2);hsa:3690(ENSP00000452786.1);hsa:7037(ENSP00000376197.3);hsa:928(ENSP00000371959.5);hsa:3655(ENSP00000406694.1)	2|385	hsa:7037(ENSP00000376197.3);hsa:3690(ENSP00000452786.1)	0.299176	0.339223	http://www.kegg.jp/kegg-bin/show_pathway?hsa04640+hsa:7037%09green+hsa:3690%09green
hsa05164	Influenza A	Human Diseases	48|1858	hsa:29110(ENSP00000498341.1);hsa:8772(ENSP00000301838.4);hsa:3836(ENSP00000343701.6);hsa:3606(ENSP00000280357.7);hsa:3838(ENSP00000332455.3);hsa:578(ENSP00000363591.3);hsa:1019(ENSP00000257904.5);hsa:841(ENSP00000351273.4);hsa:23586(ENSP00000369213.2);hsa:7416(ENSP00000265333.3);hsa:7514(ENSP00000384863.2);hsa:3337(ENSP00000254322.1);hsa:5296(ENSP00000471914.1);hsa:3383(ENSP00000264832.2);hsa:292…	6|385	hsa:8772(ENSP00000301838.4);hsa:1021(ENSP00000265734.4);hsa:3383(ENSP00000264832.2);hsa:54205(ENSP00000387279.1);hsa:292(ENSP00000360671.4);hsa:293(ENSP00000370808.5)	0.0555453	0.499908	http://www.kegg.jp/kegg-bin/show_pathway?hsa05164+hsa:8772%09green+hsa:1021%09green+hsa:3383%09green+hsa:54205%09green+hsa:292%09green+hsa:293%09green
hsa04964	Proximal tubule bicarbonate reclamation	Organismal Systems	7|1858	hsa:2746(ENSP00000277865.4);hsa:2744(ENSP00000340689.4);hsa:481(ENSP00000356790.1);hsa:483(ENSP00000286371.3);hsa:1468(ENSP00000461324.1);hsa:4190(ENSP00000438144.2);hsa:476(ENSP00000295598.5)	1|385	hsa:2744(ENSP00000340689.4)	0.36053	0.390348	http://www.kegg.jp/kegg-bin/show_pathway?hsa04964+hsa:2744%09green
hsa04150	mTOR signaling pathway	Environmental Information Processing	40|1858	hsa:81929(ENSP00000382779.1);hsa:8131(ENSP00000483814.1);hsa:2885(ENSP00000376345.1);hsa:9550(ENSP00000363162.3);hsa:55004(ENSP00000278671.5);hsa:1975(ENSP00000388806.3);hsa:1977(ENSP00000425561.1);hsa:10542(ENSP00000473439.1);hsa:5605(ENSP00000262948.3);hsa:5604(ENSP00000302486.4);hsa:10325(ENSP00000262850.7);hsa:6520(ENSP00000367123.2);hsa:387(ENSP00000400175.1);hsa:8140(ENSP00000261622.4);hsa:…	3|385	hsa:2885(ENSP00000376345.1);hsa:387(ENSP00000400175.1);hsa:6249(ENSP00000439093.1)	0.0156691	0.50141	http://www.kegg.jp/kegg-bin/show_pathway?hsa04150+hsa:2885%09green+hsa:387%09green+hsa:6249%09green
hsa00040	Pentose and glucuronate interconversions	Metabolism	7|1858	hsa:7360(ENSP00000411803.2);hsa:231(ENSP00000285930.3);hsa:7358(ENSP00000421757.1);hsa:2990(ENSP00000302728.4);hsa:6120(ENSP00000352401.6);hsa:10327(ENSP00000312606.4);hsa:6652(ENSP00000267814.9)	4|385	hsa:6652(ENSP00000267814.9);hsa:231(ENSP00000285930.3);hsa:2990(ENSP00000302728.4);hsa:6120(ENSP00000352401.6)	0.0319477	0.575059	http://www.kegg.jp/kegg-bin/show_pathway?hsa00040+hsa:6652%09green+hsa:231%09green+hsa:2990%09green+hsa:6120%09green
hsa03430	Mismatch repair	Genetic Information Processing	16|1858	hsa:5395(ENSP00000265849.7);hsa:6742(ENSP00000419388.1);hsa:3978(ENSP00000263274.6);hsa:2956(ENSP00000234420.4);hsa:4436(ENSP00000233146.2);hsa:5425(ENSP00000395231.1);hsa:5424(ENSP00000472445.1);hsa:5111(ENSP00000368438.5);hsa:6118(ENSP00000363015.3);hsa:6117(ENSP00000254719.4);hsa:5982(ENSP00000055077.3);hsa:5983(ENSP00000369411.3);hsa:5984(ENSP00000296273.2);hsa:5985(ENSP00000408295.2);hsa:107…	4|385	hsa:4436(ENSP00000233146.2);hsa:5425(ENSP00000395231.1);hsa:6119(ENSP00000379914.2);hsa:6117(ENSP00000254719.4)	0.207704	0.309941	http://www.kegg.jp/kegg-bin/show_pathway?hsa03430+hsa:4436%09green+hsa:5425%09green+hsa:6119%09green+hsa:6117%09green
hsa04630	JAK-STAT signaling pathway	Environmental Information Processing	14|1858	hsa:6774(ENSP00000467985.1);hsa:10254(ENSP00000263904.4);hsa:6772(ENSP00000354394.3);hsa:208(ENSP00000375892.2);hsa:598(ENSP00000302564.4);hsa:3572(ENSP00000338799.5);hsa:5781(ENSP00000489597.1);hsa:5296(ENSP00000471914.1);hsa:8027(ENSP00000366746.3);hsa:2273(ENSP00000437673.1);hsa:1956(ENSP00000275493.2);hsa:3265(ENSP00000380723.2);hsa:2885(ENSP00000376345.1);hsa:207(ENSP00000451828.1)	2|385	hsa:2885(ENSP00000376345.1);hsa:598(ENSP00000302564.4)	0.241234	0.311549	http://www.kegg.jp/kegg-bin/show_pathway?hsa04630+hsa:2885%09green+hsa:598%09green
hsa04966	Collecting duct acid secretion	Organismal Systems	10|1858	hsa:9296(ENSP00000417378.1);hsa:9550(ENSP00000363162.3);hsa:535(ENSP00000264649.5);hsa:528(ENSP00000379203.3);hsa:529(ENSP00000253413.5);hsa:526(ENSP00000276390.2);hsa:527(ENSP00000329757.4);hsa:9114(ENSP00000441282.1);hsa:10312(ENSP00000265686.3);hsa:523(ENSP00000273398.3)	1|385	hsa:535(ENSP00000264649.5)	0.256289	0.31144	http://www.kegg.jp/kegg-bin/show_pathway?hsa04966+hsa:535%09green
hsa04920	Adipocytokine signaling pathway	Organismal Systems	17|1858	hsa:6774(ENSP00000467985.1);hsa:8660(ENSP00000365016.3);hsa:5781(ENSP00000489597.1);hsa:6513(ENSP00000416293.2);hsa:1374(ENSP00000265641.4);hsa:4790(ENSP00000226574.4);hsa:51422(ENSP00000287878.3);hsa:5564(ENSP00000229328.5);hsa:208(ENSP00000375892.2);hsa:5562(ENSP00000346148.3);hsa:5602(ENSP00000493048.1);hsa:2181(ENSP00000375918.3);hsa:207(ENSP00000451828.1);hsa:2182(ENSP00000419171.2);hsa:7186…	3|385	hsa:2180(ENSP00000422607.1);hsa:8660(ENSP00000365016.3);hsa:5602(ENSP00000493048.1)	0.235251	0.309372	http://www.kegg.jp/kegg-bin/show_pathway?hsa04920+hsa:2180%09green+hsa:8660%09green+hsa:5602%09green
hsa05161	Hepatitis B	Human Diseases	39|1858	hsa:29110(ENSP00000498341.1);hsa:8772(ENSP00000301838.4);hsa:353376(ENSP00000282382.4);hsa:2885(ENSP00000376345.1);hsa:836(ENSP00000428929.1);hsa:841(ENSP00000351273.4);hsa:7419(ENSP00000428845.1);hsa:23586(ENSP00000369213.2);hsa:1017(ENSP00000452514.1);hsa:1654(ENSP00000486306.1);hsa:5925(ENSP00000267163.4);hsa:5296(ENSP00000471914.1);hsa:7534(ENSP00000379281.3);hsa:5606(ENSP00000345083.4);hsa:5…	9|385	hsa:8772(ENSP00000301838.4);hsa:353376(ENSP00000282382.4);hsa:2885(ENSP00000376345.1);hsa:54205(ENSP00000387279.1);hsa:1432(ENSP00000229794.4);hsa:5606(ENSP00000345083.4);hsa:5602(ENSP00000493048.1);hsa:4089(ENSP00000381452.1);hsa:100302736(ENSP00000282382.4);hsa:51014(ENSP00000282382.4);hsa:7419(ENSP00000428845.1)	0.14223	0.34422	http://www.kegg.jp/kegg-bin/show_pathway?hsa05161+hsa:8772%09green+hsa:353376%09green+hsa:2885%09green+hsa:54205%09green+hsa:1432%09green+hsa:5606%09green+hsa:5602%09green+hsa:4089%09green+hsa:100302736%09green+hsa:51014%09green+hsa:7419%09green
hsa04540	Gap junction	Cellular Processes	26|1858	hsa:983(ENSP00000378699.3);hsa:2885(ENSP00000376345.1);hsa:2767(ENSP00000078429.3);hsa:5605(ENSP00000262948.3);hsa:5604(ENSP00000302486.4);hsa:1956(ENSP00000275493.2);hsa:7280(ENSP00000369703.2);hsa:5595(ENSP00000263025.4);hsa:5594(ENSP00000381803.3);hsa:5332(ENSP00000367762.2);hsa:5331(ENSP00000279230.6);hsa:2773(ENSP00000358867.4);hsa:203068(ENSP00000406811.2);hsa:7277(ENSP00000248437.4);hsa:79…	5|385	hsa:203068(ENSP00000406811.2);hsa:7082(ENSP00000484535.2);hsa:2771(ENSP00000312999.6);hsa:7277(ENSP00000248437.4);hsa:2885(ENSP00000376345.1)	0.192865	0.322937	http://www.kegg.jp/kegg-bin/show_pathway?hsa04540+hsa:203068%09green+hsa:7082%09green+hsa:2771%09green+hsa:7277%09green+hsa:2885%09green
hsa00562	Inositol phosphate metabolism	Metabolism	16|1858	hsa:54928(ENSP00000262644.4);hsa:22908(ENSP00000500542.1);hsa:51763(ENSP00000413937.2);hsa:5332(ENSP00000367762.2);hsa:5331(ENSP00000279230.6);hsa:5336(ENSP00000482457.1);hsa:9562(ENSP00000361064.4);hsa:4952(ENSP00000360154.4);hsa:3612(ENSP00000408526.2);hsa:5335(ENSP00000244007.3);hsa:8776(ENSP00000414178.2);hsa:3628(ENSP00000376142.2);hsa:9896(ENSP00000230124.3);hsa:79837(ENSP00000439878.2);hsa…	2|385	hsa:22908(ENSP00000500542.1);hsa:9896(ENSP00000230124.3)	0.199662	0.307501	http://www.kegg.jp/kegg-bin/show_pathway?hsa00562+hsa:22908%09green+hsa:9896%09green
hsa04727	GABAergic synapse	Organismal Systems	15|1858	hsa:55970(ENSP00000360021.3);hsa:4905(ENSP00000481714.1);hsa:59345(ENSP00000232564.3);hsa:2773(ENSP00000358867.4);hsa:2783(ENSP00000305260.4);hsa:2782(ENSP00000367872.3);hsa:2744(ENSP00000340689.4);hsa:2787(ENSP00000359675.3);hsa:11345(ENSP00000037243.2);hsa:5566(ENSP00000309591.3);hsa:2771(ENSP00000312999.6);hsa:6714(ENSP00000362659.2);hsa:10243(ENSP00000438404.1);hsa:11337(ENSP00000306866.5);hs…	5|385	hsa:11337(ENSP00000306866.5);hsa:2787(ENSP00000359675.3);hsa:2744(ENSP00000340689.4);hsa:2771(ENSP00000312999.6);hsa:54407(ENSP00000256689.5)	0.112509	0.381207	http://www.kegg.jp/kegg-bin/show_pathway?hsa04727+hsa:11337%09green+hsa:2787%09green+hsa:2744%09green+hsa:2771%09green+hsa:54407%09green
hsa05322	Systemic lupus erythematosus	Human Diseases	21|1858	hsa:94239(ENSP00000296417.5);hsa:8358(ENSP00000333277.1;ENSP00000480826.1);hsa:8359(ENSP00000367034.2);hsa:8294(ENSP00000367034.2);hsa:8352(ENSP00000333277.1;ENSP00000480826.1);hsa:8353(ENSP00000333277.1;ENSP00000480826.1);hsa:8350(ENSP00000333277.1;ENSP00000480826.1);hsa:8351(ENSP00000333277.1;ENSP00000480826.1);hsa:8356(ENSP00000333277.1;ENSP00000480826.1);hsa:8357(ENSP00000333277.1;ENSP0000048…	6|385	hsa:8358(ENSP00000480826.1);hsa:8359(ENSP00000367034.2);hsa:8294(ENSP00000367034.2);hsa:8352(ENSP00000480826.1);hsa:8353(ENSP00000480826.1);hsa:8350(ENSP00000480826.1);hsa:8351(ENSP00000480826.1);hsa:8356(ENSP00000480826.1);hsa:8357(ENSP00000480826.1);hsa:8354(ENSP00000480826.1);hsa:8355(ENSP00000480826.1);hsa:8370(ENSP00000367034.2);hsa:653604(ENSP00000480826.1);hsa:8968(ENSP00000480826.1);hsa:1…	0.132301	0.346388	http://www.kegg.jp/kegg-bin/show_pathway?hsa05322+hsa:8358%09green+hsa:8359%09green+hsa:8294%09green+hsa:8352%09green+hsa:8353%09green+hsa:8350%09green+hsa:8351%09green+hsa:8356%09green+hsa:8357%09green+hsa:8354%09green+hsa:8355%09green+hsa:8370%09green+hsa:653604%09green+hsa:8968%09green+hsa:121504%09green+hsa:3021%09green+hsa:3020%09green+hsa:554313%09green+hsa:8367%09green+hsa:8366%09green+hsa…
hsa04666	Fc gamma R-mediated phagocytosis	Organismal Systems	33|1858	hsa:10109(ENSP00000295685.10);hsa:5335(ENSP00000244007.3);hsa:10552(ENSP00000262942.5);hsa:65108(ENSP00000362638.4);hsa:274(ENSP00000316779.5);hsa:1785(ENSP00000347890.6);hsa:7410(ENSP00000360916.3);hsa:10163(ENSP00000483313.1);hsa:10095(ENSP00000398110.2);hsa:10094(ENSP00000228825.7);hsa:1072(ENSP00000431696.1);hsa:1073(ENSP00000500532.1);hsa:10093(ENSP00000388169.1);hsa:10092(ENSP00000352918.6)…	4|385	hsa:1073(ENSP00000500532.1);hsa:8612(ENSP00000329697.1);hsa:10092(ENSP00000352918.6);hsa:10093(ENSP00000388169.1);hsa:100526693(ENSP00000388169.1)	0.0891292	0.475356	http://www.kegg.jp/kegg-bin/show_pathway?hsa04666+hsa:1073%09green+hsa:8612%09green+hsa:10092%09green+hsa:10093%09green+hsa:100526693%09green
hsa05222	Small cell lung cancer	Human Diseases	28|1858	hsa:598(ENSP00000302564.4);hsa:3911(ENSP00000252999.3);hsa:3912(ENSP00000377191.1);hsa:3915(ENSP00000258341.3);hsa:578(ENSP00000363591.3);hsa:1019(ENSP00000257904.5);hsa:331(ENSP00000395230.3);hsa:1017(ENSP00000452514.1);hsa:5925(ENSP00000267163.4);hsa:5296(ENSP00000471914.1);hsa:5747(ENSP00000429082.1);hsa:7186(ENSP00000247668.2);hsa:3655(ENSP00000406694.1);hsa:3675(ENSP00000007722.7);hsa:54205(…	5|385	hsa:54205(ENSP00000387279.1);hsa:331(ENSP00000395230.3);hsa:5747(ENSP00000429082.1);hsa:1021(ENSP00000265734.4);hsa:598(ENSP00000302564.4)	0.180986	0.323751	http://www.kegg.jp/kegg-bin/show_pathway?hsa05222+hsa:54205%09green+hsa:331%09green+hsa:5747%09green+hsa:1021%09green+hsa:598%09green
hsa04930	Type II diabetes mellitus	Human Diseases	9|1858	hsa:5595(ENSP00000263025.4);hsa:5594(ENSP00000381803.3);hsa:8660(ENSP00000365016.3);hsa:5296(ENSP00000471914.1);hsa:3098(ENSP00000494664.1);hsa:5602(ENSP00000493048.1);hsa:5315(ENSP00000334983.5);hsa:5313(ENSP00000339933.4);hsa:3099(ENSP00000290573.2)	2|385	hsa:5602(ENSP00000493048.1);hsa:8660(ENSP00000365016.3)	0.305021	0.337869	http://www.kegg.jp/kegg-bin/show_pathway?hsa04930+hsa:5602%09green+hsa:8660%09green
hsa03410	Base excision repair	Genetic Information Processing	14|1858	hsa:54107(ENSP00000363284.3);hsa:3978(ENSP00000263274.6);hsa:56655(ENSP00000420176.1);hsa:2237(ENSP00000305480.2);hsa:5425(ENSP00000395231.1);hsa:5424(ENSP00000472445.1);hsa:3146(ENSP00000384678.1);hsa:142(ENSP00000355759.5);hsa:143(ENSP00000371419.3);hsa:328(ENSP00000381111.4);hsa:55247(ENSP00000264596.3);hsa:7515(ENSP00000262887.4);hsa:5111(ENSP00000368438.5);hsa:10714(ENSP00000263681.2)	4|385	hsa:2237(ENSP00000305480.2);hsa:5425(ENSP00000395231.1);hsa:55247(ENSP00000264596.3);hsa:142(ENSP00000355759.5)	0.18151	0.31875	http://www.kegg.jp/kegg-bin/show_pathway?hsa03410+hsa:2237%09green+hsa:5425%09green+hsa:55247%09green+hsa:142%09green
hsa05167	Kaposi sarcoma-associated herpesvirus infection	Human Diseases	55|1858	hsa:29110(ENSP00000498341.1);hsa:8772(ENSP00000301838.4);hsa:59345(ENSP00000232564.3);hsa:637(ENSP00000318822.7);hsa:578(ENSP00000363591.3);hsa:836(ENSP00000428929.1);hsa:1019(ENSP00000257904.5);hsa:841(ENSP00000351273.4);hsa:5534(ENSP00000384974.3);hsa:5925(ENSP00000267163.4);hsa:5296(ENSP00000471914.1);hsa:5530(ENSP00000378323.3);hsa:808(ENSP00000387065.1);hsa:3383(ENSP00000264832.2);hsa:64422(…	9|385	hsa:8772(ENSP00000301838.4);hsa:1021(ENSP00000265734.4);hsa:3383(ENSP00000264832.2);hsa:54205(ENSP00000387279.1);hsa:2787(ENSP00000359675.3);hsa:1432(ENSP00000229794.4);hsa:5602(ENSP00000493048.1);hsa:3107(ENSP00000390282.2);hsa:11337(ENSP00000306866.5)	0.103181	0.40157	http://www.kegg.jp/kegg-bin/show_pathway?hsa05167+hsa:8772%09green+hsa:1021%09green+hsa:3383%09green+hsa:54205%09green+hsa:2787%09green+hsa:1432%09green+hsa:5602%09green+hsa:3107%09green+hsa:11337%09green
hsa00760	Nicotinate and nicotinamide metabolism	Metabolism	8|1858	hsa:23475(ENSP00000404873.3);hsa:4907(ENSP00000257770.3);hsa:93100(ENSP00000341136.3);hsa:4860(ENSP00000354532.5);hsa:64802(ENSP00000366410.1);hsa:10135(ENSP00000222553.3);hsa:22978(ENSP00000383960.3);hsa:23530(ENSP00000499249.1)	3|385	hsa:93100(ENSP00000341136.3);hsa:22978(ENSP00000383960.3);hsa:4860(ENSP00000354532.5)	0.156109	0.330585	http://www.kegg.jp/kegg-bin/show_pathway?hsa00760+hsa:93100%09green+hsa:22978%09green+hsa:4860%09green
hsa05135	Yersinia infection	Human Diseases	46|1858	hsa:29110(ENSP00000498341.1);hsa:5585(ENSP00000343325.4);hsa:5586(ENSP00000359552.3);hsa:10163(ENSP00000483313.1);hsa:3606(ENSP00000280357.7);hsa:5335(ENSP00000244007.3);hsa:9564(ENSP00000391669.3);hsa:7410(ENSP00000360916.3);hsa:5296(ENSP00000471914.1);hsa:1399(ENSP00000396646.1);hsa:1398(ENSP00000300574.2);hsa:10097(ENSP00000260641.5);hsa:10096(ENSP00000263238.2);hsa:5747(ENSP00000429082.1);hsa…	6|385	hsa:1432(ENSP00000229794.4);hsa:6093(ENSP00000382697.1);hsa:5747(ENSP00000429082.1);hsa:5606(ENSP00000345083.4);hsa:5602(ENSP00000493048.1);hsa:387(ENSP00000400175.1)	0.0677999	0.500676	http://www.kegg.jp/kegg-bin/show_pathway?hsa05135+hsa:1432%09green+hsa:6093%09green+hsa:5747%09green+hsa:5606%09green+hsa:5602%09green+hsa:387%09green
hsa00240	Pyrimidine metabolism	Metabolism	26|1858	hsa:4907(ENSP00000257770.3);hsa:4860(ENSP00000354532.5);hsa:7298(ENSP00000315644.10);hsa:318(ENSP00000368452.5);hsa:1723(ENSP00000219240.4);hsa:56474(ENSP00000352222.4);hsa:1503(ENSP00000497602.1);hsa:1635(ENSP00000349576.3);hsa:1633(ENSP00000421508.1);hsa:1854(ENSP00000370376.2);hsa:1890(ENSP00000379038.1);hsa:654364(ENSP00000451932.1);hsa:4832(ENSP00000219302.3);hsa:4831(ENSP00000451932.1);hsa:…	8|385	hsa:7083(ENSP00000468425.1);hsa:1503(ENSP00000497602.1);hsa:4860(ENSP00000354532.5);hsa:7298(ENSP00000315644.10);hsa:7372(ENSP00000232607.2);hsa:1633(ENSP00000421508.1);hsa:7378(ENSP00000330032.4);hsa:22978(ENSP00000383960.3)	0.081122	0.497088	http://www.kegg.jp/kegg-bin/show_pathway?hsa00240+hsa:7083%09green+hsa:1503%09green+hsa:4860%09green+hsa:7298%09green+hsa:7372%09green+hsa:1633%09green+hsa:7378%09green+hsa:22978%09green
hsa00640	Propanoate metabolism	Metabolism	16|1858	hsa:31(ENSP00000483300.1);hsa:8802(ENSP00000377446.2);hsa:8801(ENSP00000307432.5);hsa:4594(ENSP00000274813.3);hsa:55862(ENSP00000436585.1);hsa:8803(ENSP00000495664.1);hsa:1629(ENSP00000359151.3);hsa:38(ENSP00000500490.1);hsa:3030(ENSP00000438039.2);hsa:594(ENSP00000348880.5);hsa:3945(ENSP00000500484.1);hsa:39(ENSP00000356015.4);hsa:1738(ENSP00000205402.3);hsa:1892(ENSP00000357535.3);hsa:3939(ENSP…	3|385	hsa:1892(ENSP00000357535.3);hsa:1629(ENSP00000359151.3);hsa:55862(ENSP00000436585.1)	0.244426	0.306064	http://www.kegg.jp/kegg-bin/show_pathway?hsa00640+hsa:1892%09green+hsa:1629%09green+hsa:55862%09green
hsa04924	Renin secretion	Organismal Systems	11|1858	hsa:2773(ENSP00000358867.4);hsa:2771(ENSP00000312999.6);hsa:5332(ENSP00000367762.2);hsa:5331(ENSP00000279230.6);hsa:5534(ENSP00000384974.3);hsa:1508(ENSP00000409917.2);hsa:808(ENSP00000387065.1);hsa:2778(ENSP00000360141.3);hsa:810(ENSP00000315299.1);hsa:5566(ENSP00000309591.3);hsa:5530(ENSP00000378323.3)	1|385	hsa:2771(ENSP00000312999.6)	0.223338	0.303402	http://www.kegg.jp/kegg-bin/show_pathway?hsa04924+hsa:2771%09green
hsa00790	Folate biosynthesis	Metabolism	9|1858	hsa:231(ENSP00000285930.3);hsa:84105(ENSP00000421544.1);hsa:8836(ENSP00000260118.6);hsa:873(ENSP00000290349.6);hsa:5092(ENSP00000299299.3);hsa:6697(ENSP00000234454.5);hsa:10243(ENSP00000438404.1);hsa:1719(ENSP00000426474.1);hsa:5860(ENSP00000281243.5)	2|385	hsa:231(ENSP00000285930.3);hsa:6697(ENSP00000234454.5)	0.305021	0.337869	http://www.kegg.jp/kegg-bin/show_pathway?hsa00790+hsa:231%09green+hsa:6697%09green
hsa04611	Platelet activation	Organismal Systems	35|1858	hsa:5584(ENSP00000295797.4);hsa:8773(ENSP00000249647.3);hsa:7094(ENSP00000316029.9);hsa:4659(ENSP00000389168.2);hsa:5908(ENSP00000441275.1);hsa:6786(ENSP00000478059.1);hsa:5499(ENSP00000365936.4);hsa:3690(ENSP00000452786.1);hsa:9138(ENSP00000470715.1);hsa:60(ENSP00000458162.1;ENSP00000494185.1);hsa:5336(ENSP00000482457.1);hsa:5595(ENSP00000263025.4);hsa:5594(ENSP00000381803.3);hsa:5332(ENSP000003…	7|385	hsa:5584(ENSP00000295797.4);hsa:1432(ENSP00000229794.4);hsa:2771(ENSP00000312999.6);hsa:4659(ENSP00000389168.2);hsa:6093(ENSP00000382697.1);hsa:3690(ENSP00000452786.1);hsa:387(ENSP00000400175.1)	0.167085	0.318679	http://www.kegg.jp/kegg-bin/show_pathway?hsa04611+hsa:5584%09green+hsa:1432%09green+hsa:2771%09green+hsa:4659%09green+hsa:6093%09green+hsa:3690%09green+hsa:387%09green
hsa04024	cAMP signaling pathway	Environmental Information Processing	38|1858	hsa:481(ENSP00000356790.1);hsa:483(ENSP00000286371.3);hsa:7410(ENSP00000360916.3);hsa:488(ENSP00000440045.2);hsa:10398(ENSP00000279022.2);hsa:2902(ENSP00000360601.4);hsa:5296(ENSP00000471914.1);hsa:4659(ENSP00000389168.2);hsa:6237(ENSP00000246792.2);hsa:808(ENSP00000387065.1);hsa:4301(ENSP00000375960.2);hsa:5605(ENSP00000262948.3);hsa:5604(ENSP00000302486.4);hsa:5602(ENSP00000493048.1);hsa:387(EN…	8|385	hsa:2771(ENSP00000312999.6);hsa:4659(ENSP00000389168.2);hsa:6093(ENSP00000382697.1);hsa:387(ENSP00000400175.1);hsa:6237(ENSP00000246792.2);hsa:5602(ENSP00000493048.1);hsa:488(ENSP00000440045.2);hsa:10398(ENSP00000279022.2)	0.158452	0.325959	http://www.kegg.jp/kegg-bin/show_pathway?hsa04024+hsa:2771%09green+hsa:4659%09green+hsa:6093%09green+hsa:387%09green+hsa:6237%09green+hsa:5602%09green+hsa:488%09green+hsa:10398%09green
hsa05210	Colorectal cancer	Human Diseases	24|1858	hsa:2885(ENSP00000376345.1);hsa:578(ENSP00000363591.3);hsa:26060(ENSP00000288266.3);hsa:4436(ENSP00000233146.2);hsa:5605(ENSP00000262948.3);hsa:5604(ENSP00000302486.4);hsa:5602(ENSP00000493048.1);hsa:4089(ENSP00000381452.1);hsa:387(ENSP00000400175.1);hsa:1956(ENSP00000275493.2);hsa:5595(ENSP00000263025.4);hsa:5594(ENSP00000381803.3);hsa:54205(ENSP00000387279.1);hsa:1499(ENSP00000494654.1);hsa:581…	7|385	hsa:2885(ENSP00000376345.1);hsa:54205(ENSP00000387279.1);hsa:5899(ENSP00000414224.1);hsa:5602(ENSP00000493048.1);hsa:4089(ENSP00000381452.1);hsa:4436(ENSP00000233146.2);hsa:387(ENSP00000400175.1)	0.109773	0.395184	http://www.kegg.jp/kegg-bin/show_pathway?hsa05210+hsa:2885%09green+hsa:54205%09green+hsa:5899%09green+hsa:5602%09green+hsa:4089%09green+hsa:4436%09green+hsa:387%09green
hsa04530	Tight junction	Cellular Processes	61|1858	hsa:5584(ENSP00000295797.4);hsa:7277(ENSP00000248437.4);hsa:5962(ENSP00000432112.1);hsa:51422(ENSP00000287878.3);hsa:7430(ENSP00000356042.3);hsa:1019(ENSP00000257904.5);hsa:10398(ENSP00000279022.2);hsa:140465(ENSP00000446643.1);hsa:5519(ENSP00000311344.5);hsa:5518(ENSP00000324804.6);hsa:5516(ENSP00000221138.4);hsa:10097(ENSP00000260641.5);hsa:10096(ENSP00000263238.2);hsa:4301(ENSP00000375960.2);h…	13|385	hsa:5584(ENSP00000295797.4);hsa:7082(ENSP00000484535.2);hsa:51762(ENSP00000312734.4);hsa:140465(ENSP00000446643.1);hsa:5519(ENSP00000311344.5);hsa:6093(ENSP00000382697.1);hsa:7277(ENSP00000248437.4);hsa:4734(ENSP00000410613.3);hsa:5602(ENSP00000493048.1);hsa:10398(ENSP00000279022.2);hsa:57826(ENSP00000359911.1);hsa:387(ENSP00000400175.1);hsa:5872(ENSP00000357564.3)	0.125185	0.350033	http://www.kegg.jp/kegg-bin/show_pathway?hsa04530+hsa:5584%09green+hsa:7082%09green+hsa:51762%09green+hsa:140465%09green+hsa:5519%09green+hsa:6093%09green+hsa:7277%09green+hsa:4734%09green+hsa:5602%09green+hsa:10398%09green+hsa:57826%09green+hsa:387%09green+hsa:5872%09green
hsa00860	Porphyrin and chlorophyll metabolism	Metabolism	14|1858	hsa:7389(ENSP00000246337.4);hsa:2990(ENSP00000302728.4);hsa:645(ENSP00000263368.3);hsa:644(ENSP00000265523.4);hsa:1371(ENSP00000497326.1);hsa:3145(ENSP00000498786.1);hsa:326625(ENSP00000445920.1);hsa:5498(ENSP00000356978.4);hsa:3162(ENSP00000216117.8);hsa:3163(ENSP00000477572.1);hsa:2395(ENSP00000493780.1);hsa:3052(ENSP00000370140.3);hsa:2058(ENSP00000355890.3);hsa:2235(ENSP00000498358.1)	2|385	hsa:2990(ENSP00000302728.4);hsa:3162(ENSP00000216117.8)	0.241234	0.311549	http://www.kegg.jp/kegg-bin/show_pathway?hsa00860+hsa:2990%09green+hsa:3162%09green
hsa05212	Pancreatic cancer	Human Diseases	23|1858	hsa:598(ENSP00000302564.4);hsa:578(ENSP00000363591.3);hsa:1019(ENSP00000257904.5);hsa:5925(ENSP00000267163.4);hsa:5296(ENSP00000471914.1);hsa:5604(ENSP00000302486.4);hsa:5602(ENSP00000493048.1);hsa:4089(ENSP00000381452.1);hsa:5888(ENSP00000372088.3);hsa:1956(ENSP00000275493.2);hsa:5595(ENSP00000263025.4);hsa:5594(ENSP00000381803.3);hsa:998(ENSP00000341072.3);hsa:581(ENSP00000293288.8);hsa:4790(EN…	5|385	hsa:598(ENSP00000302564.4);hsa:4089(ENSP00000381452.1);hsa:5602(ENSP00000493048.1);hsa:1021(ENSP00000265734.4);hsa:5899(ENSP00000414224.1)	0.197987	0.315029	http://www.kegg.jp/kegg-bin/show_pathway?hsa05212+hsa:598%09green+hsa:4089%09green+hsa:5602%09green+hsa:1021%09green+hsa:5899%09green
hsa04664	Fc epsilon RI signaling pathway	Organismal Systems	16|1858	hsa:5335(ENSP00000244007.3);hsa:5336(ENSP00000482457.1);hsa:5595(ENSP00000263025.4);hsa:5594(ENSP00000381803.3);hsa:208(ENSP00000375892.2);hsa:2885(ENSP00000376345.1);hsa:1432(ENSP00000229794.4);hsa:5296(ENSP00000471914.1);hsa:5606(ENSP00000345083.4);hsa:5605(ENSP00000262948.3);hsa:5604(ENSP00000302486.4);hsa:207(ENSP00000451828.1);hsa:5602(ENSP00000493048.1);hsa:3265(ENSP00000380723.2);hsa:7410(…	4|385	hsa:5606(ENSP00000345083.4);hsa:1432(ENSP00000229794.4);hsa:5602(ENSP00000493048.1);hsa:2885(ENSP00000376345.1)	0.207704	0.309941	http://www.kegg.jp/kegg-bin/show_pathway?hsa04664+hsa:5606%09green+hsa:1432%09green+hsa:5602%09green+hsa:2885%09green
hsa04659	Th17 cell differentiation	Organismal Systems	15|1858	hsa:5335(ENSP00000244007.3);hsa:5534(ENSP00000384974.3);hsa:1432(ENSP00000229794.4);hsa:5594(ENSP00000381803.3);hsa:6772(ENSP00000354394.3);hsa:5530(ENSP00000378323.3);hsa:3572(ENSP00000338799.5);hsa:5595(ENSP00000263025.4);hsa:6774(ENSP00000467985.1);hsa:4790(ENSP00000226574.4);hsa:5602(ENSP00000493048.1);hsa:4089(ENSP00000381452.1);hsa:3326(ENSP00000360609.1);hsa:3320(ENSP00000335153.7);hsa:597…	3|385	hsa:1432(ENSP00000229794.4);hsa:5602(ENSP00000493048.1);hsa:4089(ENSP00000381452.1)	0.250522	0.31234	http://www.kegg.jp/kegg-bin/show_pathway?hsa04659+hsa:1432%09green+hsa:5602%09green+hsa:4089%09green
hsa04660	T cell receptor signaling pathway	Organismal Systems	27|1858	hsa:5062(ENSP00000314067.3);hsa:2885(ENSP00000376345.1);hsa:5595(ENSP00000263025.4);hsa:1019(ENSP00000257904.5);hsa:7410(ENSP00000360916.3);hsa:5534(ENSP00000384974.3);hsa:868(ENSP00000499037.1);hsa:5296(ENSP00000471914.1);hsa:5530(ENSP00000378323.3);hsa:4690(ENSP00000417273.1);hsa:5605(ENSP00000262948.3);hsa:5604(ENSP00000302486.4);hsa:5602(ENSP00000493048.1);hsa:387(ENSP00000400175.1);hsa:5335(…	5|385	hsa:2885(ENSP00000376345.1);hsa:1432(ENSP00000229794.4);hsa:5062(ENSP00000314067.3);hsa:5602(ENSP00000493048.1);hsa:387(ENSP00000400175.1)	0.187601	0.321602	http://www.kegg.jp/kegg-bin/show_pathway?hsa04660+hsa:2885%09green+hsa:1432%09green+hsa:5062%09green+hsa:5602%09green+hsa:387%09green
